# Supplementary material for: Prolonged Effect of Seminal Plasma on Global Gene Expression in Porcine Endometrium
Source: Genes (Basel). 2020 Nov 3;11(11):1302. doi: 10.3390/genes11111302 (PMC7692128; doi:10.3390/genes11111302)
Supplement: Supplementary file 1 [file genes-11-01302-s001.zip]

Archive with 7 entries (7 files):
- Supplementary Table 1.xlsx
- Supplementary Table 2.xlsx
- Supplementary Table 3.docx
- Supplementary Table 4.xls
- Supplementary Table 5.xls
- Supplementary Table 6.xls
- Supplementary Table 7.xls
