# Supplementary material for: Prolonged Effect of Seminal Plasma on Global Gene Expression in Porcine Endometrium
Source: Genes (Basel). 2020 Nov 3;11(11):1302. doi: 10.3390/genes11111302 (PMC7692128; doi:10.3390/genes11111302)
Supplement: Supplementary file 1 [file genes-11-01302-s001.zip › Supplementary Table 1.xlsx]

## Sheet: 6DP vs 6DC raw data
# Notes : Fold change >= 1.5
#Entity List : Moderated T-Test p (Corr) cut-off = 0.05
#Interpretation : Status		Sequences found by comparing the output of individual probes with the megablast algorithm (very similar sequences) or, if this was not successful, using the algorithm (somewhat similar sequences)
#Experiment : 6D100% C vs P all samples
#Fold-Change cut-off : 1.5		Probes		491
#Pairing option : All against single condition		Identified		444
#Condition pairs :		Unidentified		47
#[P] vs [C]
#Minimum number of pairs:1 out of 1 condition pairs.		Identified genes		284
# Technology : Agilent.SingleColor.26440		up		57
# Owner : gxuser		down		227
ProbeName	Sequence	FC ([P] vs [C])	Regulation ([P] vs [C])	GeneSymbol	Description	Przypisanie	Query cover/ ident [%]	EnsemblID	EntrezGeneID	GenbankAccession	GeneName	RefSeqAccession	TIGRID	UniGeneID
A_72_P414893	TGACAATGTAAGCAACTCTTAGCTTTTCCACAAGCTGGAAGAACATTTTTAAGAAGAGGA	-1.6022843	down	ADAT2	adenosine deaminase, tRNA-specific 2 [Source:HGNC Symbol;Acc:21172] [ENSSSCT00000004570]	PREDICTED: Sus scrofa adenosine deaminase, tRNA-specific 2 (ADAT2), transcript variant 1, mRNA |XM_001924236.3|	100/100	ENSSSCT00000004570	100154785	AK233945	deaminase domain containing 1	XM_003121169	TC521211	Ssc.7699
A_72_P496351	ATGTTGGGCAAGAGATCTGCCATCCTAAAAATGATCCTGATGTACGAAGAGAAAGCGAGA	-2.165336	down	AIF1	Sus scrofa allograft inflammatory factor 1 (AIF1), mRNA [NM_001129950]			ENSSSCT00000034889	397271	NM_001129950	allograft inflammatory factor 1	NM_001129950	TC553596	Ssc.455
A_72_P499086	GTGATGCTTATGTATTTGGGGCAGGGCGAACCTTATCTTTCTTTCAATTTTTAAAAATTC	-2.0533779	down	AK3L1	adenylate kinase 3 [Source:HGNC Symbol;Acc:17376] [ENSSSCT00000027088]			ENSSSCT00000027088	100155691	XM_001924679	adenylate kinase 3-like 1	XM_001924679	TC564864	Ssc.6238
A_72_P580117	TGCTACATCAAATCGAACATGTCATTGTACCAGCTGTTATGGTTTTTGAAAATGTGGTGC	-2.0368488	down	AK3L1	adenylate kinase 3 [Source:HGNC Symbol;Acc:17376] [ENSSSCT00000027088]			ENSSSCT00000027088	100155691	XM_001924679	adenylate kinase 3-like 1	XM_001924679	TC559232	Ssc.6238
A_72_P183376	GATGATGTCACAGCAGCCTGAATAAGTAAAAACTCTCTTCATCTGGGTTCCAAAATCAAA	-3.1266155	down	AKAP14	A-kinase anchor protein 14-like					EW171762				Ssc.67566
A_72_P209257	AGTGGAGCATTTATCCCTCTCCGGAAAGATTCTGTTCCACCTCTCCGATTACTTCATTGT	-1.7687911	down	ALG14	Sus scrofa clone Clu_79483.scr.msk.p1.Contig2, mRNA sequence. [AY610142]	PREDICTED: Sus scrofa ALG14, UDP-N-acetylglucosaminyltransferase subunit (ALG14), transcript variant X1, mRNA |XM_001924706.3|	100/100	ENSSSCT00000007539	100157203	AY610142	asparagine-linked glycosylation 14 homolog	XM_001924706	TC543246	Ssc.15448
A_72_P115396	GAGATTTCTCAGGAATATCTGACTCTTTGAACCTAATATTCTTCATTGACTAGCTTGTGT	-1.806112	down	ANAPC13	Sus scrofa mRNA, clone: BMWN10055F10, expressed in bone marrow. [AK399741]	PREDICTED: Capra hircus anaphase promoting complex subunit 13 (ANAPC13), transcript variant X1, mRNA [XM_005675543.1]	80/88			AK399741			TC548691	Ssc.2221
A_72_P016666	GAACTGATGAAGACACTCTGAATGAAATTTTGGCATCAAGAACTAACAGAGAAATCAGAG	-1.9213704	down	ANXA1	Sus scrofa annexin A1 (ANXA1), mRNA [NM_001163998]			ENSSSCT00000005802	396942	NM_001163998	annexin A1	NM_001163998	TC606825	Ssc.14559
A_72_P288174	ACAGTTGTTGTGAAGTGTGCTACAAGCAAACCAATGTTCTTTGCTGAGAAGCTTCATCAG	-1.7005181	down	ANXA1	Sus scrofa annexin A1 (ANXA1), mRNA [NM_001163998]			ENSSSCT00000005802	396942	NM_001163998	annexin A1	NM_001163998	TC546316	Ssc.14559
A_72_P609134	CCATGAAGAGGTTGTTCTAGTAACATTGTCTGAGGAATATGTTTATGTCACGAGAAAATA	-1.691438	down	ANXA1	Sus scrofa annexin A1 (ANXA1), mRNA [NM_001163998]			ENSSSCT00000005802	396942	NM_001163998	annexin A1	NM_001163998	TC580271	Ssc.14559
A_72_P651780	CTGATGAAGACACTCTGAATGAAATTTTGGCATCAAGAACTAACAGAGAAATCAGAGAAA	-1.9361849	down	ANXA1	Sus scrofa annexin A1 (ANXA1), mRNA [NM_001163998]			ENSSSCT00000005802	396942	NM_001163998	annexin A1	NM_001163998	TC606825	Ssc.14559
A_72_P488559	AAGGAGCTGGCTCAGCTGCAGGAGCTGAACAGGGAGACCCAGGGTTCTTCTCTTGCTTTT	1.6890535	up	AP1B1	adaptor-related protein complex 1, beta 1 subunit [Source:HGNC Symbol;Acc:554] [ENSSSCT00000010934]			ENSSSCT00000010934	100157709	BP439695	adaptor-related protein complex 1, beta 1 subunit	XM_003359150	TC575573	Ssc.38023
A_72_P530388	TGCAGGAGCTGAACAGGGAGACCCAGGGTTCTTCTCTTGCTTTTTCTCCTCAGGCTCCCA	1.688843	up	AP1B1	adaptor-related protein complex 1, beta 1 subunit [Source:HGNC Symbol;Acc:554] [ENSSSCT00000028355]			ENSSSCT00000028355	100157709	BP439695	adaptor-related protein complex 1, beta 1 subunit	XM_003359150	TC575573	Ssc.38023
A_72_P358118	CCCGATACCTTTTCTGCAGCGTTTAAGTCAAGGTTAAGGATGATGCGATTCCTAAATAAA	-2.1010833	down	APITD1	Rep: Centromere protein S - Bos taurus (Bovine), partial (67%) [TC617691]	PREDICTED: Sus scrofa apoptosis-inducing, TAF9-like domain 1 (APITD1), transcript variant X1, mRNA |XM_005664980.1|	100/100						TC617691
A_72_P718358	ATTGCTTCACTACCCATTGGTGTTCATTTATAGAATAATGGGGAAAGACACAAACCCTTC	1.5435308	up	APP	Sus scrofa amyloid beta (A4) precursor protein (APP), mRNA [NM_214372]			ENSSSCT00000013154	397663	NM_214372	amyloid beta (A4) precursor protein	NM_214372	TC544964	Ssc.14258
A_72_P738682	TGAACGTGGGAGTTTAGCTGCTTCTCTTGCCTAAGTATTCTTTTCCTATCACTATGCATT	1.5450985	up	APP	Sus scrofa amyloid beta (A4) precursor protein (APP), mRNA [NM_214372]			ENSSSCT00000013154	397663	NM_214372	amyloid beta (A4) precursor protein	NM_214372	TC579892	Ssc.14258
A_72_P108526	GGGTCTTATTTTTGTGGTAGATAGCAATGATCGTGAAAGAATCCAGAAGGAGCAGATGAG	-1.5423782	down	ARF4	Sus scrofa ADP-ribosylation factor 4 (ARF4), mRNA [NM_001048072]			ENSSSCT00000012547	595108	NM_001048072	ADP-ribosylation factor 4	NM_001048072	TC607200	Ssc.1316
A_72_P177646	AAAGGCACTGGCCTTGATGAGGCAATGGAGTGGTTAGTTGAAACATTAAAAAGCAGACAG	-1.5273434	down	ARL1	Sus scrofa ADP-ribosylation factor-like 1 (ARL1), mRNA [NM_001031784]			ENSSSCT00000000950	595113	NM_001031784	ADP-ribosylation factor-like 1	NM_001031784	TC522207	Ssc.81872
A_72_P568239	AAATAAACAGGACATGAACAGGCCATGACTCCGTCAGAGATGGCAAATTCGCTTGGCTTA	-1.613848	down	ARL1	Sus scrofa ADP-ribosylation factor-like 1 (ARL1), mRNA [NM_001031784]			ENSSSCT00000000950	595113	NM_001031784	ADP-ribosylation factor-like 1	NM_001031784	TC558404	Ssc.81872
A_72_P599493	TTAGAAAAGCCATTTTAGTGGTGTTTGCAAATAAACGGACATGGAACAGGCCATGACTCC	-1.6458706	down	ARL1	Sus scrofa ADP-ribosylation factor-like 1 (ARL1), mRNA [NM_001031784]			ENSSSCT00000000950	595113	NM_001031784	ADP-ribosylation factor-like 1	NM_001031784	TC578558	Ssc.81872
A_72_P652087	AAACACAGATGCAGTCATTTATGTAGTAGACAGTGTGACCGAGACCGAATTGGCATTTCC	-1.6797838	down	ARL1	Sus scrofa ADP-ribosylation factor-like 1 (ARL1), mRNA [NM_001031784]			ENSSSCT00000000950	595113	NM_001031784	ADP-ribosylation factor-like 1	NM_001031784	TC604002	Ssc.81872
A_72_P200542	TTTGAGGTATGATGCACTGAGGACTGTTGGTGAAATCCTGTATCACAACCCTGTTTTATT	-1.8634387	down	ARMCX3	armadillo repeat containing, X-linked 3						CX062667
A_72_P100446	GAAGAGTGGGTTGTTGAGTGATTTGAAATTTTCTGCAGTATTAAGCTGGTGCTTAATAAT	-1.5319594	down	ARPC3	actin-related protein 2/3 complex subunit 3 [Source:RefSeq peptide;Acc:NP_001172064] [ENSSSCT00000010764]			ENSSSCT00000010764	100154518	AK344796	actin related protein 2/3 complex, subunit 3, 21kDa		TC592038	Ssc.5181
A_72_P302794	AAAGCAAAAATGAAGAACAAGCAACTTCCTACTGCAGCCCCGGATAAGACAGAGGTCACT	-1.7318816	down	ARPP-19	Sus scrofa cAMP-regulated phosphoprotein (ARPP-19), mRNA [NM_214175]			ENSSSCT00000005100	397362	NM_214175	cAMP-regulated phosphoprotein	NM_214175	TC584717	Ssc.16084
A_72_P572174	GAAGACCTTTTGTTGTGAAGATGTGAATGAAGTGTGCATGTGCATCGACTGTTGAATTCA	-1.5182416	down	ARPP-19	cAMP-regulated phosphoprotein 19 [Source:UniProtKB/Swiss-Prot;Acc:Q712U6] [ENSSSCT00000005100]			ENSSSCT00000005100	397362	AK239939	cAMP-regulated phosphoprotein		TC553907	Ssc.16084
A_72_P659268	ATGGGGCTCCAAAAGATTTGTATCCTTTGCTTGAACTTGAATGCCTTAAATCTGTTACAG	-1.590414	down	ARPP-19	cAMP-regulated phosphoprotein 19 [Source:UniProtKB/Swiss-Prot;Acc:Q712U6] [ENSSSCT00000005100]			ENSSSCT00000005100	397362	AK239939	cAMP-regulated phosphoprotein		TC587303	Ssc.16084
A_72_P746950	AAACAAAAATGAAGAACAAGCAACTTCCTACTGCAGCCCCGGATAAGACAGAGGTCACTG	-1.6788456	down	ARPP-19	Sus scrofa cAMP-regulated phosphoprotein (ARPP-19), mRNA [NM_214175]			ENSSSCT00000005100	397362	NM_214175	cAMP-regulated phosphoprotein	NM_214175	TC584717	Ssc.16084
A_72_P747013	CACTTTTGAATAAGCAGTTTGCATTTAATACAATCTGGTACCTGGCTAAAAGTTATCAGG	-1.5471509	down	ATP5F1	ATP synthase, H+ transporting, mitochondrial Fo complex, subunit B1 [Source:HGNC Symbol;Acc:840] [ENSSSCT00000007437]			ENSSSCT00000007437	100154817	AK399023	ATP synthase, H+ transporting, mitochondrial Fo complex, subunit B1	XM_003355244	TC590512	Ssc.54804
A_72_P440101	TGAATCCTTTCTTATCCTAACGGAGCGTTAACACCCAATAAAAGATGATTGGTACGTGGA	-1.531245	down	ATP5J2	Sus scrofa ATP synthase, H+ transporting, mitochondrial Fo complex, subunit F2 (ATP5J2), nuclear gene encoding mitochondrial protein, mRNA [NM_001097464]			ENSSSCT00000008354	100037979	NM_001097464	ATP synthase, H+ transporting, mitochondrial Fo complex, subunit F2	NM_001097464	TC595146	Ssc.76612
A_72_P462059	TTCAAAGAGGTTACTACCGCTATTACAACAAGTACGTCAACGTGAAGAAAGGCAGCGTCG	-1.6187097	down	ATP5J2	Sus scrofa ATP synthase, H+ transporting, mitochondrial Fo complex, subunit F2 (ATP5J2), nuclear gene encoding mitochondrial protein, mRNA [NM_001097464]			ENSSSCT00000008354	100037979	NM_001097464	ATP synthase, H+ transporting, mitochondrial Fo complex, subunit F2	NM_001097464	TC595146	Ssc.76612
A_72_P075436	ATCTCCCACAAACATGTAGAAGTTCAAGTTGACCAAGAGGTGCAACTGGCTACAGATGCA	-3.1535757	down	ATP6V1E2	ATPase, H+ transporting, lysosomal 31kDa, V1 subunit E2 [Source:HGNC Symbol;Acc:18125] [ENSSSCT00000009242]			ENSSSCT00000009242	100736975	CX056753	V-type proton ATPase subunit E 2-like	XM_003481223	TC612937	Ssc.34430
A_72_P495140	GAGGGTTAGAACAATGGGTACTAGTATAATTGTTTGGGCTGCTTTTAGTTTTTCTTAATC	-1.9672136	down	ATP6V1G1	Sus scrofa ATPase, H+ transporting, lysosomal 13kDa, V1 subunit G1 (ATP6V1G1), mRNA [NM_001190194]			ENSSSCT00000006037	100154379	NM_001190194	ATPase, H+ transporting, lysosomal 13kDa, V1 subunit G1	NM_001190194	TC564328	Ssc.97441
A_72_P636323	GCAAATCTAGCTTCTTTGTACACACTTAGAGCTCTCCAAAGATTTATCTTACTTCATACT	-2.1546032	down	ATP6V1G1	Sus scrofa ATPase, H+ transporting, lysosomal 13kDa, V1 subunit G1 (ATP6V1G1), mRNA [NM_001190194]				100154379	NM_001190194	ATPase, H+ transporting, lysosomal 13kDa, V1 subunit G1	NM_001190194	TC612418	Ssc.97441
A_72_P367873	TGATTTTGCTATGTTCTGTTGATAGCATTGTTCTCATGGGGTTATATCTGTTCCGTTTTA	-2.0728674	down	BBS5	Bardet-Biedl syndrome 5 protein homolog								TC468106
A_72_P229107	ACAAGTTCAAGATGATGTAGAAATAGACTCTGATGATCACAGGGATGCTTTTGTGGCTTA	-2.2650952	down	BBS5	Uncharacterized protein [Source:UniProtKB/TrEMBL;Acc:F1S1V8] [ENSSSCT00000017347]	PREDICTED: Sus scrofa Bardet-Biedl syndrome 5 (BBS5), transcript variant X1, mRNA |XM_001926348.4|	100/98	ENSSSCT00000017347	100156983	CK464082	Bardet-Biedl syndrome 5 protein homolog	XM_001926348	TC595096	Ssc.24732
A_72_P635309	TCTGTTTAAAGATACCTCAAGATTAAAGATACTAGTTGCCGCTATAAGGCATGGAATAGT	-2.2933195	down	BBS5	Rep: Bardet-Biedl syndrome 5 protein homolog - Macaca fascicularis (Crab eating macaque) (Cynomolgus monkey), partial (44%) [TC595096]	PREDICTED: Sus scrofa Bardet-Biedl syndrome 5 (BBS5), transcript variant X1, mRNA |XM_001926348.4|	100/98			XM_001926348		XM_001926348	TC595096
A_72_P339363	TATTGTGAAACTTGCCGAAATTTCTTGACTCTTACAGAAGGATGACCAATTCTTACCTTC	-2.8888488	down	BCL2A1	bcl-2-related protein A1 [Source:RefSeq peptide;Acc:NP_001157983] [ENSSSCT00000001993]			ENSSSCT00000001993	100156860	AK346878	BCL2-related protein A1		TC609848	Ssc.46672
A_72_P441349	GTGAAATGTTATGTCTCCTGAAGCAATACTATTGACTAAAAAGGACACTCCATATTGTGA	-3.1943693	down	BCL2A1	Sus scrofa BCL2-related protein A1 (BCL2A1), mRNA [NM_001164511]			ENSSSCT00000001993	100156860	NM_001164511	BCL2-related protein A1	NM_001164511	TC609848	Ssc.46672
A_72_P303219	ACAGCAGTGGGGATCCCGTTTTAAGTTTCTCTTGCATAATAATCTCCGTTTACGGTGTGC	-1.7008876	down	BIRC5	Sus scrofa baculoviral IAP repeat containing 5 (BIRC5), mRNA [NM_214141]				397266	NM_214141	baculoviral IAP repeat containing 5	NM_214141	TC566581	Ssc.432
A_72_P496341	TACAGTGACCGATTCTTTTTCCTTTGGCAGCTTTTGCTTTCGTGATTCCTGGACGTAGCA	-1.7323675	down	BIRC5	Sus scrofa baculoviral IAP repeat containing 5 (BIRC5), mRNA [NM_214141]				397266	NM_214141	baculoviral IAP repeat containing 5	NM_214141	TC566581	Ssc.432
A_72_P490075	GAGAGGACCTATTTTCCCTGGTAGTTGTTGTACACTGTATTATTTTCTTAAATGATTGGT	-1.7299452	down	BLOC1S2	Sus scrofa mRNA, clone: SKNB10085C05, expressed in skin. [AK397379]	Homo sapiens biogenesis of lysosomal organelles complex-1, subunit 2 (BLOC1S2), transcript variant 1, mRNA |NM_173809.4|	100/83	ENSSSCT00000011543		AK397379		XM_001929529	TC534917	Ssc.17497
A_72_P694823	TTGAGGCAGAATCCCTCAGAATCTCACACTTATAACTCCTTACCTTTTACTTGAATGTCT	-1.7091973	down	BLOC1S2	Sus scrofa mRNA, clone: SKNB10085C05, expressed in skin. [AK397379]	Homo sapiens biogenesis of lysosomal organelles complex-1, subunit 2 (BLOC1S2), transcript variant 1, mRNA |NM_173809.4|	95/95	ENSSSCT00000011543		AK397379		XM_001929529	TC536896	Ssc.17497
A_72_P335983	ATGCCAATTATATACCCTCATGCACTTGTCTGATTTTGAGCCTGTAAAATGACTACTTTT	-1.556311	down	BLOC1S6	929628 MARC 4PIG Sus scrofa cDNA 5', mRNA sequence [CK459441]	Homo sapiens biogenesis of lysosomal organelles complex-1, subunit 6, pallidin (BLOC1S6), mRNA |NM_012388.2|	80/88			CK459441			TC542705	Ssc.13686
A_72_P273184	CACTTGAGATTTTTGGTTTTATGATTTCTGTTCCTTACGTTGTAAAGACAAGAGTTAGGC	-1.5263244	down	BMPR1A	Sus scrofa partial mRNA for bone morphogenetic protein receptor type IA (BMPR1A gene), 3'UTR region. [FM995261]	PREDICTED: Sus scrofa bone morphogenetic protein receptor, type IA (BMPR1A), transcript variant X1, mRNA |XM_005671180.1|	100/100	ENSSSCT00000011342		FM995261			TC584592	Ssc.903
A_72_P477900	GAGGCCTGATGGAAGTAAATCTAAGCTTTATATTTCACAGCTACAGAAAGGAAAATATTC	-1.6483747	down	BRMS1L	breast cancer metastasis-suppressor 1-like [Source:HGNC Symbol;Acc:20512] [ENSSSCT00000002179]			ENSSSCT00000002179	100156007	XM_001926256	breast cancer metastasis-suppressor 1-like	XM_001926256	TC531552
A_72_P730548	CCACAATGAACAGTTCACTTTATCCCTGGGTTTTCTATATGAACAGTTTTCAAGATATGA	-1.719091	down	BZW1	Sus scrofa basic leucine zipper and W2 domains 1 (BZW1), mRNA [NM_001244493]			ENSSSCT00000017522	100152909	NM_001244493	basic leucine zipper and W2 domains 1	NM_001244493	TC564001	Ssc.52101
A_72_P730923	CAAAAATGCTGAAGAAGAATCTGAGTCTGAAGCTGAAGAAGGTGACTGAATTTTGAAACC	-1.7439276	down	BZW1	Sus scrofa basic leucine zipper and W2 domains 1 (BZW1), mRNA [NM_001244493]			ENSSSCT00000017522	100152909	NM_001244493	basic leucine zipper and W2 domains 1	NM_001244493	TC564665	Ssc.52101
A_72_P384638	ATCCTGTCCACAGATACCTTGGATGAGTTCAAGGAGATGGATAAAGGCGTGTGGAAGAAA	-1.7075241	down	MNF1	Sus scrofa uncharacterized protein C6orf125 homolog (C7H6orf125), mRNA [NM_001243451]	Bos taurus mitochondrial nucleoid factor 1 (MNF1), mRNA |NM_001206614.1|	98/90	ENSSSCT00000030529	100153818	NM_001243451	uncharacterized protein C6orf125 homolog	NM_001243451	TC574586	Ssc.20538
A_72_P055961	ACAGGCCATGTGAGCTCAGCAGGCTGCTTCCTTTTTATGAAGCATTGACTTTGTACATGT	1.6140549	up	CABIN1	Uncharacterized protein [Source:UniProtKB/TrEMBL;Acc:F1RL39] [ENSSSCT00000011023]			ENSSSCT00000011023	100157110	XM_001926724	calcineurin binding protein 1	XM_001926724	TC617332
A_72_P206807	GGATTTTCCTTGGATACTTTAGCAAAACCGTTTCCAAATCACCTGTTATGCAGTTTCTTT	2.5355752	up	CADPS2	Ca++-dependent secretion activator 2					BP437388	BP437388		TC627463	Ssc.23623
A_72_P583746	CCTGAAACCTTATTTTAGAAAATTGATCAAGTAACTGTTGCATGTGGCTTACTCTGGATA	-1.7429568	down	CALM2	calmodulin 2 (phosphorylase kinase, delta) [Source:HGNC Symbol;Acc:1445] [ENSSSCT00000009234]	PREDICTED: Bos mutus calmodulin 2 (phosphorylase kinase, delta) (CALM2), mRNA |XM_005895623.1|	100/98	ENSSSCT00000009234		AK231607		XM_003125163	TC607655	Ssc.54090
A_72_P216287	TATTGCTTATTATACTCTGGTGGAATCCTTTTCTCACATGCTCCTGCAGATGTCTGGGCC	-2.0605333	down	CAPZA	Sus scrofa F-actin capping protein alpha 2 subunit (Capza) mRNA, complete cds. [EF202987]			ENSSSCT00000018108	100517869	EF202987	F-actin-capping protein subunit alpha-2-like	XM_003134761	TC562465	Ssc.10937
A_72_P146906	AATATCAGACTGCCATCAGTGAGAATTATCAGACAATGTCGGACACTACTTTCAAAGCCT	-2.2055662	down	CAPZA2	Sus scrofa capping protein (actin filament) muscle Z-line, alpha 2 (CAPZA2), mRNA [NM_001097455]			ENSSSCT00000018107	100037958	NM_001097455	capping protein (actin filament) muscle Z-line, alpha 2	NM_001097455	TC589670	Ssc.10937
A_72_P632457	TTTGGAATGTCGTTGGAGGTCAGAGTGGAAGTTTACAATCACTCCTTCAACCACTCAGGT	-2.2546365	down	CAPZA2	Sus scrofa capping protein (actin filament) muscle Z-line, alpha 2 (CAPZA2), mRNA [NM_001097455]			ENSSSCT00000018107	100037958	NM_001097455	capping protein (actin filament) muscle Z-line, alpha 2	NM_001097455	TC567911	Ssc.10937
A_72_P075751	TGGGAGCAGAAGGAGAAAGTCTTGAGGTTGCTCTTTGCAAAAATGAATGGCTTTGTTCCT	-2.6894624	down	CCDC176	chromosome 14 open reading frame 45 [Source:HGNC Symbol;Acc:19855] [ENSSSCT00000002620]	PREDICTED: Sus scrofa coiled-coil domain containing 176 (CCDC176), transcript variant X3, mRNA [XM_005656403.1]	100/100	ENSSSCT00000002620	100152098	AK350828	uncharacterized protein C14orf45-like	XM_001929154	TC603629	Ssc.34502
A_72_P163441	AGAAAAGTCCAAAGTTAAAGAGCCCGTTAGCAGAGTTGAGAAGGCCAAGCAGAAATCAGC	-2.5177562	down	CCDC23	coiled-coil domain containing 23 [Source:HGNC Symbol;Acc:29204] [ENSSSCT00000007418]			ENSSSCT00000007418	100519023	AK234245	coiled-coil domain-containing protein 23-like	XM_003125843	TC565013	Ssc.26501
A_72_P475478	AACAGAGTCATGACAGAACTGGAACAGCAGCAGTTTGACGAGTTCTGTAAACAGATGCAG	-2.1828234	down	CCDC23	coiled-coil domain containing 23 [Source:HGNC Symbol;Acc:29204] [ENSSSCT00000007418]			ENSSSCT00000007418	100519023	AK234245	coiled-coil domain-containing protein 23-like	XM_003125843	TC540143	Ssc.26501
A_72_P329343	TCCCAGGTTAGCTGCTGAATCAAGCCTTCAAACAGAAGTTTAAGAAGGGAAAGAAACTGC	-2.2633495	down	CCDC99	Uncharacterized protein [Source:UniProtKB/TrEMBL;Acc:I3LS43] [ENSSSCT00000027418]	PREDICTED: Sus scrofa spindle apparatus coiled-coil protein 1 (CCDC99), transcript variant X1, mRNA	100/98	ENSSSCT00000027418	100510938	DN104598	spindle apparatus coiled-coil protein 1	XM_003134063	TC550062	Ssc.98939
A_72_P303099	TTGACAGAGGTAACATAACCAACTACCATTATGTTTTGGTACTAAGGGATACCTTTCAAT	-1.7281781	down	CCNG1	Sus scrofa cyclin G1 (CCNG1), mRNA [NM_001031781]			ENSSSCT00000018536	595110	NM_001031781	cyclin G1	NM_001031781	TC528649	Ssc.5070
A_72_P313048	GCTCAACTTAAGGCATGCTACTGCAGGATCATATTTTCTAAAGCAAAGCCGTCTGTGTTG	-2.297775	down	CCNG1	Sus scrofa cyclin G1 (CCNG1), mRNA [NM_001031781]			ENSSSCT00000018536	595110	NM_001031781	cyclin G1	NM_001031781	TC533399	Ssc.5070
A_72_P479378	CAACTATGAAGAGTCACCAGTATCTACTACTGTGAAGTCAGCTGTGCTCTGTTTTCCGCT	1.6677744	up	CDC42BPB	CDC42 binding protein kinase beta (DMPK-like) [Source:HGNC Symbol;Acc:1738] [ENSSSCT00000002802]			ENSSSCT00000002802	100156588	AK235576	CDC42 binding protein kinase beta (DMPK-like)	XM_001925531	TC531808	Ssc.2495
A_72_P750779	AGGACTTTGACAAGGAGCCCGATTCGGACTCCACCAAACACTCGACTCCATCCAACAGCT	1.5997239	up	CDC42BPB	CDC42 binding protein kinase beta (DMPK-like) [Source:HGNC Symbol;Acc:1738] [ENSSSCT00000002802]			ENSSSCT00000002802	100156588	AK235576	CDC42 binding protein kinase beta (DMPK-like)	XM_001925531	TC605128	Ssc.2495
A_72_P293014	TTCCCACACGTTGTATCAAGAACAGATAGTTGTATTTTTACTGTTAACTCTGCTTTTGTC	-3.339392	down	CDK1	Sus scrofa cyclin-dependent kinase 1 (CDK1), mRNA [NM_001159304]			ENSSSCT00000011180	100155762	NM_001159304	cyclin-dependent kinase 1	NM_001159304	TC616298	Ssc.873
A_72_P440916	GCGAATTTCTGGCAAAATGGCACTGAATCATCCATATTTTAATGATTTGGACAATCAAGT	-3.5694065	down	CDK1	Sus scrofa cyclin-dependent kinase 1 (CDK1), mRNA [NM_001159304]			ENSSSCT00000011180	100155762	NM_001159304	cyclin-dependent kinase 1	NM_001159304	TC616298	Ssc.873
A_72_P185121	CGGGACAAATTAGCTGCACATCTATCATCAAGAGAGTCACTATCAAGATCTGTATCTAGA	-2.2394154	down	CDKN3	Sus scrofa cyclin-dependent kinase inhibitor 3 (CDKN3), mRNA [NM_214320]			ENSSSCT00000005564	397589	NM_214320	cyclin-dependent kinase inhibitor 3	NM_214320	TC546564	Ssc.7286
A_72_P709972	TTCAGAATAATCGAAAAACCTTAATACACTGTTACGGAGGACTTGGGAGATCTTGTCTTG	-2.2943034	down	CDKN3	Sus scrofa cyclin-dependent kinase inhibitor 3 (CDKN3), mRNA [NM_214320]			ENSSSCT00000005564	397589	NM_214320	cyclin-dependent kinase inhibitor 3	NM_214320	TC613237	Ssc.7286
A_72_P755876	CCGGGACAAATTAGCTGCACATCTATCATCAACCGAGTCACTATCAAGATCTGTATCTAG	-2.2075565	down	CDKN3	Sus scrofa cyclin-dependent kinase inhibitor 3 (CDKN3), mRNA [NM_214320]			ENSSSCT00000005564	397589	NM_214320	cyclin-dependent kinase inhibitor 3	NM_214320	TC613237	Ssc.7286
A_72_P321243	GGACTGGGCCATTTTCTTGCAAGATCACATCCACCCTGGAGGGATCACTTTTACTGGAAC	-1.8893441	down	CEACAM23		Canis lupus familiaris carcinoembryonic antigen-related cell adhesion molecule 23 (CEACAM23), mRNA [NM_001097552.1]	78/85
A_72_P145936	AGTCTCCTTGCAGGAAGAACTTTAGAGTATTTAAGCACTGTTTTGGTGTATATGACCAAT	-2.8963635	down	CENPP	centromere protein P-like						DY410820		TC581135
A_72_P067646	AGCACCTGGAACTAGACTGAGTGCCTGCCATTGTGTGAAACCTGGTTTTTGAGAACATAA	-1.7822232	down	CETN2	Uncharacterized protein [Source:UniProtKB/TrEMBL;Acc:F2Z563] [ENSSSCT00000033471]	PREDICTED: Bos taurus centrin, EF-hand protein, 2 (CETN2), transcript variant X1, mRNA |XM_005227598.1|	91/85	ENSSSCT00000033471	606742	AY610292	centrin 2	XM_001927209	TC553584	Ssc.43409
A_72_P674696	TTGGTGGGTGACATTGGTGATACTGTAGAGGACCCCTACACATCTTTTGTGAAGTTGTAC	-1.84773	down	CFL2	Sus scrofa cofilin 2 (muscle) (CFL2), mRNA [NM_001025215]			ENSSSCT00000002192	497233	NM_001025215	cofilin 2 (muscle)	NM_001025215	TC588108	Ssc.7645
A_72_P006496	AAATGCAGCATTTAGCATGACCATAAAGCTGGTTCTGCTGGAAATAAAGTCTTTTAAATC	-6.1766367	down	CGA	glycoprotein hormones, alpha polypeptide [Source:HGNC Symbol;Acc:1885] [ENSSSCT00000031283]			ENSSSCT00000031283	406869	AK349136	glycoprotein hormones, alpha polypeptide		TC572329	Ssc.10499
A_72_P245932	ATCTTGGGAGCACTGGGAAAGATGCCCTATTGAGCGTTTGCATTAAAATGGTTTATTTTA	-1.6051853	down	CHCHD7	PREDICTED: Sus scrofa hypothetical LOC100156121 (LOC100156121), miscRNA [XR_130541]	PREDICTED: Sus scrofa coiled-coil-helix-coiled-coil-helix domain containing 7 (CHCHD7), mRNA [XM_005663085.1]	96/100		100156121	XR_130541	uncharacterized LOC100156121	XR_130541	TC590331	Ssc.34963
A_72_P625340	GGAGCACTGGGAAAGATGCCCTATTGAGCGTTTGCATTAAAATGGTTTATTTAACACAGC	-1.6372339	down	CHCHD7	PREDICTED: Sus scrofa hypothetical LOC100156121 (LOC100156121), miscRNA [XR_130541]	PREDICTED: Sus scrofa coiled-coil-helix-coiled-coil-helix domain containing 7 (CHCHD7), mRNA |XM_005663085.1|	100/100		100156121	XR_130541	uncharacterized LOC100156121	XR_130541	TC590331	Ssc.34963
A_72_P433529	AGCTTGGTGCGGTGCCGTTTACTTGTACAGAAACATTTTTGAAAAATTCTTTTCAATAAG	1.6393207	up	CHERP	950897 MARC 4PIG Sus scrofa cDNA 5', mRNA sequence [CN161590]	PREDICTED: Sus scrofa calcium homeostasis endoplasmic reticulum protein (CHERP), mRNA |XM_005661196.1|	100/100			CN161590		XM_003480762	TC542615	Ssc.4874
A_72_P252192	GTACCTCATTGCTTGAATTTGCATTTTTCTGTTAACTAATGAGTGTGAACATCTTCTCAG	-2.6586013	down	CLCN5		Homo sapiens chloride channel, voltage-sensitive 5 (CLCN5), RefSeqGene on chromosome X [NG_007159.3]	98/80						TC603032
A_72_P453043	CTGCATAATTGGTGGTGTCATATTTTGCTTTTCAATATCTGACAACAACAAAAAACCCAG	-1.779177	down	CLDN10	Sus scrofa claudin 10 (CLDN10), mRNA [NM_001243444]			ENSSSCT00000010417	100153752	NM_001243444	claudin 10	NM_001243444	TC553451	Ssc.44153
A_72_P340868	CATTAATGAAGTAATCAAGTCACTTCTGACTTAACAATAAAGCCAGTATTACTCTGCAGC	-1.9850178	down	CLDND1	claudin domain containing 1							XM_001924716	TC591748
A_72_P417799	GAAGCTGCCCGCTCTACAACTGCCATCTTTATGATTTTTGATATTAATATTTCCCTTATC	-1.8835824	down	CLDND1	Sus scrofa claudin domain containing 1 (CLDND1), mRNA [NM_001243498]			ENSSSCT00000013109	100154619	NM_001243498	claudin domain containing 1	NM_001243498	TC573773	Ssc.13400
A_72_P282314	CAGCTAAAAGGATTACTCTTAAAGAAGCCTTAAAGCATCCTTTCTTTTACCCCTTGAAAA	-1.6536598	down	CLK1	Sus scrofa CDC-like kinase 1 (CLK1), mRNA [NM_001123099]			ENSSSCT00000017523	100141471	NM_001123099	CDC-like kinase 1	NM_001123099	TC553771	Ssc.10998
A_72_P578873	TTGTACAGTCTGACTACACAGAAGTTTATAATCCCAAAATGAAACGTGATGAACGTACCT	-2.0791945	down	CLK1	Sus scrofa CDC-like kinase 1 (CLK1), mRNA [NM_001123099]			ENSSSCT00000017523	100141471	NM_001123099	CDC-like kinase 1	NM_001123099	TC568471	Ssc.10998
A_72_P589196	CAGCAATAAGTTGACTCACACAGACTTAAAGCCCGAAAACATCTATTTGTACAGTCTGAC	-1.9807084	down	CLK1	Sus scrofa CDC-like kinase 1 (CLK1), mRNA [NM_001123099]			ENSSSCT00000017523	100141471	NM_001123099	CDC-like kinase 1	NM_001123099	TC568471	Ssc.10998
A_72_P618426	GAGCATCATGGTCACATTTGCATTGTGTTTGAATTACTAGGACTTAGTACATATGACTTT	-2.004824	down	CLK1	Sus scrofa CDC-like kinase 1 (CLK1), mRNA [NM_001123099]			ENSSSCT00000017523	100141471	NM_001123099	CDC-like kinase 1	NM_001123099	TC610704	Ssc.10998
A_72_P638120	CCCGAAAACATCTTATTTGTACAGTCTGACTACACAGAAGTTTATAATCCCAAAATGGTA	-2.0307894	down	CLK1	Sus scrofa CDC-like kinase 1 (CLK1), mRNA [NM_001123099]			ENSSSCT00000017523	100141471	NM_001123099	CDC-like kinase 1	NM_001123099	TC588971	Ssc.10998
A_72_P659855	ATATTTCCATCATGATCGATTAGACTGGGATGAACACAGCTCTGCTGGCAGTATGTTTCA	-1.724214	down	CLK1	Sus scrofa CDC-like kinase 1 (CLK1), mRNA [NM_001123099]			ENSSSCT00000017523	100141471	NM_001123099	CDC-like kinase 1	NM_001123099	TC564916	Ssc.10998
A_72_P092086	CAACAAGGATGCAGCCCTGGTGGAAGCGGCTCGAGCCAACAATGTCCAGGAAGTCCGCAG	2.272313	up	CLPB	ClpB caseinolytic peptidase B homolog (E. coli) [Source:HGNC Symbol;Acc:30664] [ENSSSCT00000023643]	Homo sapiens ClpB caseinolytic peptidase B homolog (E. coli) (CLPB), transcript variant 4, mRNA |NM_001258394.1|	91/89	ENSSSCT00000023643		BI184906			TC561361	Ssc.81988
A_72_P248897	TCATTCAGTGATGTTGGATGTGTATATAGTAAGTAATCCCAATAAATTTCGTGCTGTGGC	-1.8619958	down	CMPK1	cytidine monophosphate (UMP-CMP) kinase 1, cytosolic [Source:HGNC Symbol;Acc:18170] [ENSSSCT00000004297]	PREDICTED: Sus scrofa cytidine monophosphate (UMP-CMP) kinase 1, cytosolic (CMPK1), transcript variant X1, mRNA [XM_003128011.4]	100/98	ENSSSCT00000004297		EV859444			TC574361	Ssc.61583
A_72_P364838	GATTGATCATTCACTCCATCACAAGGATAACTTGGGAGCAGTGCCACAAACCAGTCTTCA	-1.8368015	down	CNEP1R1	Sus scrofa mRNA, clone:DCI010076G09, expressed in dendritic cells (immature). [AK344568]	PREDICTED: Bos taurus transmembrane protein 188 (CNEP1R1), transcript variant X1, mRNA |XM_005218488.1|	90/85			AK344568			TC562509	Ssc.27294
A_72_P531574	CATCATGAATGCAGATATTCTAGCTTATTGTCAGAAAGAAGGATGGTGCAAATTAGCTTT	-1.9641787	down	CNIH	Sus scrofa cornichon homolog (Drosophila) (CNIH), mRNA [NM_001243525]			ENSSSCT00000022519	100154949	NM_001243525	cornichon homolog (Drosophila)	NM_001243525	TC523366	Ssc.43385
A_72_P315543	TAACAGATGATTCAGTGCTAGGGTGTTGAATGTGAAACACCGGTTTTCACTGCTCACCTC	2.7233584	up	COL4A1	Rep: Collagen type IV alpha 1 chain - Canis familiaris, partial (3%) [TC577976]	PREDICTED: Sus scrofa collagen, type IV, alpha 1 (COL4A1), mRNA |XM_003131091.4|	100/100			XM_003131091		XM_003131091	TC577976
A_72_P527792	GCGGTAAAGGAAAAGTTACTGCACAAGCCACTAATAAATTTGGAAGCTTTGCACACCTTA	2.3665524	up	COL4A1	PREDICTED: Sus scrofa collagen alpha-1(IV) chain-like (LOC100515336), mRNA [XM_003131091]					XM_003131091		XM_003131091	TC603266
A_72_P564654	TTTGACCTGTAAGCACATTCAGGTGGCTTCCTTGGTTTTTCGTGAGCTGTGTTCAGACTT	2.4310126	up	COL4A1	Rep: Bsl8268 protein - Bradyrhizobium japonicum, partial (23%) [TC548681]	PREDICTED: Sus scrofa collagen, type IV, alpha 1 (COL4A1), mRNA |XM_003131091.4|	100/100			XM_003131091		XM_003131091	TC548681
A_72_P598118	TAACAGATGATTCAGTGCTAGGGTGTTGAATGTGAAACACCGGTTTTCACTGCTCACCTC	2.7189436	up	COL4A1	Rep: Collagen type IV alpha 1 chain - Canis familiaris, partial (3%) [TC577976]	PREDICTED: Sus scrofa collagen, type IV, alpha 1 (COL4A1), mRNA |XM_003131091.4|	100/98			XM_003131091		XM_003131091	TC577976
A_72_P604673	CGAAATGACATTTCACTAAAAGTCTCCAAAACGTTTTTAAGACTACTAAGGCCTTTTGTG	2.4118974	up	COL4A1	Rep: Collagen type IV alpha 1 chain - Canis familiaris, partial (10%) [TC585068]	PREDICTED: Sus scrofa collagen, type IV, alpha 1 (COL4A1), mRNA |XM_003131091.4|	100/100			XM_003131091		XM_003131091	TC601657
A_72_P157511	AATGTGAAAAGGTTTGCTCTCCTGTGCTCGTCAAACCCAAAGTCATAGCTGCAATTGGGA	2.1250658	up	COL6A3	Sus scrofa mRNA, clone:SPL010014D05, expressed in spleen. [AK237231]				100101551	AK237231	collagen, type VI, alpha 3	XM_001928087	TC579312	Ssc.12068
A_72_P233842	TGGTCCCACTGGTCCTCCAGGCCTGATTGGTGAGCCAAGGCATTCCTGGATCTCGGGGAA	2.4439888	up	COL6A3	collagen, type VI, alpha 3 [Source:HGNC Symbol;Acc:2213] [ENSSSCT00000028799]			ENSSSCT00000028799	100101551	BX669980	collagen, type VI, alpha 3	XM_001928087	TC558541	Ssc.98136
A_72_P501554	AATGTGAAAAGGTTTGCTCTCCTGTGCTCGTCAAACCCAAAGTCATAGCTGCAATTGGGA	2.1184824	up	COL6A3	Sus scrofa mRNA, clone:SPL010014D05, expressed in spleen. [AK237231]				100101551	AK237231	collagen, type VI, alpha 3	XM_001928087	TC579312	Ssc.12068
A_72_P674341	TACCCACTGCTGGTGTTTCTGTAATATCCCCATAAAGTCAGATTCCCTCTGGAGTTTCAC	2.1405275	up	COL6A3	Sus scrofa mRNA, clone:SPL010014D05, expressed in spleen. [AK237231]				100101551	AK237231	collagen, type VI, alpha 3	XM_001928087	TC579312	Ssc.12068
A_72_P387428	TGACCCAAGCTTGTGATGACATGGTGCTGATTCTGGGGGGTATTAAAGATGCTGTTTTTT	2.3455207	up	COL7A1	collagen, type VII, alpha 1 [Source:HGNC Symbol;Acc:2214] [ENSSSCT00000012432]			ENSSSCT00000012432	100523209	AK394541	collagen, type VII, alpha 1		TC597798	Ssc.39484
A_72_P444117	ATTTCAGTGACTTGTTCCGTGGGTCTAGCCTTCCCCCCTCTGGACAAACCCCCATTGTGG	2.253639	up	COL7A1	collagen, type VII, alpha 1 [Source:HGNC Symbol;Acc:2214] [ENSSSCT00000012432]			ENSSSCT00000012432	100523209	AK394541	collagen, type VII, alpha 1		TC597798	Ssc.39484
A_72_P509990	TTGTCTATGGTGGCTGTGGAGGGAATGCCAACCGTTTTGAGACCCGTGAGGCCTGTGAGA	2.3961675	up	COL7A1	collagen, type VII, alpha 1 [Source:HGNC Symbol;Acc:2214] [ENSSSCT00000012432]	PREDICTED: Sus scrofa collagen, type IV, alpha 1 (COL4A1), mRNA |XM_003131091.4|	95/100	ENSSSCT00000012432	100523209	AK394541	collagen, type VII, alpha 1	XM_003132189	TC597798	Ssc.39484
A_72_P171096	CAGCTCTTTTCTCAAACTCAATTGCCGTTATTACATTTCCTTTACTGTTGAATATGCAGT	-2.092347	down	CREB1	cAMP responsive element binding protein 1								TC509823
A_72_P146451	TAAAATTACAACTGCTGCCACATAAACATGATATCATCACCCTTCTTGGTGTTGGAGGCC	-1.8529015	down	CRYZL1	Sus scrofa crystallin, zeta (quinone reductase)-like 1 (CRYZL1), mRNA [NM_001098596]			ENSSSCT00000030581	100049689	NM_001098596	crystallin, zeta (quinone reductase)-like 1	NM_001098596	TC518284	Ssc.26428
A_72_P660510	TCTTTAACAAGCCTTTGCTGTCCTACCTAATCATTTGAATATATCTTCAAGCCTGAAAGG	-1.7071937	down	CRYZL1	quinone oxidoreductase-like protein 1 [Source:RefSeq peptide;Acc:NP_001092066] [ENSSSCT00000030581]			ENSSSCT00000030581	100049689	AK231246	crystallin, zeta (quinone reductase)-like 1		TC593855	Ssc.26428
A_72_P449008	ATGAGTGGCTGAGCAAGATTTCCCTCAAGGGCGAGAAGAGAATTGGACTGATTAGGAAAA	4.173165	up	CSGALNACT1	chondroitin sulfate N-acetylgalactosaminyltransferase 1 [Source:HGNC Symbol;Acc:24290] [ENSSSCT00000007673]			ENSSSCT00000007673	100517735	XM_003134203	chondroitin sulfate N-acetylgalactosaminyltransferase 1	XM_003134203	TC615493
A_72_P372543	GCCCTCTGGTGTTCAATTCTTTAATGCTTCCTATTAACCTAATGCTATTCAATAAACTTG	-3.0595386	down	CXCL13	chemokine (C-X-C motif) ligand 13 [Source:HGNC Symbol;Acc:10639] [ENSSSCT00000026571]			ENSSSCT00000026571	100524265	AK237249	c-X-C motif chemokine 13-like	XM_003129101	TC523409	Ssc.22002
A_72_P405838	CTTACATCCCTGTCATATTACCAACAGAGGCAATAAAAGCTTCAGTGAAATTGCCATGAC	-1.7327561	down	DCUN1D1	DCN1, defective in cullin neddylation 1, domain containing 1 (S. cerevisiae) [Source:HGNC Symbol;Acc:18184] [ENSSSCT00000025068]	PREDICTED: Homo sapiens DCN1, defective in cullin neddylation 1, domain containing 1 (DCUN1D1), transcript variant X1, mRNA |XM_005247539.1|	100/97	ENSSSCT00000025068	100624319	XM_003358695	DCN1-like protein 1-like	XM_003358695
A_72_P168531	AAGCTGTCAGTCTAAACAGATGCTCCTAAAAAACAGAAGTGGTTGATTATATAATTCGGG	-3.2273908	down	DNA2 ???	Rep: DNA2-like helicase - Homo sapiens (Human), partial (14%) [TC534758]	PREDICTED: Sus scrofa DNA replication ATP-dependent helicase/nuclease DNA2-like (LOC102157769), mRNA							TC534758
A_72_P360688	TGTGTGTACATATGTGTATATGTATATATCACGCAGCAGGCGTGACTGCTGCTGTCCAGT	1.5945255	up	DNAJC5	Sus scrofa chromosome 17 clone pkmCon10, mRNA sequence. [AY803085]	Homo sapiens DnaJ (Hsp40) homolog, subfamily C, member 5 (DNAJC5), mRNA |NM_025219.2|	95/90			AY803085			TC538642
A_72_P637286	TCTCCAATTGAAGAAGCAGGTTCACCACATGACATACCCAGGTTTTGTGCTTAGAACTTA	-1.7185661	down	DPH3	Sus scrofa DPH3, KTI11 homolog (S. cerevisiae) (DPH3), mRNA [NM_001243616]			ENSSSCT00000012261	100156362	NM_001243616	DPH3, KTI11 homolog (S. cerevisiae)	NM_001243616	TC565860	Ssc.10818
A_72_P296874	TCCTTTGAATACATGCCTTCAGGAACTTGGACCATTGGAGCCAGAGGAAATGATCGAACA	-2.3159764	down	DSCC1	defective in sister chromatid cohesion 1 homolog (S. cerevisiae) [Source:HGNC Symbol;Acc:24453] [ENSSSCT00000006582]			ENSSSCT00000006582	100156441	XM_001926423	defective in sister chromatid cohesion 1 homolog (S. cerevisiae)	XM_001926423	TC525827	Ssc.22370
A_72_P107506	GTTAGAAGCCGAAATGATGACCTTGACAAGCCATCCATTAAACGCAAGAAAACTGAAGAA	-1.9727472	down	DTWD1	DTW domain containing 1 [Source:HGNC Symbol;Acc:30926] [ENSSSCT00000005132]			ENSSSCT00000005132	100153076	AK394987	DTW domain containing 1	XM_003480369	TC522416	Ssc.24406
A_72_P191021	GTTATCTGTTACAGTACTTTAACTGACTATATAGATTTTCCTATGCCACATATGTGCCAC	-1.8198932	down	ECT2	Rep: MGC138945 protein - Bos taurus (Bovine), partial (26%) [TC553228]	PREDICTED: Bos taurus epithelial cell transforming sequence 2 oncogene (ECT2), transcript variant X1, mRNA |XM_005201670.1|	98/90						TC553228
A_72_P223517	ATATGAAATTTGATTTTGAAAGTGATGACAATGCCGTCACAACATCTACAGGTACGTGAG	1.663507	up	EGFR	Sus scrofa epidermal growth factor receptor (EGFR), mRNA [NM_214007]				397070	NM_214007	epidermal growth factor receptor	NM_214007	TC518002	Ssc.54725
A_72_P161801	ACTGGTCTAATCAGTGACTGGAAAAAGCATTAGGAACAGAATATCCCAAAGTTTTAGTAC	-2.6672251	down	EIF5A2		Homo sapiens eukaryotic translation initiation factor 5A2 (EIF5A2), mRNA [NM_020390.5]	96/91						TC522323
A_72_P279344	GTGGAAGGAGATGCGTTTGCTAAGAAAATCTCAGTTATATTCAAAGAACAGGTGCTATTT	-1.8825625	down	ELMOD2		PREDICTED: Sus scrofa ELMO/CED-12 domain containing 2 (ELMOD2), mRNA |XM_003482436.2|	100/97						TC587448
A_72_P453532	AACCCCATGGAACAAGGGCATTTTGCCAGCCCAGACCAGAATACAATGCTTTCTCAGCTC	1.6548923	up	EP300	E1A binding protein p300 [Source:HGNC Symbol;Acc:3373] [ENSSSCT00000000074]			ENSSSCT00000000074	100156226	CN156007	E1A binding protein p300	XM_001929213	TC531085	Ssc.95896
A_72_P487883	TTTTAGTTTCTCCTCCGGAGCAGTAGTGCTGGATGTGAAAGCCACATAGAGTTTCTCTGA	1.7878628	up	EP400	Rep: Uncharacterized protein EP400 - Homo sapiens (Human), partial (9%) [TC558096]	Bos taurus E1A binding protein p400 (EP400), mRNA |NM_001206859.1|	96/86			XM_003483407		XM_003483407	TC558096
A_72_P503897	AGTTGACGCCGGAACACCTGATCAAAATGCAGAAGCAGAAACTGCAGCTGCCCCAGCAGG	1.8197539	up	EP400	E1A binding protein p400 [Source:HGNC Symbol;Acc:11958] [ENSSSCT00000024610]	PREDICTED: Sus scrofa E1A binding protein p400 (EP400), transcript variant X1, mRNA |XM_005670513.1|	100/100	ENSSSCT00000024610		XM_001927142		XM_001927142
A_72_P196667	CTGCAGTGCATCATAACTCTAAAATCTGTCTGATTCAGTTCTTCATCTTTCTCCTGTCAA	1.6346793	up	ERBB4	receptor tyrosine-protein kinase erbB-4-like								TC414631
A_72_P443794	GGAATAGTCGCAGATTTATTCAAGGTAGTTCCTGAAATGACTGAGCTATTGAAGAAAAAA	-1.5463291	down	ETFA	Sus scrofa electron-transfer-flavoprotein, alpha polypeptide (ETFA), nuclear gene encoding mitochondrial protein, mRNA [NM_001244403]			ENSSSCT00000002087	396615	NM_001244403	electron-transfer-flavoprotein, alpha polypeptide	NM_001244403	TC560259	Ssc.9992
A_72_P644388	CGCATGTCAGAATGCTTTTTTATGGGGTTATTATGTTTCTTCTAATTATCTGTGGTTCCA	-1.5159907	down	ETFA	Sus scrofa electron-transfer-flavoprotein, alpha polypeptide (ETFA), nuclear gene encoding mitochondrial protein, mRNA [NM_001244403]			ENSSSCT00000002087	396615	NM_001244403	electron-transfer-flavoprotein, alpha polypeptide	NM_001244403	TC568411	Ssc.9992
A_72_P254562	AGGCACCAGCAAACAAACTGTGTGATGTTGAAAATAGCCTATTCTTTCTGACAGTCTTAT	-1.6240894	down	EXOSC1	exosome component 1 [Source:HGNC Symbol;Acc:17286] [ENSSSCT00000011508]	PREDICTED: Sus scrofa exosome component 1 (EXOSC1), mRNA |XM_001928803.4|	100/100	ENSSSCT00000011508	100153550	AK391882	exosomal core protein CSL4	XM_001928803	TC577365	Ssc.10542
A_72_P264937	ATTTTGGATGCCTGTACATTTGCTTTGTTAGCAGCTTTAAAAAATGTACAGGCATCCAAA	-1.7933866	down	EXOSC8	AJ961698 KN404_2 Sus scrofa cDNA clone C0007755c16 3', mRNA sequence [AJ961698]	PREDICTED: Sus scrofa exosome component 8 (EXOSC8), mRNA |XM_005668348.1|	85/100			AJ961698			TC578705	Ssc.82355
A_72_P709904	TAAACATAAGTTGGAAATCTACATATCTGAGGGAACCCACTCAACAGAGGAAGACAGTAA	-2.0561488	down	FAM96A		Homo sapiens family with sequence similarity 96, member A (FAM96A), transcript variant 1, mRNA [NM_032231.4]	93/95
A_72_P198652	CTTGCTCCTGCTGATAAAAATTTGCAAAGCACATGTTAAAAGTAAAAAGCAGCCCTTTTA	-1.6602705	down	FASTKD2	FAST kinase domains 2 [Source:HGNC Symbol;Acc:29160] [ENSSSCT00000017567]			ENSSSCT00000017567	100517314	AK344645	FAST kinase domains 2	XM_003133606	TC570500	Ssc.19645
A_72_P555421	GCTCAAAATGTGAACACCTGTTTTGGATTTGTTTGAAACTGTTTGACCAATAAAGAGCAT	-1.5087652	down	FBXO9	Sus scrofa F-box protein 9 (FBXO9), mRNA [NM_001160297]			ENSSSCT00000002917	100152568	NM_001160297	F-box protein 9	NM_001160297	TC550959	Ssc.9128
A_72_P349928	AGTGGAATTAGTGGATATTGACTGAGACAGTAAAGAACAGCAACAATAAAACTGACCTTG	-1.5637742	down	FKBP3	Sus scrofa FK506 binding protein 3, 25kDa (FKBP3), mRNA [NM_001244157]				100152728	NM_001244157	FK506 binding protein 3, 25kDa	NM_001244157	TC556719	Ssc.7555
A_72_P540198	CCTAAAGAGAACCGGTTTTCCTTTTACCCTGTATGGTAAACTAAAAGGCTCAATAAAAAT	-1.525538	down	FKBP3	Sus scrofa FK506 binding protein 3, 25kDa (FKBP3), mRNA [NM_001244157]				100152728	NM_001244157	FK506 binding protein 3, 25kDa	NM_001244157	TC521356	Ssc.7555
A_72_P563059	GGGCTTATGGAAAGAAAGGACAGCCTGATGCCAAAATTCCACCAAATGCAAAACTTATTT	-1.5045085	down	FKBP3	Sus scrofa FK506 binding protein 3, 25kDa (FKBP3), mRNA [NM_001244157]			ENSSSCT00000005513	100152728	NM_001244157	FK506 binding protein 3, 25kDa	NM_001244157	TC553594	Ssc.7555
A_72_P573204	CCACCAAATGCAAAACTTATTTTTGAAGTGGAATTAGTGGATATTGACTGAGCAGTAAAG	-1.6060964	down	FKBP3	Sus scrofa FK506 binding protein 3, 25kDa (FKBP3), mRNA [NM_001244157]				100152728	NM_001244157	FK506 binding protein 3, 25kDa	NM_001244157	TC553594	Ssc.7555
A_72_P640091	AAAGAAACGAAGTCTGAAGAGACTCTGGATGAGGGTCCACCAAAATATACAAAATCTGTT	-1.6749272	down	FKBP3	Sus scrofa FK506 binding protein 3, 25kDa (FKBP3), mRNA [NM_001244157]				100152728	NM_001244157	FK506 binding protein 3, 25kDa	NM_001244157	TC604504	Ssc.7555
A_72_P646798	GCCAAATTCCACCAAATGCAAAACTTATTTTTGAAGTGGAATTAGTGGATATTGACTGAG	-1.6442692	down	FKBP3	Sus scrofa FK506 binding protein 3, 25kDa (FKBP3), mRNA [NM_001244157]				100152728	NM_001244157	FK506 binding protein 3, 25kDa	NM_001244157	TC553594	Ssc.7555
A_72_P689549	GACCTTGAGAAAATTTATGTATCTTATTACAGCTGGTTACTATAAGGAAGAGTCAACTGG	-1.5494121	down	FKBP3	Sus scrofa FK506 binding protein 3, 25kDa (FKBP3), mRNA [NM_001244157]				100152728	NM_001244157	FK506 binding protein 3, 25kDa	NM_001244157	TC586696	Ssc.7555
A_72_P051406	TGGGAGACAGAAGGGAAACTGGAACCAAATGCCGACTGTAAATGTATCTTATAACTTATT	1.963161	up	FLNB	filamin B, beta [Source:HGNC Symbol;Acc:3755] [ENSSSCT00000012553]			ENSSSCT00000012553	414394	AK233317	filamin B, beta	XM_003483193	TC570371	Ssc.6691
A_72_P444142	TTATCTGTCACCATTGAAGGCCCATCCAAGGTTAAAATGGATTGCCAGGAAACCCCAGAA	2.0862083	up	FLNB	filamin B, beta [Source:HGNC Symbol;Acc:3755] [ENSSSCT00000012553]			ENSSSCT00000012553	414394	AY550071	filamin B, beta	XM_003483193	TC618446	Ssc.6691
A_72_P100051	CTGATGAAAGAAGGCGTGCATCGTTGACTGACAGCGGTAGGAGCTATATGTATATTTGTG	2.4508955	up	FLT1	AJ943443 CSEQRAN17 Sus scrofa cDNA clone C0007316a17 5', mRNA sequence [AJ943443]	PREDICTED: Sus scrofa fms-related tyrosine kinase 1 (vascular endothelial growth factor/vascular permeability factor receptor) (FLT1), mRNA |XM_001925740.5|	100/100			AJ943443			TC530984	Ssc.5051
A_72_P157831	GCCAAAGCTTTACTACTGTGGAAAGACAACTGTTTAGTAAAAGATTTACATTCCCCAAAA	1.9899442	up	FN1	Sus scrofa mRNA, clone:LVRM10022C09, expressed in liver. [AK232765]				397620	AK232765	fibronectin 1		TC559465	Ssc.16743
A_72_P340983	TACGTGCCAAAGCTTTACTACTGTGGAAAGACAACTGTTTAGTAAAAGATTTACATTCCA	2.0036182	up	FN1	Sus scrofa mRNA, clone: LVRM10194G09, expressed in liver. [AK394346]	PREDICTED: Sus scrofa fibronectin 1 (FN1), transcript variant X1, mRNA |XM_003133641.2|	100/100	ENSSSCT00000017610		AK394346		XM_003133642	TC559465	Ssc.16743
A_72_P302205	TTTTAGTAAGTGACTCTTCTGAAGACCGACTTGGGAAAGATCTAGCCAAAGAGTTCCTGA	-1.7067275	down	GATC	Sus scrofa mRNA, clone: KDN010049A03, expressed in kidney. [AK393402]	PREDICTED: Sus scrofa glutamyl-tRNA(Gln) amidotransferase, subunit C (GATC), transcript variant X1, mRNA |XM_001928504.3|	100/100			AK393402		XM_001928504	TC521156	Ssc.27320
A_72_P488328	CCTTCATGGTTGTGATTTCATACCAGTATACTTAACCCCAAACTCATTGAATTGTATACA	-1.5974025	down	GATC	Sus scrofa mRNA, clone: KDN010049A03, expressed in kidney. [AK393402]	PREDICTED: Sus scrofa glutamyl-tRNA(Gln) amidotransferase, subunit C (GATC), transcript variant X1, mRNA |XM_001928504.3|	100/100			AK393402		XM_001928504	TC521156	Ssc.27320
A_72_P517981	TAGTAAGTGACTCTTCTGAAGACCGACTTGGGAAAGATCTAGCCAAAGAGTTCCTGATGC	-1.7037137	down	GATC	Sus scrofa mRNA, clone: KDN010049A03, expressed in kidney. [AK393402]	PREDICTED: Sus scrofa glutamyl-tRNA(Gln) amidotransferase, subunit C (GATC), transcript variant X1, mRNA |XM_001928504.3|	100/100			AK393402		XM_001928504	TC521156	Ssc.27320
A_72_P577089	CAACAGTATTTTGTTATTATGAACGCAAATATTCCCACTTCCTTCAGTCACCTGGAAAAA	-1.7138327	down	GATC	Sus scrofa mRNA, clone: KDN010049A03, expressed in kidney. [AK393402]	PREDICTED: Sus scrofa glutamyl-tRNA(Gln) amidotransferase, subunit C (GATC), transcript variant X1, mRNA |XM_001928504.3|	100/100			AK393402		XM_001928504	TC561185	Ssc.27320
A_72_P490148	TAAGGCAGACCCTTCAGAGATCAGGACCAGTATTTCCTACAGGCTGTCCCTGGCCCCATC	1.5774246	up	GBF1	golgi brefeldin A resistant guanine nucleotide exchange factor 1 [Source:HGNC Symbol;Acc:4181] [ENSSSCT00000011572]			ENSSSCT00000011572	100154193	AK397829	golgi brefeldin A resistant guanine nucleotide exchange factor 1	XM_003483549	TC562094	Ssc.26284
A_72_P063781	TTTCTTTGGAGAAGAGAAGAAAAAGCACATGTCTGAGCCTCACTCAGTTGGTAGCCAGGA	1.5517503	up	GCN1L1	GCN1 general control of amino-acid synthesis 1-like 1 (yeast) [Source:HGNC Symbol;Acc:4199] [ENSSSCT00000010848]			ENSSSCT00000010848	100156624	AK389271	GCN1 general control of amino-acid synthesis 1-like 1 (yeast)	XM_003483434	TC537961	Ssc.2060
A_72_P150746	TGTGTGAAGCCCCTCTTCTGAGTAACATTTTTATGAAGAAGAGATTACAAAATTGAGTGG	-1.9570378	down	GNPNAT1	Sus scrofa glucosamine-phosphate N-acetyltransferase 1 (GNPNAT1), mRNA [NM_001243376]			ENSSSCT00000005556	100152942	NM_001243376	glucosamine-phosphate N-acetyltransferase 1	NM_001243376	TC613687	Ssc.32263
A_72_P493907	TTTGGCTTCATTTCTTAGTAGTCAGAGTATAGGTAGTAAGGAGTTATGTGTCTGCTATCT	-2.1954525	down	GNPNAT1	Sus scrofa glucosamine-phosphate N-acetyltransferase 1 (GNPNAT1), mRNA [NM_001243376]			ENSSSCT00000005556	100152942	NM_001243376	glucosamine-phosphate N-acetyltransferase 1	NM_001243376	TC594838	Ssc.32263
A_72_P516113	GTGAAGCCCCTCTTCTGAGTAACATTTTTATGAAGAAGAGATTACAAAATTGAGTGGAAT	-1.9552635	down	GNPNAT1	Sus scrofa glucosamine-phosphate N-acetyltransferase 1 (GNPNAT1), mRNA [NM_001243376]			ENSSSCT00000005556	100152942	NM_001243376	glucosamine-phosphate N-acetyltransferase 1	NM_001243376	TC613687	Ssc.32263
A_72_P556570	GCTTCTACAAAAAGTTTGGATATACAGTATCTGAAGAAAACTACATGTGTAGGAGGTTTC	-2.33674	down	GNPNAT1	Sus scrofa glucosamine-phosphate N-acetyltransferase 1 (GNPNAT1), mRNA [NM_001243376]			ENSSSCT00000005556	100152942	NM_001243376	glucosamine-phosphate N-acetyltransferase 1	NM_001243376	TC538716	Ssc.32263
A_72_P582976	CTCTTCCTGGGGTATAAAATATTTTGTTGCTGCCAACTCAGTGACCTCCATAAATACTGG	-2.2406278	down	GNPNAT1	Sus scrofa glucosamine-phosphate N-acetyltransferase 1 (GNPNAT1), mRNA [NM_001243376]			ENSSSCT00000005556	100152942	NM_001243376	glucosamine-phosphate N-acetyltransferase 1	NM_001243376	TC594838	Ssc.32263
A_72_P602503	CCTTCTGTATGCTGCAGACACAGCCAAAAACCAAAGCAAAATAAAATGGAACTAGAAAGT	-2.1737795	down	GNPNAT1	Sus scrofa glucosamine-phosphate N-acetyltransferase 1 (GNPNAT1), mRNA [NM_001243376]			ENSSSCT00000005556	100152942	NM_001243376	glucosamine-phosphate N-acetyltransferase 1	NM_001243376	TC575744	Ssc.32263
A_72_P474796	CCTTTGTAAAGACCATTGAGGGAGAGTGGGACTCAGCAACTTTTCTACCTTTTGTTTTTT	1.5182632	up	GON4L	Uncharacterized protein [Source:UniProtKB/TrEMBL;Acc:F1RLM0] [ENSSSCT00000007130]			ENSSSCT00000007130	100155502	AK235950	gon-4-like (C. elegans)	XM_003361120	TC523129	Ssc.54527
A_72_P664626	TCATCCCTGGAAAATACATCCAGTGCCTATCGTTGCTCAACTAAGAACGGGAAAATCCAG	2.9683444	up	GPR116	G protein-coupled receptor 116 [Source:HGNC Symbol;Acc:19030] [ENSSSCT00000001929]			ENSSSCT00000001929	100152930	XM_001928511	G protein-coupled receptor 116	XM_001928511	TC611701	Ssc.66685
A_72_P165656	TGAGTTCCCCCCATCACCCTAGGAGGTGGGGCCTCAATTTAAGGTCCTCCCTATTGGAAG	1.6447482	up	GRN	Sus scrofa granulin (GRN), mRNA [NM_001044578]			ENSSSCT00000018893	733645	NM_001044578	granulin	NM_001044578	TC601174	Ssc.14563
A_72_P165141	TGGGGACAGGAGTCAGCAACTATGATGTACCTGATATTTTCCTTCCCTAAATATGAATAA	-1.768691	down	GSTO1	Sus scrofa glutathione S-transferase omega 1 (GSTO1), mRNA [NM_214050]			ENSSSCT00000011607	397117	NM_214050	glutathione S-transferase omega 1	NM_214050	TC627484	Ssc.58505
A_72_P039356	TTCTGCATTCGAGTCTTAACCATATTTAAGTGTTACTGTGGCTTCAAAGAAGCTATTGAT	-1.7807056	down	H2AFZ	Sus scrofa H2A histone family, member Z (H2AFZ), mRNA [NM_001123122]			ENSSSCT00000010051	100141311	NM_001123122	H2A histone family, member Z	NM_001123122	TC602816	Ssc.11199
A_72_P568494	GGACTGTATCTCTGTGAAAAACACAATTTGCCTTTTTGTAATTCTATTTGAGCAAGTTGG	-1.7754377	down	H2AFZ	Sus scrofa H2A histone family, member Z (H2AFZ), mRNA [NM_001123122]			ENSSSCT00000010051	100141311	NM_001123122	H2A histone family, member Z	NM_001123122	TC552413	Ssc.11199
A_72_P603603	GTGTCATTCCACACATCCACAAATCTCTCATTGGGAAGAAAGGACACAGAAGACTGTCTA	-1.7017499	down	H2AFZ	Sus scrofa H2A histone family, member Z (H2AFZ), mRNA [NM_001123122]			ENSSSCT00000010051	100141311	NM_001123122	H2A histone family, member Z	NM_001123122	TC575422	Ssc.11199
A_72_P641682	TCAAAAGACTTGAAGGTAAAGCGTTTACTCCTCGTCACTTGCAACTTGCTATTCGTGGAG	-1.8081301	down	H2AFZ	Sus scrofa H2A histone family, member Z (H2AFZ), mRNA [NM_001123122]			ENSSSCT00000010051	100141311	NM_001123122	H2A histone family, member Z	NM_001123122	TC591365	Ssc.11199
A_72_P206977	TACTAAACTGGGGGATACTATGAAGGGCCTTGAGCATCTGGATTCTGCCTAATAAAAAAC	-5.366262	down	HBB		Homo sapiens hemoglobin, beta (HBB) gene, complete cds [GU324922.1]	100/98
A_72_P488284	GACATTTTGCTTTTCCGAACTTTTGTCCACATTCCAGGGCTTCCTGGAAGACTTGACCTT	1.579793	up	HECTD4	Uncharacterized protein [Source:UniProtKB/TrEMBL;Acc:F1RJM5] [ENSSSCT00000010835]	PREDICTED: Sus scrofa HECT domain containing E3 ubiquitin protein ligase 4 (HECTD4), transcript variant X1, mRNA |XM_005657322.1|	100/100	ENSSSCT00000010835	100151787	XM_001924613	probable E3 ubiquitin-protein ligase C12orf51-like	XM_001924613	TC524658
A_72_P675158	CTAAAGGAAAAATATGAAAAGGATATTGCTGCAACCGTGCCAAGGGTGAGGGTGAAGCAG	-1.7799464	down	HMGB2	Sus scrofa high mobility group box 2 (HMGB2), mRNA [NM_214063]			ENSSSCT00000010639	397130	NM_214063	high mobility group box 2	NM_214063	TC522346	Ssc.226
A_72_P177881	GTACAGACCCATAAATTCCAGAAACCTACCAATTTTTGAATTCGTCAGTGTAAAAATCCT	-1.913295	down	HPRT1	Sus scrofa hypoxanthine phosphoribosyltransferase 1 (HPRT1), mRNA [NM_001032376]			ENSSSCT00000030343	397351	NM_001032376	hypoxanthine phosphoribosyltransferase 1	NM_001032376	TC537978	Ssc.4158
A_72_P385033	TCATCGCCCGATCTGATGATGAACTACTGGATGACTTTTTCCATGATCAGAGCACAGCTA	2.3083758	up	HUWE1	Uncharacterized protein [Source:UniProtKB/TrEMBL;Acc:F1RUH0] [ENSSSCT00000013481]	PREDICTED: Sus scrofa HECT, UBA and WWE domain containing 1, E3 ubiquitin protein ligase (HUWE1), transcript variant X1, mRNA |XM_003135102.4|	100/100	ENSSSCT00000013481	100517442	XM_003135102	E3 ubiquitin-protein ligase HUWE1-like	XM_003135102	TC609002
A_72_P409203	TTCTATGTCCATGTTGACATCCAAGACATCTACTCAGAAGTTCTTCTTGAGGGTACTGCA	1.8937813	up	HUWE1	Uncharacterized protein [Source:UniProtKB/TrEMBL;Acc:F1RUH0] [ENSSSCT00000013481]	PREDICTED: Sus scrofa HECT, UBA and WWE domain containing 1, E3 ubiquitin protein ligase (HUWE1), transcript variant X1, mRNA [XM_003135102.4]	100/100	ENSSSCT00000013481	100517442	BP437568	E3 ubiquitin-protein ligase HUWE1-like	XM_003135102	TC583207	Ssc.98319
A_72_P427486	TTTGGAGAGCATTGCGTTCTTTTGATCAAGCTGACCGTGCCAAGTTCCTCCAATTTGTCA	1.738575	up	HUWE1	Uncharacterized protein [Source:UniProtKB/TrEMBL;Acc:F1RUH0] [ENSSSCT00000032724]	PREDICTED: Sus scrofa HECT, UBA and WWE domain containing 1, E3 ubiquitin protein ligase (HUWE1), transcript variant X1, mRNA |XM_003135102.4|	100/100	ENSSSCT00000032724	100517442	AK400936	E3 ubiquitin-protein ligase HUWE1-like	XM_003135102	TC562075	Ssc.1822
A_72_P496913	ATATGATCATCTCTCGGGAGATGTTTAACCCTATGTATGCCTTGTTCCGTACCTCACCTG	1.5629302	up	HUWE1	Uncharacterized protein [Source:UniProtKB/TrEMBL;Acc:F1RUH0] [ENSSSCT00000032330]	PREDICTED: Sus scrofa HECT, UBA and WWE domain containing 1, E3 ubiquitin protein ligase (HUWE1), transcript variant X1, mRNA |XM_003135102.4|	100/100	ENSSSCT00000032330	100517442	AK400936	E3 ubiquitin-protein ligase HUWE1-like	XM_003135102	TC562075	Ssc.1822
A_72_P545142	TTGCTGTCCTGGTAGACTACATTCGTGTCCTCGACTTTGATGTCAAGCGCAAATATTTCC	1.5814576	up	HUWE1	Uncharacterized protein [Source:UniProtKB/TrEMBL;Acc:F1RUH0] [ENSSSCT00000032330]	PREDICTED: Sus scrofa HECT, UBA and WWE domain containing 1, E3 ubiquitin protein ligase (HUWE1), transcript variant X1, mRNA |XM_003135102.4|	100/100	ENSSSCT00000032330	100517442	AK400936	E3 ubiquitin-protein ligase HUWE1-like	XM_003135102	TC528984	Ssc.1822
A_72_P581262	CAAAAACCAATAAATGAAATCACCAACTCACCATGTGTGTGTCCCAGCTACCCAGTTTTC	1.524772	up	HUWE1	Uncharacterized protein [Source:UniProtKB/TrEMBL;Acc:F1RUH0] [ENSSSCT00000032330]	PREDICTED: Sus scrofa HECT, UBA and WWE domain containing 1, E3 ubiquitin protein ligase (HUWE1), transcript variant X1, mRNA |XM_003135102.4|	100/98	ENSSSCT00000032330	100517442	XM_003135102	E3 ubiquitin-protein ligase HUWE1-like	XM_003135102	TC562075
A_72_P264492	TCTGCTCCAGAAAATTTCATCCAAATCAGTGTGGACAAAAGTCTTTCAGAGATAATTGCT	-1.9248325	down	IDNK	idnK, gluconokinase homolog (E. coli) [Source:HGNC Symbol;Acc:31367] [ENSSSCT00000025680]	PREDICTED: Sus scrofa idnK, gluconokinase homolog (E. coli) (IDNK), transcript variant X1, mRNA [XM_003357715.2]	100/100	ENSSSCT00000025680	100622692	AK344480	probable gluconokinase-like	XM_003357715	TC591025	Ssc.34345
A_72_P092136	GGCCCTGATTCAGAAAAGGTTCTTTACACAGCAGGCAAGCAGCTGATCATTAAACCTCTT	-1.7166629	down	IFT80	Uncharacterized protein [Source:UniProtKB/TrEMBL;Acc:I3L7J8] [ENSSSCT00000024496]	Bos taurus intraflagellar transport 80 homolog (Chlamydomonas) (IFT80), mRNA [NM_001098959.1]	100/97	ENSSSCT00000024496	100515277	FS669900	intraflagellar transport protein 80 homolog	XM_003132512	TC614691	Ssc.88129
A_72_P035856	TATCGTCCATTGAGTATAAAACTGAATCTGGATGCAAAGAATGTGAGGAGCTGGAGGAAA	-2.6852362	down	IL15	Sus scrofa interleukin 15 (IL15), mRNA [NM_214390]			ENSSSCT00000009912	397683	NM_214390	interleukin 15	NM_214390	TC534577	Ssc.8833
A_72_P580842	AGTGCTTTCTCCTGGAGTTACGCGTCATTTTGCAAGAGTCCAGAAATTCAGACATTAGTG	-2.7050588	down	IL15	Sus scrofa interleukin 15 (IL15), mRNA [NM_214390]			ENSSSCT00000009912	397683	NM_214390	interleukin 15	NM_214390	TC595056	Ssc.8833
A_72_P232887	GGACATGATGATAAGATACAGTTTGAGTCTTCATTGTACAAAGGATACTTTCTAGCTTGT	-3.5152748	down	IL18	Sus scrofa interleukin 18 (interferon-gamma-inducing factor) (IL18), mRNA [NM_213997]			ENSSSCT00000016403	397057	NM_213997	interleukin 18 (interferon-gamma-inducing factor)	NM_213997	TC561232	Ssc.20
A_72_P652365	CATCTCTGTGCAGTGTAAGAAAATGTCTACTCTCTCCTGTAAGAACAAAACTCTTTCCTT	-3.7377965	down	IL18	Sus scrofa interleukin 18 (interferon-gamma-inducing factor) (IL18), mRNA [NM_213997]		91/90	ENSSSCT00000016403	397057	NM_213997	interleukin 18 (interferon-gamma-inducing factor)	NM_213997	TC561232	Ssc.20
A_72_P492268	CTCTCAAGTTCATTAACTGTACAACAAAAAATCAAAAGTGCAACAATACATGCTGCTTCC	-1.9821801	down	IRAK1BP1	interleukin-1 receptor-associated kinase 1 binding protein 1 [Source:HGNC Symbol;Acc:17368] [ENSSSCT00000004940]	PREDICTED: Sus scrofa interleukin-1 receptor-associated kinase 1 binding protein 1 (IRAK1BP1), mRNA |XM_005248654.1|	100/100	ENSSSCT00000004940	100156851	XM_003353300	interleukin-1 receptor-associated kinase 1-binding protein 1-like	XM_003353300	TC540527
A_72_P055596	CCCCCAAGTGTCTGTGTATCAGTTCAGAAAAGAAACTTGGCGAGCATTTGGTATTAAATA	-1.9990234	down	ITGAE	Uncharacterized protein [Source:UniProtKB/TrEMBL;Acc:F1RGS4] [ENSSSCT00000034033]			ENSSSCT00000034033	100519919	XM_003131867	integrin, alpha E (antigen CD103, human mucosal lymphocyte antigen 1; alpha polypeptide)	XM_003131867	TC527924
A_72_P387573	TTGAGTCCATATAACTAACTTCTCCCCTTTTAGACGGGGTCTTAGAGACCCTACCTCAGA	-1.742338	down	JTB	Sus scrofa jumping translocation breakpoint (JTB), mRNA [NM_001128468]			ENSSSCT00000007186	100145894	NM_001128468	jumping translocation breakpoint	NM_001128468	TC541824	Ssc.95656
A_72_P530548	TATGTGGAGAAAATCACATGCAGCTCATCTAAGAGGAATGAGTTCAAGAGCTGCCGCTCA	-1.9597787	down	JTB	Sus scrofa jumping translocation breakpoint (JTB), mRNA [NM_001128468]			ENSSSCT00000007186	100145894	NM_001128468	jumping translocation breakpoint	NM_001128468	TC591755	Ssc.95656
A_72_P397393	CCTTCTACTAGACAGTTACTGTGAATGTATACCATATATGAATTAGAAGTTCCCAGAAAC	-2.2769837	down	KBTBD3	kelch repeat and BTB (POZ) domain containing 3 [Source:HGNC Symbol;Acc:22934] [ENSSSCT00000016363]			ENSSSCT00000016363	100524698	XM_003357271	kelch repeat and BTB (POZ) domain containing 3	XM_003357271	TC527894
A_72_P668107	TGGATTGTGAAGTGAAAAGGAATGAACCAACCAACCTGTCATCTTCTCACCCACCCTCAT	1.7159252	up	KDM4A	Sus scrofa jumonji domain-containing 2A mRNA, partial cds. [EU661937]				100294710	EU661937	lysine (K)-specific demethylase 4A		TC613720	Ssc.42348
A_72_P039166	ACTGGCATCCTGTTGTCAAAAGTAACCATGTTTTAGACACGCTTTTCTGAAGTTTGTTTT	-4.0119767	down	KIAA0101	Sus scrofa PCNA-associated factor (LOC100514810), mRNA [NM_001244997]	PREDICTED: Bos mutus KIAA0101 ortholog (KIAA0101), mRNA |XM_005894534.1|	100/82	ENSSSCT00000005031	100514810	NM_001244997	PCNA-associated factor	NM_001244997	TC612052	Ssc.11124
A_72_P492528	TGCTAAAGATTCAGAAAAAGAGAATAGGATTCCTGAAGAAGCAGGAAGCAGTGGATTGGG	-4.8904543	down	KIAA0101	Sus scrofa PCNA-associated factor (LOC100514810), mRNA [NM_001244997]	PREDICTED: Sus scrofa KIAA0101 ortholog (KIAA0101), mRNA [XM_005659500.1]	100/100	ENSSSCT00000005031	100514810	NM_001244997	PCNA-associated factor	NM_001244997	TC525591	Ssc.11124
A_72_P501145	GGCATCCTGTTGTCAAAAGTAACCATGTTTTAGACACGCTTTTCTGAAGTTTGTTTTTAA	-4.032068	down	KIAA0101	Sus scrofa PCNA-associated factor (LOC100514810), mRNA [NM_001244997]	PREDICTED: Bos mutus KIAA0101 ortholog (KIAA0101), mRNA |XM_005894534.1|	93/84	ENSSSCT00000005031	100514810	NM_001244997	PCNA-associated factor	NM_001244997	TC612052	Ssc.11124
A_72_P050361	TTTCTGCTGCTTTCTTTGAGCTATAATGTTTGTTCATTGGTATTTGATATTCTGTGCTGG	-1.758782	down	KIAA1430	Uncharacterized protein [Source:UniProtKB/TrEMBL;Acc:I3L9A7] [ENSSSCT00000029032]	PREDICTED: Sus scrofa KIAA1430 ortholog (KIAA1430), transcript variant X1, mRNA |XM_003133348.4|	100/97	ENSSSCT00000029032	100518043		UPF0501 protein KIAA1430 homolog		TC560004
A_72_P264617	TGAAATCCAGCAGTTGAAGCAGAAGATCTGTGAGGTCGATGGTATTCAAAAGGGCATCAC	1.5948377	up	KIF16B	kinesin family member 16B [Source:HGNC Symbol;Acc:15869] [ENSSSCT00000030802]			ENSSSCT00000030802	100154597	AK395064	kinesin family member 16B	XM_003359906	TC578467	Ssc.96395
A_72_P299929	TCCATGCTTGACACATTGGATGTAGATGACATCACTTAAAATGTCTATAAATCCACTCAA	1.5842823	up	KIF16B	kinesin family member 16B [Source:HGNC Symbol;Acc:15869] [ENSSSCT00000030802]			ENSSSCT00000030802	100154597	AY803097	kinesin family member 16B	XM_003359906	TC578499	Ssc.96395
A_72_P477668	ATAAGGGACTTGGTCCATGCCCCATTGCCGTTGACATGGAAACGCTCGAGCCTGTGCAGT	1.5123428	up	KIF7	Sus scrofa mRNA, clone: UTR010100B09, expressed in uterus. [AK398714]	PREDICTED: Bos mutus kinesin family member 7 (KIF7), mRNA |XM_005895171.1|	93/95	ENSSSCT00000023098		AK398714		XR_131391	TC585587	Ssc.45331
A_72_P075056	CAAAGAAAATAGAATTTACTCTGAAACCTGCAGCAGTGTTTTCAAATGGATCTGCCAATA	-4.1965294	down	KLRF1	Sus scrofa killer cell lectin-like receptor subfamily F member 1 mRNA, partial cds. [EF055895]			ENSSSCT00000000711	100144592	EF055895	killer cell lectin-like receptor subfamily F, member 1	XM_003126490	TC616644	Ssc.51690
A_72_P127826	CCGTGATCCTGTTCAGTGGGGTGCATTTTTATACTGGACAGCTCTTTAATATACCTGCCA	-3.3701007	down	KYNU	kynureninase [Source:HGNC Symbol;Acc:6469] [ENSSSCT00000017072]			ENSSSCT00000017072		AK230857		XM_003133256	TC541533	Ssc.81374
A_72_P430876	GACGCTGCTCGTACCAGAAAAGACTATTGAAAGATGATTTATTTTATTTTTCTCAGACCT	1.9561293	up	LARP1	Sus scrofa mRNA, clone:SKNB10027B04, expressed in skin. [AK349687]	PREDICTED: Sus scrofa La ribonucleoprotein domain family, member 1 (LARP1), mRNA |XM_005674548.1|	100/100			AK349687			TC579915	Ssc.23762
A_72_P073421	ACAGCAACAACCTGTGCCTGCACTTCAACCCTCGCTTCGACATGCACGGAGACATTAACA	-1.7241817	down	LGALS1	Sus scrofa lectin, galactoside-binding, soluble, 1 (LGALS1), mRNA [NM_001001867]			ENSSSCT00000000131	414915	NM_001001867	lectin, galactoside-binding, soluble, 1	NM_001001867	TC601305	Ssc.1320
A_72_P415763	GCTATTTATTGAGCTCTGCTGAATTTTCAGGATTGCTGATAGAAGGAATTTTGTTCTCTT	-2.1614466	down	NDUFAF4	NADH dehydrogenase (ubiquinone) complex I, assembly factor 4 [Source:HGNC Symbol;Acc:21034] [ENSSSCT00000004798]			ENSSSCT00000004798	100157673	XM_001925477	NADH dehydrogenase [ubiquinone] 1 alpha subcomplex assembly factor 4-like	XM_001925477	TC527360	Ssc.8010
A_72_P133401	GATCTACTGTGAATCAGAATCTGGCTAAATAAGCTTTTGCATACTGATTCCGTCATTTGA	-1.7352687	down	LYSMD3	Uncharacterized protein [Source:UniProtKB/TrEMBL;Acc:F1RNY1] [ENSSSCT00000028243]	PREDICTED: Sus scrofa LysM, putative peptidoglycan-binding, domain containing 3 (LYSMD3), mRNA |XM_003123779.3|	100/100	ENSSSCT00000028243	100519537	CX065202	lysM and putative peptidoglycan-binding domain-containing protein 3-like		TC586675	Ssc.2481
A_72_P216827	TGGTTTCCTCTCCTACTCACTTCCTTAGGCTCATTAACAACAAGAACGTTTCAGAAAAAA	1.5469388	up	LPHN1	Rep: AGAP009581-PA - Anopheles gambiae str. PEST, partial (3%) [TC537125]	Homo sapiens latrophilin 1 (LPHN1), transcript variant 1, mRNA |NM_001008701.2|	100/92						TC537125
A_72_P088056	GGAATAGTGAAGAAATGCTGTTTTGCCTGAACTTCACCATCATACATTACTCCAGTTTAA	-2.8931215	down	LY96	Sus scrofa lymphocyte antigen 96 (LY96), mRNA [NM_001104956]			ENSSSCT00000006769	100125555	NM_001104956	lymphocyte antigen 96	NM_001104956	TC551752	Ssc.25550
A_72_P584851	CCATCTCTGGGAATAGTGAAGAAATGCTGTTTTGCCTGAACTTCACCATCATACATTACT	-3.1139011	down	LY96	Sus scrofa lymphocyte antigen 96 (LY96), mRNA [NM_001104956]			ENSSSCT00000006769	100125555	NM_001104956	lymphocyte antigen 96	NM_001104956	TC568270	Ssc.25550
A_72_P609999	GAAGCCATCTCTGGGAATAGTGAAGAAATGCTGTTTTGCCTGAACTTCACCATCATAATT	-3.3231864	down	LY96	Sus scrofa lymphocyte antigen 96 (LY96), mRNA [NM_001104956]			ENSSSCT00000006769	100125555	NM_001104956	lymphocyte antigen 96	NM_001104956	TC568270	Ssc.25550
A_72_P661778	AGTTATTTGCCGGAATATGGTGGTGATTATTCTTTTTGCGGAGCTCTGAAGGGAGAGACT	-3.1701353	down	LY96	Sus scrofa lymphocyte antigen 96 (LY96), mRNA [NM_001104956]			ENSSSCT00000006769	100125555	NM_001104956	lymphocyte antigen 96	NM_001104956	TC606209	Ssc.25550
A_72_P015761	CACGTCCTTCATCTGTTCATTACCTTCCAGAACAACAGGAACTTCAGTCTGCTAATGATT	-1.8963449	down	LYSMD3	Uncharacterized protein [Source:UniProtKB/TrEMBL;Acc:F1RNY1] [ENSSSCT00000028243]	PREDICTED: Sus scrofa LysM, putative peptidoglycan-binding, domain containing 3 (LYSMD3), mRNA |XM_003123779.3|	100/100	ENSSSCT00000028243	100519537	CF359265	lysM and putative peptidoglycan-binding domain-containing protein 3-like	XM_003123779	TC610482	Ssc.83096
A_72_P317548	ATACAAATGCAACATGGAATTGTAGAACATTATGTTGGCATGTACGTCTGTAAAACTGGT	-1.6218237	down	LYSMD3	Rep: Apetala2 domain-containing protein - Atriplex hortensis (Mountain spinach), partial (5%) [TC562536]	PREDICTED: Bos taurus LysM, putative peptidoglycan-binding, domain containing 3 (LYSMD3), transcript variant X1, mRNA |XM_005209730.1|	98/93						TC562536
A_72_P007781	CTTCCAGGCATTTTCCACTAACGAAGATATAATTTAAAGGTAGATTTCCTCTTGGTACTT	-1.9809995	down	MAB21L1	Rep: NADH-ubiquinone oxidoreductase chain 6 - Scolecomorphus vittatus, partial (10%) [TC545529]	PREDICTED: Sus scrofa mab-21-like 1 (C. elegans) (MAB21L1), mRNA |XM_001927778.5|	100/100			XM_001927778		XM_001927778	TC545529
A_72_P303004	CCAGTATGTAGACAACCAATTCAAATGATTGTGCTAACTTATTTCCCCTAGTTGAACTAT	-1.5796602	down	MDM2	Sus scrofa Mdm2, p53 E3 ubiquitin protein ligase homolog (mouse) (MDM2), mRNA [NM_001105303]			ENSSSCT00000000526	100125959	NM_001105303	Mdm2, p53 E3 ubiquitin protein ligase homolog (mouse)	NM_001105303	TC518176	Ssc.62777
A_72_P060556	GAATATTACTGAAAGAGGCAGGAGGACCACACTGCTGCAACACTCCAATGGCATTACAAA	-2.310095	down	MED21	1138974 MARC 4PIG Sus scrofa cDNA 3', mRNA sequence [DN125151]				100155076	DN125151	mediator complex subunit 21			Ssc.48662
A_72_P010426	TGCCTTGCTATCCTTCAGTGGTTAGATTAAGTTCTACATTCTAAAGCCAAAGATGTTTTA	-2.0583818	down	MED31	mediator complex subunit 31 [Source:HGNC Symbol;Acc:24260] [ENSSSCT00000024304]	Homo sapiens mediator complex subunit 31 (MED31), mRNA [NM_016060.2]	80/85	ENSSSCT00000024304	100622626	AK351969	mediator of RNA polymerase II transcription subunit 31-like	XM_003358216	TC578110	Ssc.96664
A_72_P383331	TCCGAACCTTTATTGTGACAGCACCCAGAACCGATAGTGTGCTATTTAATTGAACTAATT	-1.974697	down	MED31	mediator complex subunit 31 [Source:HGNC Symbol;Acc:24260] [ENSSSCT00000024304]	PREDICTED: Sus scrofa mediator complex subunit 31 (MED31), transcript variant X1, mRNA |XM_003358216.2|	100/100	ENSSSCT00000024304	100622626	AY610308	mediator of RNA polymerase II transcription subunit 31-like	XM_003358216	TC616849	Ssc.96664
A_72_P709180	TGTAAAATCTGAGGAAAAGGAGACCACAAAGAACATCCAACAGACAGCGGGCACTAAAGG	-1.7555617	down	MED6	mediator complex subunit 6 [Source:HGNC Symbol;Acc:19970] [ENSSSCT00000002590]	PREDICTED: Sus scrofa mediator complex subunit 6 (MED6), transcript variant X1, mRNA |XM_001928042.2|	100/100	ENSSSCT00000002590	100152526	XM_001928042	Mediator complex subunit 6	XM_001928042	TC539545	Ssc.52086
A_72_P368873	CATCTGGAAGATTAATGTCCATTTTGCTGTTTTTAAAGCCAGAGTTGTTCAGCAAAAGAT	-4.4694242	down	MKI67	950975 MARC 4PIG Sus scrofa cDNA 5', mRNA sequence [CN161663]	PREDICTED: Equus caballus antigen identified by monoclonal antibody Ki-67 (MKI67), transcript variant X2, mRNA |XM_005602154.1|	73/80			CN161663			TC573578	Ssc.27578
A_72_P136286	ATTTGTTAATCTAAAGTTGTTTTCCTTCAACAGTATGATTCATCTAGCCTTCCAGCTCTG	-2.7475438	down	MLF1IP	centromere protein U-like					CF176369				Ssc.3636
A_72_P395158	AGAGGACATCAAACTGCTGTAGTTTCCATTTCTACTGTATTTCATTCGCAGCCTATTTTT	1.8639635	up	MLLT4	myeloid/lymphoid or mixed-lineage leukemia (trithorax homolog, Drosophila); translocated to, 4 [Source:HGNC Symbol;Acc:7137] [ENSSSCT00000004443]			ENSSSCT00000004443	100514741	XM_003121094	myeloid/lymphoid or mixed-lineage leukemia (trithorax homolog, Drosophila); translocated to, 4	XM_003121094	TC548888
A_72_P087096	CATAGACTAAAATGTTTGGTCTTGGTAAAGGATCTGTGTGCTTGTGAATGTGTACATTTT	-3.5212748	down	MND1	meiotic nuclear divisions 1 homolog (S. cerevisiae) [Source:HGNC Symbol;Acc:24839] [ENSSSCT00000009866]	PREDICTED: Sus scrofa meiotic nuclear divisions 1 homolog (S. cerevisiae) (MND1), transcript variant X1, mRNA [XM_003129137.4]	100/100	ENSSSCT00000009866	100517105	AY609442	meiotic nuclear division protein 1 homolog	XM_003129137	TC525439	Ssc.40321
A_72_P529828	AAGAGTACAAGCTGATCCTGTCCACAGATACCTTGGATGAGTTCAAGGAGATGGATACAG	-1.7094363	down	MNF1	Sus scrofa uncharacterized protein C6orf125 homolog (C7H6orf125), mRNA [NM_001243451]	Bos taurus mitochondrial nucleoid factor 1 (MNF1), mRNA [NM_001206614.1]	95/93	ENSSSCT00000030529	100153818	NM_001243451	uncharacterized protein C6orf125 homolog	NM_001243451	TC574586	Ssc.20538
A_72_P580422	ATCCTGTCCACAGATACCTTGGATGAGTTCAAGGAGATGGATAAAGGCGTGTGGAAGAAA	-1.7238677	down	MNF1	Sus scrofa uncharacterized protein C6orf125 homolog (C7H6orf125), mRNA [NM_001243451]	Bos taurus mitochondrial nucleoid factor 1 (MNF1), mRNA |NM_001206614.1|	98/90	ENSSSCT00000030529	100153818	NM_001243451	uncharacterized protein C6orf125 homolog	NM_001243451	TC574586	Ssc.20538
A_72_P614316	TAAAGCTGATCCTGTCCACAGATACCTTGGATGAGTTCAAGGAGATGGATAAAGGCGTGT	-1.7381779	down	MNF1	Sus scrofa uncharacterized protein C6orf125 homolog (C7H6orf125), mRNA [NM_001243451]	Bos taurus mitochondrial nucleoid factor 1 (MNF1), mRNA |NM_001206614.1|	90/93	ENSSSCT00000030529	100153818	NM_001243451	uncharacterized protein C6orf125 homolog	NM_001243451	TC574586	Ssc.20538
A_72_P443343	CACACACTTGATGGTGCTGCATGTCTTCTGAATAGCAATAAATATTTTCCCAGCAGGTAA	-2.0310516	down	MOBKL3	Sus scrofa MOB family member 4, phocein (MOBKL3), mRNA [NM_001032379]			ENSSSCT00000017507	613127	NM_001032379	MOB family member 4, phocein	NM_001032379	TC582464	Ssc.85115
A_72_P618116	CATAAAGGAATCATCCGTGCAAAACTAGGATCTGTATGCCGTAGGATCTACAGAATATTT	-2.0293546	down	MOBKL3	Sus scrofa MOB family member 4, phocein (MOBKL3), mRNA [NM_001032379]				613127	NM_001032379	MOB family member 4, phocein	NM_001032379	TC583933	Ssc.85115
A_72_P622119	CAGTTTCTGGGGAAAGTGAAGCATGAAAGGAATCATATAGAAAAAATGTACTGATCACAT	-2.0533051	down	MOBKL3	Sus scrofa MOB family member 4, phocein (MOBKL3), mRNA [NM_001032379]				613127	NM_001032379	MOB family member 4, phocein	NM_001032379	TC588364	Ssc.85115
A_72_P639428	CCCGAAAAACAAAAAAGAAAGATTCTTTGTTGGTTATGCGGTTTTCTTGGCTATTCTTCA	-1.5820644	down	MRPL32	mitochondrial ribosomal protein L32 [Source:HGNC Symbol;Acc:14035] [ENSSSCT00000029923]	PREDICTED: Sus scrofa mitochondrial ribosomal protein L32 (MRPL32), mRNA |XM_003360208.2|	100/98	ENSSSCT00000029923	396626	AY609957	mitochondrial ribosomal protein L32	XM_003360208	TC622798
A_72_P496988	CAGCAAGCTTTTCTTATGTTAACTCTGCACCCAGCATTCTAGTAAATACCAAAAATTGAA	-1.7769357	down	MRPS10	mitochondrial ribosomal protein S10 [Source:HGNC Symbol;Acc:14502] [ENSSSCT00000001822]			ENSSSCT00000001822	100155549	AK233895	mitochondrial ribosomal protein S10	XM_003482185	TC561938	Ssc.1912
A_72_P203542	AAATGTGGAAAGTATGACCTTTTACGTTCAACAAGACACTTTGGTGGAATGGCTTGGTAT	-1.5657936	down	MRPS22	Sus scrofa mRNA, clone:LVR010102B07, expressed in liver. [AK232628]	PREDICTED: Sus scrofa mitochondrial ribosomal protein S22 (MRPS22), mRNA |XM_005669885.1|	100/100	ENSSSCT00000012766	100158122	AK232628	Mitochondrial ribosomal protein S22	XM_001926080	TC520803	Ssc.54953
A_72_P232507	CTCCTATGGCCTCTAACTGTCTATGATTGTACAACCCTACCTATTAGTAAAAAATTCTTG	-1.8446692	down	MSMB	Sus scrofa microseminoprotein, beta- (MSMB), mRNA [NM_213852]			ENSSSCT00000011384	396852	NM_213852	microseminoprotein, beta-	NM_213852	TC600815	Ssc.24468
A_72_P650956	AAAGACCTGTGATGTCACTGGATGGGTATTATAATGTGTTTCTAGTGGGCCCAGAGCTCT	-1.9576145	down	MSMB	Sus scrofa microseminoprotein, beta- (MSMB), mRNA [NM_213852]			ENSSSCT00000011384	396852	NM_213852	microseminoprotein, beta-	NM_213852	TC603808	Ssc.24468
A_72_P681874	AAATCTTGACAAGAAGACCTGCACCTATACAGTGGTGGAAAAGAAGGACCCAGGAAAGAC	-1.9394729	down	MSMB	Sus scrofa microseminoprotein, beta- (MSMB), mRNA [NM_213852]			ENSSSCT00000011384	396852	NM_213852	microseminoprotein, beta-	NM_213852	TC603808	Ssc.24468
A_72_P063361	CCATGTCTAGACACCATGTTGTATCTGAATACTTTTTGTGCCAATAAATGACATCAAACT	1.577224	up	MTOR	mechanistic target of rapamycin (serine/threonine kinase) [Source:HGNC Symbol;Acc:3942] [ENSSSCT00000003786]			ENSSSCT00000003786	100127359	EW155033	mechanistic target of rapamycin (serine/threonine kinase)	XM_003127584	TC578360	Ssc.96998
A_72_P203577	TAAACACAGTCATGCTACAGAAATCAAGCCGTCGATTCTGGGGAACAGACGATCCATAAC	1.7203773	up	MTOR	mechanistic target of rapamycin (serine/threonine kinase) [Source:HGNC Symbol;Acc:3942] [ENSSSCT00000003786]			ENSSSCT00000003786	100127359	BX674773	mechanistic target of rapamycin (serine/threonine kinase)	XM_003127584	TC533270	Ssc.1908
A_72_P386543	GTTTTCTACACATCTATTTTTCTTCAGACTAAGGAGTTTTGATAGAAAGACGCCCCAAAA	2.1897166	up	MYH9	Rep: Myosin-9 (Myosin heavy chain 9) (Myosin heavy chain, nonmuscle IIa) (Nonmuscle myosin heavy chain IIa) (NMMHC II-a) (NMMHC-IIA). - Canis familiaris, partial (30%) [TC546273]	PREDICTED: Equus caballus myosin, heavy chain 9, non-muscle (MYH9), mRNA |XM_005606736.1|	100/84						TC546273
A_72_P442625	ACAGGCTGAAGAAGGCGAACCTCCAGATCGACCAGATCAATACCGACCTGAACCTGGAGC	1.883815	up	MYH9	Uncharacterized protein [Source:UniProtKB/TrEMBL;Acc:F1SKJ1] [ENSSSCT00000000151]	Bos taurus myosin, heavy chain 9, non-muscle (MYH9), mRNA |NM_001192762.1|	100/93	ENSSSCT00000000151		JN204439		XM_003126066	TC546273	Ssc.49491
A_72_P118771	TTGTCAACAGCTTTCCATGACTCCCTAGTTCCATGAACCCAATTTCAAAAGAAGTAAACA	-2.2113795	down	NAA38	N(alpha)-acetyltransferase 38, NatC auxiliary subunit [Source:HGNC Symbol;Acc:20471] [ENSSSCT00000018096]			ENSSSCT00000018096		AK233465		XM_003134753	TC551619	Ssc.49472
A_72_P050406	TAAGCTTTCGTGTCGTGTTGCAGCAGAGTGACAATGGGGGTTGGGGGGTTATTTATTTTT	1.6066453	up	NCDN	Sus scrofa mRNA, clone: HTMT10019H05, expressed in hypothalamus. [AK391747]	Homo sapiens neurochondrin (NCDN), transcript variant 1, mRNA |NM_001014839.1|	98/93			AK391747			TC622615	Ssc.52423
A_72_P185336	GCCTCCTTCAGCAGCTACTGACTGAATAACCACTTTTAAAGGAATGTGAAATTTAAATAA	1.5060647	up	NCOA1	Sus scrofa nuclear receptor coactivator 1 (NCOA1), mRNA [NM_001025228]			ENSSSCT00000009390	574068	NM_001025228	nuclear receptor coactivator 1	NM_001025228	TC601741	Ssc.24299
A_72_P711923	TTAGATTTTTAACACAGACCCTGGCATAAAACCTGTACACGGACACATCAGGGTCACGAG	1.7654864	up	NCOR1	Uncharacterized protein [Source:UniProtKB/TrEMBL;Acc:I3LPS3] [ENSSSCT00000031618]	PREDICTED: Ovis aries nuclear receptor corepressor 1 (NCOR1), mRNA	91/80	ENSSSCT00000031618		AK237307		XR_135366	TC522128	Ssc.21335
A_72_P037361	CAAGCACCGCAATCAGTGAATGCACTGTGGTAAAATCATTTCATTTATATGTATGTAACT	-1.9186724	down	NDUFAF2	Sus scrofa clone Clu_102081.scr.msk.p1.Contig1, mRNA sequence. [AY609396]	PREDICTED: Equus caballus NADH dehydrogenase (ubiquinone) complex I, assembly factor 2 (NDUFAF2), transcript variant X1, mRNA |XM_001494417.4|	85/94	ENSSSCT00000025662		AY609396		XM_003483834	TC550290	Ssc.21621
A_72_P706606	AAGAAGTATAATATGCGGGTAGAAGACTACGAGCCTTACCCAGATGATGGCATGGGGTGA	-1.6661632	down	NDUFB8	Sus scrofa NADH dehydrogenase (ubiquinone) 1 beta subcomplex, 8, 19kDa (NDUFB8), nuclear gene encoding mitochondrial protein, mRNA [NM_001144842]			ENSSSCT00000006760	448979	NM_001144842	NADH dehydrogenase (ubiquinone) 1 beta subcomplex, 8, 19kDa	NM_001144842	TC518763	Ssc.11515
A_72_P223737	ATGTAGTGATTATAGGAGTTCCTTTGGATTCATCAATCTGTTGAGTTCTAAATGTGAGAG	-2.2823045	down	NDUFC1	Sus scrofa NADH dehydrogenase (ubiquinone) 1, subcomplex unknown, 1, 6kDa (NDUFC1), nuclear gene encoding mitochondrial protein, mRNA [NM_001097470]			ENSSSCT00000009928	100037985	NM_001097470	NADH dehydrogenase (ubiquinone) 1, subcomplex unknown, 1, 6kDa	NM_001097470	TC599276	Ssc.3869
A_72_P667948	CGTCCGTTTTCTTGTGGATCTTCTCATCAAACAACATAAGGAAGATGTTTTAGAGTATAA	-2.2792733	down	NDUFC1	Sus scrofa NADH dehydrogenase (ubiquinone) 1, subcomplex unknown, 1, 6kDa (NDUFC1), nuclear gene encoding mitochondrial protein, mRNA [NM_001097470]			ENSSSCT00000009928	100037985	NM_001097470	NADH dehydrogenase (ubiquinone) 1, subcomplex unknown, 1, 6kDa	NM_001097470	TC616448	Ssc.3869
A_72_P155581	ATCCAACGGGCATTTATCAGGCACAGTCCTGGTATCTGGGATAAGAAAGATTTCTTCCCA	1.679216	up	NFIC	Sus scrofa mRNA, clone:OVR010014H04, expressed in ovary. [AK234160]	PREDICTED: Sus scrofa nuclear factor I/C (CCAAT-binding transcription factor) (NFIC), mRNA |XM_005654726.1|	100/100			AK234160		XM_003480835	TC623290	Ssc.11562
A_72_P455662	CAAGTAAGCAGCTGGGTTAATTCATGTTTGCCCTTTTAATAAAATATAAGGGTAGAGTTC	-1.7378057	down	NFYB	Sus scrofa nuclear transcription factor Y, beta (NFYB), mRNA [NM_001144930]			ENSSSCT00000000919	100157587	NM_001144930	nuclear transcription factor Y, beta	NM_001144930	TC535249	Ssc.54110
A_72_P371268	AAAGAGATTGTCTTGTGGTTTCACCCTGAGGAACTGGTAGATTACAAGAGCTGTGCTCAG	-1.560308	down	NME1	Sus scrofa NME/NM23 nucleoside diphosphate kinase 1 (NME1), mRNA [NM_001204759]			ENSSSCT00000019152	100142626	NM_001204759	NME/NM23 nucleoside diphosphate kinase 1	NM_001204759	TC597548	Ssc.19546
A_72_P140296	GTAATACCAACTCTGCTTGAAGGACTTACAGAGCTTTGTAAGCAAAAACCAGCAGATCCT	-2.3004782	down	NME5	NME/NM23 family member 5 [Source:HGNC Symbol;Acc:7853] [ENSSSCT00000030333]			ENSSSCT00000030333	100621441	CX064360	nucleoside diphosphate kinase homolog 5-like	XM_003354289	TC545822	Ssc.28713
A_72_P370683	GGTAGTGCCATAATAACCACATAGTCCCCAAATAAGTTTCTGTGTTTATTTTCATGTTGT	-3.543129	down	NMES1	chromosome 15 open reading frame 48 [Source:HGNC Symbol;Acc:29898] [ENSSSCT00000005156]	PREDICTED Equus caballus normal mucosa of esophagus-specific gene 1 protein (NMES1), transcript variant X1, mRNA [XM_005602613.1]	91/90	ENSSSCT00000005156	100152534	AK391793	normal mucosa of esophagus-specific gene 1 protein-like	XM_001925677	TC572371	Ssc.19389
A_72_P492861	GGTAGTGCCATAATAACCACATAGTCCCCAAATAAGTTTCTGTGTTTATTTTCATGTTGT	-3.714781	down	NMES1	chromosome 15 open reading frame 48 [Source:HGNC Symbol;Acc:29898] [ENSSSCT00000005156]	PREDICTED Equus caballus normal mucosa of esophagus-specific gene 1 protein (NMES1), transcript variant X1, mRNA [XM_005602613.1]	91/90	ENSSSCT00000005156	100152534	AK391793	normal mucosa of esophagus-specific gene 1 protein-like	XM_001925677	TC572371	Ssc.19389
A_72_P523868	GGAAACACTTCTGCACAAACTAGATTCTGGATACCAGTGTGCGGAAATGCTTCTGCTACA	-3.9303198	down	NMES1	chromosome 15 open reading frame 48 [Source:HGNC Symbol;Acc:29898] [ENSSSCT00000005156]	PREDICTED Equus caballus normal mucosa of esophagus-specific gene 1 protein (NMES1), transcript variant X1, mRNA [XM_005602613.1]	100/97	ENSSSCT00000005156	100152534	AK391793	normal mucosa of esophagus-specific gene 1 protein-like	XM_001925677	TC580493	Ssc.19389
A_72_P595314	TGATGAGGAATTATAAAGGTAGTGCCATAATAACCACATAGTCCCCAAATAAGTTTCTGT	-3.642673	down	NMES1	chromosome 15 open reading frame 48 [Source:HGNC Symbol;Acc:29898] [ENSSSCT00000005156]	PREDICTED Equus caballus normal mucosa of esophagus-specific gene 1 protein (NMES1), transcript variant X1, mRNA [XM_005602613.1]	91/90	ENSSSCT00000005156	100152534	AK391793	normal mucosa of esophagus-specific gene 1 protein-like	XM_001925677	TC580493	Ssc.19389
A_72_P306478	TTACTGTAGATACAGATTATTTTCTAGGTACACCGAAAACTGACACCTCTCCCTCGTGCG	-2.4849129	down	NOV		PREDICTED: Sus scrofa nephroblastoma overexpressed (NOV), mRNA [XM_001927050.3]	83/98
A_72_P574369	GACAAACTTTTCACTCTATAGAAGTGGAATGTTTAGGGGCCTGTGTAAATGCACCAATGG	-1.5698658	down	NUDFV2	Sus scrofa NDUFV2 (NUDFV2), nuclear gene encoding mitochondrial protein, mRNA [NM_001097475]			ENSSSCT00000004081	100037991	NM_001097475	NDUFV2	NM_001097475	TC569458	Ssc.922
A_72_P245082	CTTTACCTTGTCACAGAGGAGATGCTTTTATCTGGAGGTAATGAAATAAATTTCTGTATC	-1.7223351	down	NUDT13	Sus scrofa mRNA, clone:SPL010043A05, expressed in spleen. [AK237426]	PREDICTED: Sus scrofa nudix (nucleoside diphosphate linked moiety X)-type motif 13 (NUDT13), partial mRNA |XM_005671122.1|	100/100		100157023	AK237426	nudix-type motif 13	XM_003483495	TC557108	Ssc.15487
A_72_P502600	GTCACAGAGGAGATGCTTTTATCTGGAGGTAATGAAATAAATTTCTGTATCTTTGTTCAG	-1.7168494	down	NUDT13	Sus scrofa mRNA, clone:SPL010043A05, expressed in spleen. [AK237426]	PREDICTED: Sus scrofa nudix (nucleoside diphosphate linked moiety X)-type motif 13 (NUDT13), partial mRNA |XM_005671122.1|	100/100		100157023	AK237426	nudix-type motif 13	XM_003483495	TC557108	Ssc.15487
A_72_P134026	GCATTAGCCCTTGTTAGTCTTTATTCCTTTTACTGCACATGTTTTCTGCAGTTCCTCCAC	-1.909347	down	NUP43	nucleoporin 43kDa [Source:HGNC Symbol;Acc:21182] [ENSSSCT00000004540]			ENSSSCT00000004540	100154567	AK231192	nucleoporin 43kDa	XM_001928969	TC524736	Ssc.52499
A_72_P096241	CTTCAGTCTAACAACTGAGCTATTTCAGCCACCTGTTAAAATTCATCTTAGCTTTATTCA	-3.200867	down	OMD	osteomodulin-like						EV865965
A_72_P470830	CAACTCATTTAGCAGCTGGATTTTTTACATACCTTAAACAAAGCAGTAAAAGAGCAATGG	-1.9862329	down	ORC4	origin recognition complex, subunit 4 [Source:HGNC Symbol;Acc:8490] [ENSSSCT00000017066]	PREDICTED: Sus scrofa origin recognition complex, subunit 4 (ORC4), transcript variant X1, mRNA [XM_003133249.2]	100/100	ENSSSCT00000017066	100519056	AK344498	origin recognition complex subunit 4-like	XM_003133249	TC558527	Ssc.8338
A_72_P582597	GCATAGCTTGCCTTGCCTTTAAATCATGAGCAGTTACATGATTTATAATTCCAGTGATTT	-1.6948509	down	ORC4	origin recognition complex, subunit 4 [Source:HGNC Symbol;Acc:8490] [ENSSSCT00000017066]	PREDICTED: Sus scrofa origin recognition complex, subunit 4 (ORC4), transcript variant X1, mRNA |XM_003133249.2|	100/100	ENSSSCT00000017066	100519056	AK344498	origin recognition complex subunit 4-like	XM_003133249	TC531631	Ssc.8338
A_72_P321848	GCAGGCCCAGCTTCTAAGTTAAATGACTATAAAGTAAAGGTGTAGTAGATAAATACAAGG	-1.7711332	down	ORMDL1	ORM1-like 1 (S. cerevisiae) [Source:HGNC Symbol;Acc:16036] [ENSSSCT00000017469]			ENSSSCT00000017469	100155491	AK351776	ORM1-like 1 (S. cerevisiae)	XM_001926349	TC548225	Ssc.11423
A_72_P471920	CATTCAGTCATGATCATTTAGGCAACCTTATGTGTAAACCAGAATCATCTCTTTACAAGT	-1.8325515	down	ORMDL1	ORM1-like 1 (S. cerevisiae) [Source:HGNC Symbol;Acc:16036] [ENSSSCT00000017469]			ENSSSCT00000017469	100155491	AK351776	ORM1-like 1 (S. cerevisiae)	XM_001926349	TC565069	Ssc.11423
A_72_P501307	GAGAAGCTTCCTGTAGTTGCTGACATTAATTGCAAGAAATAACTACTACTTTGAGAAGTA	-1.6729747	down	ORMDL1	ORM1-like 1 (S. cerevisiae) [Source:HGNC Symbol;Acc:16036] [ENSSSCT00000017469]			ENSSSCT00000017469	100155491	AK351776	ORM1-like 1 (S. cerevisiae)	XM_001926349	TC554466	Ssc.11423
A_72_P581782	CCCAAAATGCCACAACTACATGGTGTTCGGATCTTTGGAATTAATAAGTATTGAAATGTT	-1.916093	down	ORMDL1	ORM1-like 1 (S. cerevisiae) [Source:HGNC Symbol;Acc:16036] [ENSSSCT00000017469]			ENSSSCT00000017469	100155491	AK351776	ORM1-like 1 (S. cerevisiae)	XM_001926349	TC573486	Ssc.11423
A_72_P588966	GCTGCCTTTCCAGATACAAGGCTGCTAAATCAATTAAGAAAACAATTATTTCTCAGTTGA	-1.6777159	down	ORMDL1	ORM1-like 1 (S. cerevisiae) [Source:HGNC Symbol;Acc:16036] [ENSSSCT00000017469]			ENSSSCT00000017469	100155491	AK351776	ORM1-like 1 (S. cerevisiae)	XM_001926349	TC565069	Ssc.11423
A_72_P664547	AGTCATTGTAGATAACCCAAAATGGTAACTATTCCAAAGCAGCAACCATATTGAATTCTC	-1.691283	down	ORMDL1	ORM1-like 1 (S. cerevisiae) [Source:HGNC Symbol;Acc:16036] [ENSSSCT00000017469]			ENSSSCT00000017469	100155491	AK351776	ORM1-like 1 (S. cerevisiae)	XM_001926349	TC556260	Ssc.11423
A_72_P505107	GGAGAAGCTGCCATAAAAGTACCACGATTAAAAATGAAGCCTTGATTTTTGCTTTTCAAA	-1.9318964	down	OSGEPL1	O-sialoglycoprotein endopeptidase-like 1 [Source:HGNC Symbol;Acc:23075] [ENSSSCT00000017468]			ENSSSCT00000017468	100156698	XM_003483702	O-sialoglycoprotein endopeptidase-like 1	XM_003483702	TC593364
A_72_P391418	ATTATCTGTGGTGATCACTTGCTGGAGCGATATCAAACGCTAAGGGAAATTCGACGGCAA	-1.953981	down	PCGF6		PREDICTED: Bos mutus polycomb group ring finger 6 (PCGF6), mRNA |XM_005888041.1|	100/89						TC598389
A_72_P304394	AGTTACTGAACGGTTTATGCAGTGCTGCTTTGCCCAAATAAAATTAAAAGTGAAAGGGGT	-1.65547	down	PCMT1	Rep: Chromosome undetermined SCAF11230, whole genome shotgun sequence - Tetraodon nigroviridis (Green puffer), partial (9%) [TC525365]	Homo sapiens protein-L-isoaspartate (D-aspartate) O-methyltransferase (PCMT1), transcript variant 1, mRNA [NM_005389.2]	98/88						TC525365
A_72_P190911	GGGATCTAATAATCCAGGATGTTGAATGGGATTATTGCCATCTTACACCATATTTTTGTA	-2.0274568	down	PDCD10	Sus scrofa programmed cell death 10 (PDCD10), mRNA [NM_001139473]			ENSSSCT00000012850	100157978	NM_001139473	programmed cell death 10	NM_001139473	TC589019	Ssc.9735
A_72_P565414	TACCAATACCAGAACCGCAGAGCACTTGACACCAAAAGAAAGAATTTGTAAAATACTCCA	-2.1644254	down	PDCD10	Sus scrofa programmed cell death 10 (PDCD10), mRNA [NM_001139473]			ENSSSCT00000012850	100157978	NM_001139473	programmed cell death 10	NM_001139473	TC549877	Ssc.9735
A_72_P645177	CTCCTGAAGGGATCTAATAATCCAGGATGTTGAATGGGATTATTGCCATCTTCACCATAT	-2.1166387	down	PDCD10	Sus scrofa programmed cell death 10 (PDCD10), mRNA [NM_001139473]			ENSSSCT00000012850	100157978	NM_001139473	programmed cell death 10	NM_001139473	TC589019	Ssc.9735
A_72_P329518	TTACGTCTTTGCCTTTAAAGAGTGGGTTGCAACCATCACTAGATCACGAGTGTGCCTGAT	1.7145855	up	PEG3	Sus scrofa PEG3 (PEG3) mRNA, partial cds. [EF619475]				100522552	EF619475	paternally expressed 3	XM_003481920	TC606437	Ssc.22623
A_72_P178146	CCGTGGATAAAAGTTGATGTCAGTATATTTGACAAAATACATTGCTCTTGTGTGACTTTG	-1.6642262	down	PIGK	Sus scrofa phosphatidylinositol glycan anchor biosynthesis, class K (PIGK), mRNA [NM_001032358]				606750	NM_001032358	phosphatidylinositol glycan anchor biosynthesis, class K	NM_001032358	TC518293	Ssc.42523
A_72_P111271	GCATCAAGCAGAAACTACTAAACAGTATTTCATGGTATACCTGTCATGAAGATTATCTGT	-1.9171968	down	PIH1D2	Sus scrofa mRNA, clone: HTMT10008B01, expressed in hypothalamus. [AK391620]	PREDICTED: Sus scrofa PIH1 domain containing 2 (PIH1D2), mRNA |XM_003129852.2|	100/98			AK391620		XM_003129852	TC603440	Ssc.33706
A_72_P219427	GAAGTCACTGTAACTATGAAACGAGAACTGGACTTTGTTAATTTCTTCTGAAACTGCATG	-3.1056318	down	PIH1D3	PIH1 domain containing 3 [Source:HGNC Symbol;Acc:28570] [ENSSSCT00000033177]			ENSSSCT00000033177	100516946	XM_003135296	uncharacterized protein CXorf41-like	XM_003135296	TC555765
A_72_P254567	GGACATACTTATTTTTATGAATTATGCCAATGTACCCTACCTCCTCTGTATTGTATTGCA	-2.7713568	down	PIH1D3	PIH1 domain containing 3 [Source:HGNC Symbol;Acc:28570] [ENSSSCT00000033177]			ENSSSCT00000033177	100516946	XM_003135296	uncharacterized protein CXorf41-like	XM_003135296	TC603771
A_72_P553026	TTGAAATCATGTGGCTTGTGTTTGGATGTCATTTTTGGATGGATCCTTTCACTTGACCAT	-1.8922389	down	PKIA	protein kinase (cAMP-dependent, catalytic) inhibitor alpha [Source:HGNC Symbol;Acc:9017] [ENSSSCT00000006757]			ENSSSCT00000006757	397408	AK389967	protein kinase (cAMP-dependent, catalytic) inhibitor alpha		TC570222	Ssc.526
A_72_P646191	GCTGATGAATTAAGTCTAACAGATTCATAAGACTCCTTTTGCTTATTGTACAGGCATTCG	-2.0835114	down	PKIA	Sus scrofa protein kinase (cAMP-dependent, catalytic) inhibitor alpha (PKIA), mRNA [NM_214204]			ENSSSCT00000006757	397408	NM_214204	protein kinase (cAMP-dependent, catalytic) inhibitor alpha	NM_214204	TC599298	Ssc.526
A_72_P148026	GCTGCAAATAAGATACCAAAGGCACTCTTTTAGCTATGATTTCCATTCAGAATTAGTCTT	-2.3528025	down	PLBD1	Sus scrofa phospholipase B domain containing 1 (PLBD1), mRNA [NM_001244629]				100155493	NM_001244629	phospholipase B domain containing 1	NM_001244629	TC544510	Ssc.7331
A_72_P232462	CAAAAAGGACCTGAGAAGTTGGATGTTTGTATCTGTCCTTCTCCTATTCATGTTCTTGAT	-1.8845415	down	PLDN	Sus scrofa biogenesis of lysosomal organelles complex-1, subunit 6, pallidin (PLDN), mRNA [NM_001098592]				100049678	NM_001098592	biogenesis of lysosomal organelles complex-1, subunit 6, pallidin	NM_001098592	TC528539	Ssc.53641
A_72_P494346	GTTTACCCAGAACTTCTCAAAACACAGAATTGTTGACTTGAATCATGGCCTTTACAATTT	-2.212479	down	PLGRKT	Sus scrofa chromosome 9 open reading frame 46 (C1H9orf46), mRNA [NM_001190217]	Bos taurus plasminogen receptor, C-terminal lysine transmembrane protein (PLGRKT), mRNA [NM_001034426.2]	100/89	ENSSSCT00000005745	100155714	NM_001190217	chromosome 9 open reading frame 46	NM_001190217	TC572107	Ssc.16794
A_72_P592019	GTTTACCCAGAACTTCTCAAAACACAGAATTGTTGACTTGAATCATGGCCTTACAATTTT	-2.210475	down	PLGRKT	Sus scrofa chromosome 9 open reading frame 46 (C1H9orf46), mRNA [NM_001190217]	PREDICTED: Sus scrofa phosphoribosyl transferase domain containing 1 (PRTFDC1), partial mRNA |XM_003130768.3|	86/90	ENSSSCT00000005745	100155714	NM_001190217	chromosome 9 open reading frame 46	NM_001190217	TC572107	Ssc.16794
A_72_P598173	GTAAGTTGCAGCTGCCAAAAGAATGATCACTTTTGAAGGTCTTGAAAAAGCAAGAAGGGA	-2.4205263	down	PLGRKT	Sus scrofa chromosome 9 open reading frame 46 (C1H9orf46), mRNA [NM_001190217]	Bos taurus plasminogen receptor, C-terminal lysine transmembrane protein (PLGRKT), mRNA |NM_001034426.2|	100/92	ENSSSCT00000005745	100155714	NM_001190217	chromosome 9 open reading frame 46	NM_001190217	TC572550	Ssc.16794
A_72_P183761	GCCCCCGACCCTTTTTGTAAATCTTGTTCATTGTAAATCAAATACAATTGTGTTTTGCAA	1.5688547	up	PLXNB2	Rep: Plexin-B2 precursor (MM1). - Canis familiaris, partial (10%) [TC579765]	PREDICTED: Bos taurus plexin B2 (PLXNB2), transcript variant X1, mRNA |XM_005207504.1|	95/86						TC579765
A_72_P199747	GGAGCCAAACAGCTTTTACTCCTATTCTCATAACATATTCTTTACTATACCAGTTATCCA	-1.6079451	down	PPIL3	Sus scrofa clone Clu_21284.scr.msk.p1.Contig3, mRNA sequence. [AY609616]	PREDICTED: Sus scrofa peptidylprolyl isomerase (cyclophilin)-like 3 (PPIL3), transcript variant X1, mRNA |XM_001925925.2|	100/100	ENSSSCT00000017525	100156964	AY609616	peptidylprolyl isomerase-like protein 3	XM_001925981	TC548356	Ssc.8328
A_72_P050211	GTTGTTTAATGTCCAGTCCTGTTCAATTATGACATGATTCTAACAGCTCAATAAACCTCT	1.6158186	up	PPP1R26	920935 MARC 4PIG Sus scrofa cDNA 3', mRNA sequence [CK456694]	PREDICTED: Sus scrofa protein phosphatase 1, regulatory subunit 26 (PPP1R26), transcript variant X1, mRNA |XM_005660545.1|	100/100			CK456694				Ssc.25269
A_72_P560129	CTGGAAAACTGAAGTATTTTGATAAACTGAACTGAAAAATCTTCCTCAGGTCAAGATGCT	-1.5342823	down	PRDX4	Uncharacterized protein [Source:UniProtKB/TrEMBL;Acc:F1SQ01] [ENSSSCT00000013313]			ENSSSCT00000013313	100152260	AK240443	peroxiredoxin 4	XM_001927369	TC548724	Ssc.29335
A_72_P199017	TACAGTCTTCTGTTCTTAACATTAGGAACATAATGCTGCATTTAGAGAGCCTACATGAAA	-2.164393	down	PRKAA1	941980 MARC 4PIG Sus scrofa cDNA 3', mRNA sequence [CN154743]	Bos taurus protein kinase, AMP-activated, alpha 1 catalytic subunit (PRKAA1), mRNA |NM_001109802.2|	98/97			CN154743				Ssc.8107
A_72_P002731	TTCCAGGATTACCGAAAACTGAACAGCAACCTTGGGGGACCTGGGTCGTCACGTACTCCC	1.6676093	up	PRRC2A	Sus scrofa HLA-B associated transcript 2 (LOC100137083), mRNA [NM_001114675]	Bos taurus proline-rich coiled-coil 2A (PRRC2A), mRNA |NM_001205557.1|	100/93	ENSSSCT00000001540	100137083	NM_001114675	HLA-B associated transcript 2	NM_001114675	TC548093	Ssc.6633
A_72_P042931	GTTATCAAGTTCCAGCTTCCTTTAAACTAATAAAGAATAAGAACACTTGTTACGCCGCAA	-2.2315812	down	PRTFDC1	1119850 MARC 4PIG Sus scrofa cDNA 5', mRNA sequence [DN119885]	PREDICTED: Sus scrofa phosphoribosyl transferase domain containing 1 (PRTFDC1), partial mRNA |XM_003130768.3|	90/100			DN119885			TC521006	Ssc.7481
A_72_P051776	GAAGAACATACTGTCTTTGTGGTTTTGAAGACAACTGTGAAATAAAATTGTTTCACCTGC	-1.5293053	down	PSMA1	Proteasome subunit alpha type [Source:UniProtKB/TrEMBL;Acc:F2Z5L7] [ENSSSCT00000014628]	PREDICTED: Sus scrofa proteasome (prosome, macropain) subunit, alpha type, 1 (PSMA1), mRNA |XM_003122965.3|	100/100	ENSSSCT00000014628	100516779	AY609452	proteasome subunit alpha type-1-like	XM_003122965	TC615129	Ssc.6830
A_72_P104876	CCGTGTATTATTCAGCCCTGTGGATTACTATATACCCACTACCAGTTTTCATTAAATTCT	-1.5648707	down	PSMA3	proteasome (prosome, macropain) subunit, alpha type, 3 [Source:HGNC Symbol;Acc:9532] [ENSSSCT00000005589]	PREDICTED: Sus scrofa proteasome (prosome, macropain) subunit, alpha type, 3 (PSMA3), transcript variant 1, mRNA |XM_001927990.4|	100/100	ENSSSCT00000005589	100154408	AY610111	multicatalytic proteinase subunit K	XM_001927990	TC606032	Ssc.7439
A_72_P602473	CAAAGCCAGGCAAGCTGCAAAGACGAAATTGAAAAGCTTCAGATGAAAGAAATGACCTGC	-1.812436	down	PSMA3	proteasome (prosome, macropain) subunit, alpha type, 3 [Source:HGNC Symbol;Acc:9532] [ENSSSCT00000005589]	PREDICTED: Sus scrofa proteasome (prosome, macropain) subunit, alpha type, 3 (PSMA3), transcript variant 1, mRNA |XM_001927990.4|	100/98	ENSSSCT00000005589	100154408	AY610111	multicatalytic proteinase subunit K	XM_001927990	TC600442	Ssc.7439
A_72_P639939	ACATGATGAAGTTAAGGATAAAGCTTTTGAACTAGAGTCAGCTGGGTTGGTGAAATAACA	-1.747336	down	PSMA3	proteasome (prosome, macropain) subunit, alpha type, 3 [Source:HGNC Symbol;Acc:9532] [ENSSSCT00000005589]	PREDICTED: Sus scrofa proteasome (prosome, macropain) subunit, alpha type, 3 (PSMA3), transcript variant 1, mRNA |XM_001927990.4|		ENSSSCT00000005589	100154408	AY610111	multicatalytic proteinase subunit K	XM_001927990	TC603736	Ssc.7439
A_72_P650896	CTCAGCTGGGTTGGTGAAATAACAAAAGAAGACATGAAATTGTTCCAAAAGATATAAGGG	-1.7828383	down	PSMA3	proteasome (prosome, macropain) subunit, alpha type, 3 [Source:HGNC Symbol;Acc:9532] [ENSSSCT00000005589]	PREDICTED: Sus scrofa proteasome (prosome, macropain) subunit, alpha type, 3 (PSMA3), transcript variant 1, mRNA |XM_001927990.4|	100/98	ENSSSCT00000005589	100154408	AY610111	multicatalytic proteinase subunit K	XM_001927990	TC592318	Ssc.7439
A_72_P653771	GAATCTTTAAGGAAGAAGATGAATCAGATGATGATAACATGTAACACCTACTTCAGCATC	-1.5952495	down	PSMA3	proteasome (prosome, macropain) subunit, alpha type, 3 [Source:HGNC Symbol;Acc:9532] [ENSSSCT00000005589]	PREDICTED: Sus scrofa proteasome (prosome, macropain) subunit, alpha type, 3 (PSMA3), transcript variant 1, mRNA |XM_001927990.4|	100/98	ENSSSCT00000005589	100154408	AY610111	multicatalytic proteinase subunit K	XM_001927990	TC621669	Ssc.7439
A_72_P176096	GGCTTTTCATGCTTTATGTATATCGTGGCTGCCTTTGCAGTTACTTTTTAATAAGATGTT	-1.8368839	down	PSMA4	Sus scrofa proteasome (prosome, macropain) subunit, alpha type, 4 (PSMA4), mRNA [NM_001244468]			ENSSSCT00000001960	397058	NM_001244468	proteasome (prosome, macropain) subunit, alpha type, 4	NM_001244468	TC524717	Ssc.30
A_72_P599663	GAGAAATGACTCTGAAGTCAGCACTTGCTTTAGCTATCAAAGTCCTAAATAAGACCAGGA	-1.701505	down	PSMA4	Sus scrofa proteasome (prosome, macropain) subunit, alpha type, 4 (PSMA4), mRNA [NM_001244468]			ENSSSCT00000001960	397058	NM_001244468	proteasome (prosome, macropain) subunit, alpha type, 4	NM_001244468	TC609884	Ssc.30
A_72_P629201	GTTAGTAAGCTTTCTGCTGAAAAAGTGGAATTGCCACACTAACGAGAGAGAATGGAAAGA	-1.731597	down	PSMA4	Sus scrofa proteasome (prosome, macropain) subunit, alpha type, 4 (PSMA4), mRNA [NM_001244468]			ENSSSCT00000001960	397058	NM_001244468	proteasome (prosome, macropain) subunit, alpha type, 4	NM_001244468	TC524717	Ssc.30
A_72_P121111	TCTGGACACTGTCCTAGTGACTTGAACCCTGTTATAAAATATAACATGATCTTGAGACTA	-2.3355305	down	PSMA5	proteasome (prosome, macropain) subunit, alpha type, 5								TC418838
A_72_P153021	TGAAAAAGGAACCTTTCCCACTCCTCCTGCCACTGAAGTGGTTAGGACTCTGTATAAATA	-1.5729624	down	PSMA6	Sus scrofa proteasome (prosome, macropain) subunit, alpha type, 6 (PSMA6), mRNA [NM_001139472]			ENSSSCT00000002183	100156790	NM_001139472	proteasome (prosome, macropain) subunit, alpha type, 6	NM_001139472	TC601555	Ssc.5761
A_72_P718598	TTTGAACAGACAGTGGAAAACTGCAATTACATGCCTGTCTACTGTTCTATCAATTGATTT	-1.6279049	down	PSMA6	Sus scrofa proteasome (prosome, macropain) subunit, alpha type, 6 (PSMA6), mRNA [NM_001139472]			ENSSSCT00000002183	100156790	NM_001139472	proteasome (prosome, macropain) subunit, alpha type, 6	NM_001139472	TC539478	Ssc.5761
A_72_P719383	GATTGGACATTTGAACAGACAGTGGAAACTGCAATTACATGCCTGTCTACTGTTCTACAA	-1.6395264	down	PSMA6	proteasome (prosome, macropain) subunit, alpha type, 6 [Source:HGNC Symbol;Acc:9535] [ENSSSCT00000002183]			ENSSSCT00000002183	100156790	AK233877	proteasome (prosome, macropain) subunit, alpha type, 6		TC566346	Ssc.5761
A_72_P753366	TTATCTGTGTGTTTGGTAACAACAGCCAACCTATGGAGGCCCCTGGATTGAAAAAGGAAC	-1.6198035	down	PSMA6	Sus scrofa proteasome (prosome, macropain) subunit, alpha type, 6 (PSMA6), mRNA [NM_001139472]			ENSSSCT00000002183	100156790	NM_001139472	proteasome (prosome, macropain) subunit, alpha type, 6	NM_001139472	TC604590	Ssc.5761
A_72_P578388	TTCAATATTTGAAGCAAGTTCTCGGCCAAATGGTGATTGATGAGGAGCTGCTGGGAGATG	-1.5412477	down	PSMB4	Sus scrofa proteasome (prosome, macropain) subunit, beta type, 4 (PSMB4), mRNA [NM_001244455]			ENSSSCT00000007257	100153923	NM_001244455	proteasome (prosome, macropain) subunit, beta type, 4	NM_001244455	TC529494	Ssc.53698
A_72_P626548	ATGGTGATTGATGAGGAGTGCTGGGAGATGGACACAGCTATAGTCCTAAAGCTATCCATT	-1.630989	down	PSMB4	Sus scrofa proteasome (prosome, macropain) subunit, beta type, 4 (PSMB4), mRNA [NM_001244455]			ENSSSCT00000007257	100153923	NM_001244455	proteasome (prosome, macropain) subunit, beta type, 4	NM_001244455	TC529494	Ssc.53698
A_72_P658043	CATGGTGACCGGGACCTCGGTTCTGGGAGTCAAGTTTGAGGGCGGAGTGGTGATTGCAGC	-1.5314454	down	PSMB4	Sus scrofa proteasome (prosome, macropain) subunit, beta type, 4 (PSMB4), mRNA [NM_001244455]			ENSSSCT00000007257	100153923	NM_001244455	proteasome (prosome, macropain) subunit, beta type, 4	NM_001244455	TC612387	Ssc.53698
A_72_P437604	ATACAGGGTCTCTTGACGCTGTATGGCGGGAGCTGCAAGAAGCACAAGAGCATGATGCCC	1.6190169	up	PTPN23	PREDICTED: Sus scrofa tyrosine-protein phosphatase non-receptor type 23-like (LOC100622263), partial miscRNA [XR_131354]	PREDICTED: Equus caballus protein tyrosine phosphatase, non-receptor type 23 (PTPN23), mRNA ref|XM_001495506.3|	100/83		100622263	XR_131354	tyrosine-protein phosphatase non-receptor type 23-like	XR_131354	TC572386	Ssc.44151
A_72_P411423	GGCACTACATACTCTATCTACCAAGTTGATCTTCAGTGAGTGTGCCTGGTTTGATTAGGA	1.8147331	up	PTPRB	Rep: A142L protein - Paramecium bursaria Chlorella virus 1 (PBCV-1), partial (16%) [TC542133]	PREDICTED: Sus scrofa protein tyrosine phosphatase, receptor type, B (PTPRB), mRNA |XM_001926867.5|	100/100						TC542133
A_72_P455303	CCCGTACTAGTGTGTGTCTCCTACTTAAAAGTAGATGACTATTGTATAGCAAATAGAATT	-1.8390558	down	RAD51AP1	Sus scrofa mRNA, clone: BFLT10038D09, expressed in brain (frontal lobe). [AK390203]	PREDICTED: Sus scrofa RAD51 associated protein 1 (RAD51AP1), transcript variant X1, mRNA [XM_001926380.3]	100/100		100157339	AK390203	RAD51 associated protein 1	XM_001926380	TC597265	Ssc.13793
A_72_P705719	TTCTGTTTCTTCAGAGGCCACTGAGAAGCCATTACAAATATGCAGTCCTTCGGCTGAAAG	-1.9560062	down	RAD51AP1	RAD51 associated protein 1 [Source:HGNC Symbol;Acc:16956] [ENSSSCT00000000785]			ENSSSCT00000000785	100157339	AK237504	RAD51 associated protein 1	XM_001926380	TC524987	Ssc.13793
A_72_P498699	TTGTGCTCTTCATGTGTCTGGGCTGCGCCCGGGGCTTCACAAAATAAAGTCGTGCAGCAG	1.5923316	up	RANGAP1	Ran GTPase activating protein 1 [Source:HGNC Symbol;Acc:9854] [ENSSSCT00000031198]			ENSSSCT00000031198	100153811	AK238739	Ran GTPase activating protein 1	XM_001929169	TC549964	Ssc.5167
A_72_P158256	GTCCTCAAAGGGTTATGGTGGAGTAGGACTTACTTAATGCAAAATAGTCTTCTATTTTTA	-1.5444012	down	RBM18	RNA binding motif protein 18 [Source:HGNC Symbol;Acc:28413] [ENSSSCT00000029013]			ENSSSCT00000029013	100154045	AY610164	RNA binding motif protein 18	XM_001925796	TC523239	Ssc.14096
A_72_P088116	GCAGAATCTGTCACAAGCCCTTTTCTTCAAACAAAGCCATCCTAATAAAAGTGGTCTCTG	-1.6190401	down	RBP1	Sus scrofa retinol binding protein 1, cellular (RBP1), mRNA [NM_001031789]			ENSSSCT00000012769	100156666	NM_001031789	retinol binding protein 1, cellular	NM_001031789	TC619058	Ssc.5563
A_72_P671255	GAATCTGTCACTTGCCCTTTTCTTGAAACAAAGCCATCCTAATAAAAGTGGTCTCTGCTC	-1.603903	down	RBP1	Sus scrofa retinol binding protein 1, cellular (RBP1), mRNA [NM_001031789]			ENSSSCT00000012769	100156666	NM_001031789	retinol binding protein 1, cellular	NM_001031789	TC619058	Ssc.5563
A_72_P223562	ATTTGTGAATCGTACAATACTGCTCAGGCTGGAGGATGTAGAATTTCATTAGATCAGCAG	-2.0308847	down	RCHY1	Sus scrofa Pirh2 (LOC100038006), mRNA [NM_001097490]	PREDICTED: Equus caballus ring finger and CHY zinc finger domain containing 1, E3 ubiquitin protein ligase (RCHY1), mRNA [XM_005608707.1]	98/92	ENSSSCT00000009824	100038006	NM_001097490	Pirh2	NM_001097490	TC619899	Ssc.9304
A_72_P236222	TCAAGATACACCAGCCTTTGTGATACTGTATTGTGCTTACCTCCATTTGTGTTTTACCTA	-1.8061752	down	REEP3	Sus scrofa mRNA, clone: HTMT10054E11, expressed in hypothalamus. [AK392175]	PREDICTED: Sus scrofa receptor accessory protein 3 (REEP3), mRNA |XM_001925659.4|	100/100			AK392175		XM_001925659	TC558373	Ssc.12193
A_72_P579078	CAGATGCATCAAATTTATGCCTTGAATTACATCATCTCTTTTTCCTGTGGGTTTCATTAG	-1.8662122	down	REEP3	Sus scrofa mRNA, clone: HTMT10054E11, expressed in hypothalamus. [AK392175]	PREDICTED: Sus scrofa receptor accessory protein 3 (REEP3), mRNA |XM_001925659.4|	100/100			AK392175		XM_001925659	TC558373	Ssc.12193
A_72_P100691	ACCTGCTTGGCCAGTAAGTTTTGCATGATGGCTCATCTTACATAAAAAAGACAAATAGCT	-2.122706	down	RGS10	regulator of G-protein signaling 10 [Source:HGNC Symbol;Acc:9992] [ENSSSCT00000011685]	PREDICTED: Sus scrofa regulator of G-protein signaling 10 (RGS10), transcript variant 1, mRNA |XM_001927416.2|	1007100	ENSSSCT00000011685	100152559	AK233825	Regulator of G-protein signaling 10	XM_003359382	TC621709	Ssc.5274
A_72_P195657	TTGGACTTGCCCCAAAATTTCAAGATATTTGTGAGCGGTCAGTTCATATTATCTAAAACA	-1.6694139	down	RNF14	ring finger protein 14					AK399718			TC474083	Ssc.5933
A_72_P278369	TCTATTTGGACTTGCCCCAAAATTTCAAGATATTTGTGAGCGGCAAACTCAATGAGTGTC	-1.6895814	down	RNF14		PREDICTED: Sus scrofa ring finger protein 14 (RNF14), transcript variant X1, mRNA |XM_003124007.2|	100/97
A_72_P721513	TCCAGCCTCTCCAATCAGTCCCAGCCCATGTACTATAATAAAACAAACCTTTGAATATTG	-1.5393586	down	ROMO1	Sus scrofa reactive oxygen species modulator 1 (ROMO1), nuclear gene encoding mitochondrial protein, mRNA [NM_001097462]			ENSSSCT00000007996	100154394	NM_001097462	reactive oxygen species modulator 1	NM_001097462	TC590352	Ssc.5089
A_72_P052061	CAAATTAAACTTCCAGGTTGACTTCTTAGGCTTCTTGTCTTTTTTCGGCGCCATGTTGGA	-2.5651207	down	RPL22L1	907345 MARC 4PIG Sus scrofa cDNA 3', mRNA sequence [CK451783]	PREDICTED: Sus scrofa ribosomal protein L22-like 1 (RPL22L1), mRNA [XM_003358680.3]	100/98		100523506	CK451783	60S ribosomal protein L22-like 1-like			Ssc.6925
A_72_P731343	TAGGTTTGGTATGGACAAGATTTACGAAGGCCAGGTCGAGGTGACTGGAGATGAATACAT	-1.7339199	down	RPL5	Sus scrofa ribosomal protein L5 (RPL5), mRNA [NM_001114284]			ENSSSCT00000007554	100135671	NM_001114284	ribosomal protein L5	NM_001114284	TC568059	Ssc.19414
A_72_P732813	ACAAGATTTACGAAGGCCAGGTCGAGGTGACTGGAATGAATACAATGTGGAAAGCATCGA	-1.776233	down	RPL5	Sus scrofa ribosomal protein L5 (RPL5), mRNA [NM_001114284]			ENSSSCT00000007554	100135671	NM_001114284	ribosomal protein L5	NM_001114284	TC568059	Ssc.19414
A_72_P735163	TTAATAGGTTCGGTATGGACAAGATTACGAAGGCCAGGTCGAGGTGACTGGAGATGAATA	-1.8423427	down	RPL5	Sus scrofa ribosomal protein L5 (RPL5), mRNA [NM_001114284]			ENSSSCT00000007554	100135671	NM_001114284	ribosomal protein L5	NM_001114284	TC568059	Ssc.19414
A_72_P729538	CCTCCACCAAAATTGATACAGTGGAGTAAAAATTCCAGAACATCTCACTGATGCTTACTT	-1.6122851	down	RPL6	Sus scrofa ribosomal protein L6 (RPL6), mRNA [NM_001044542]			ENSSSCT00000024558	733592	NM_001044542	ribosomal protein L6	NM_001044542	TC554746	Ssc.1062
A_72_P756548	ACCAAAATTGATATCAGGGAGTAAAAATTCCAGAACATCTCACTGATGCTTACTTCAAGA	-1.5942675	down	RPL6	Sus scrofa ribosomal protein L6 (RPL6), mRNA [NM_001044542]			ENSSSCT00000024558	733592	NM_001044542	ribosomal protein L6	NM_001044542	TC610106	Ssc.1062
A_72_P774083	AATGGAGTAAAAATTCCAGAACCTCTCACTGATGCTTACTTCAAGAAGAAAAAGCTGTGT	-1.7444273	down	RPL6		PREDICTED: Homo sapiens ribosomal protein L6 (RPL6), transcript variant X1, mRNA |XM_005253920.1|	85/90
A_72_P136796	TTATTAGAATCTCAGTCACAGCTGGATGCAGCTAAGAGTGAAGCCCAGAAACAAAGCAGC	1.990773	up	RRBP1	ribosome binding protein 1 homolog 180kDa (dog) [Source:HGNC Symbol;Acc:10448] [ENSSSCT00000026565]	PREDICTED: Sus scrofa ribosome binding protein 1 (RRBP1), mRNA [XM_005672713.1]	100/100	ENSSSCT00000026565		AK236477		XM_001926002	TC574067	Ssc.3899
A_72_P296889	CCTCTTTGTGTTCCGTTGTATAGTACTTCCAAATTCAAAATGAGAAGAAAAGCTGTTCTG	1.6331149	up	RREB1	ras responsive element binding protein 1 [Source:HGNC Symbol;Acc:10449] [ENSSSCT00000001114]			ENSSSCT00000001114	100153892		ras responsive element binding protein 1		TC591448
A_72_P098966	ACCCGCAAATATTACCCTGCATGTGTTTATACTGAGTGTATCAATCACCCTCATGCCGAA	-1.8351363	down	RSL24D1	probable ribosome biogenesis protein RLP24-like								TC408844
A_72_P687341	TTTCTGTTGGTATGCATAATTGATAATTGCATCTGGAGGGCAGACGTGACAAGAGATGGA	-2.5332894	down	RTN4	Sus scrofa reticulon 4 (RTN4), mRNA [NM_001129963]			ENSSSCT00000009205	100170118	NM_001129963	reticulon 4	NM_001129963	TC587089	Ssc.94392
A_72_P177921	GCTTTACAGGGCTTTAAGATCACACCATCCCATGCCATGAAGATCACTTATGCCAAAAAA	-1.6332728	down	RU2B	Sus scrofa uncharacterized protein RU2B (RU2B), mRNA [NM_001077228]				768116	NM_001077228	uncharacterized protein RU2B	NM_001077228	TC532013	Ssc.15297
A_72_P665395	AACCTGGTCAGGGAACACCAAATTCGGCTAATACCAAGGAAATGCAACACCAAATCCTCA	-1.7712401	down	RU2B	Sus scrofa uncharacterized protein RU2B (RU2B), mRNA [NM_001077228]				768116	NM_001077228	uncharacterized protein RU2B	NM_001077228	TC613134	Ssc.15297
A_72_P688802	AATGCAACACCAAATCCCCAGGTCCCTGATTATCCTCCAAACTATATTTTATTCCTTAAT	-1.7044709	down	RU2B	Sus scrofa uncharacterized protein RU2B (RU2B), mRNA [NM_001077228]				768116	NM_001077228	uncharacterized protein RU2B	NM_001077228	TC621864	Ssc.15297
A_72_P441085	AAGACGAACAGGTCAGCTTTAAAGAATTCGTGGTCCTGGTGACTGATGTGCTGATAACTG	-5.435564	down	S100A12	Sus scrofa S100 calcium binding protein A12 (S100A12), mRNA [NM_001160272]			ENSSSCT00000007218	100301483	NM_001160272	S100 calcium binding protein A12	NM_001160272	TC579657	Ssc.9117
A_72_P143901	CACAGTGCCTCACCGTGGCTCTTCCTGACCTGATCAAGTTCAATAAAGATTCTGAAAGCT	-1.6698407	down	S100A4	similar to Protein S100-A4 (S100 calcium-binding protein A4) (Metastasin) (Protein Mts1) (Placental calcium-binding protein) (Calvasculin)			ENSSSCT00000007206		AK399810			TC585329	Ssc.23014
A_72_P428729	TGGACATCAACAAGGATGGTGCAGTTAACTTCGAGGAGTTCCTCATATGGTGATCAAGGT	-9.451594	down	S100A8	Sus scrofa S100 calcium binding protein A8 (S100A8), mRNA [NM_001160271]			ENSSSCT00000007219	100127488	NM_001160271	S100 calcium binding protein A8	NM_001160271	TC590003	Ssc.17100
A_72_P223722	TGAAGAAAAACTCCGTGAGATATTTGGGCTTTATGGACAGACCACAGGAAAGGGGAATGT	-1.6973304	down	SAR1A	Sus scrofa SAR1 homolog A (S. cerevisiae) (SAR1A), mRNA [NM_001031786]			ENSSSCT00000011230	595115	NM_001031786	SAR1 homolog A (S. cerevisiae)	NM_001031786	TC619881	Ssc.8626
A_72_P161351	GGGAGTTGATTACTGCATGAAATACGATTATCTTCATTTTGAAATTCAGGGGAAAAAGTC	-2.142552	down	SEC61B	Sec61 beta subunit								TC410548
A_72_P067968	TCATGAGGAGAAGATGGTGTATGTCCAAACAAGGACTGCTCTGTGTCCTCACAGAAGAAT	-2.072696	down	SELK	AJ647831 CSEQRAN19 Sus scrofa cDNA clone C0003260_N02, mRNA sequence [AJ647831]	Homo sapiens selenoprotein K (SELK) mRNA, complete cds |AF537132.1|	96/89			AJ647831			TC570220	Ssc.74060
A_72_P077801	GGATGAGGAAGGTAAATGTCTGCTCTAAGAAGCAGACAACTAGACATGCACATTTCTAGC	-2.0350277	down	SELK	Sus scrofa selenoprotein K (SELK), mRNA [NM_001044553]			ENSSSCT00000012540	733604	NM_001044553	selenoprotein K	NM_001044553	TC584531	Ssc.6826
A_72_P738543	AGTACTGTTAGTGTCACCTTTTTGAACTTCCGAAATACTGTTCATTGTGTTTTCTTGTTC	-1.9749126	down	SELK	Sus scrofa selenoprotein K (SELK), mRNA [NM_001044553]			ENSSSCT00000012540	733604	NM_001044553	selenoprotein K	NM_001044553	TC574841	Ssc.6826
A_72_P744897	GGATCTGGCATGACTGATAATGCAGTTCTATAAATGCACATTTTTGTCTATCTTTGTATC	-1.9535167	down	SELK	Sus scrofa selenoprotein K (SELK), mRNA [NM_001044553]			ENSSSCT00000012540	733604	NM_001044553	selenoprotein K	NM_001044553	TC615411	Ssc.6826
A_72_P755721	CTATGTATTGAGTACTGTTAGTGTCACCTTTTTGAACTCCGAAATACTGTTCATTGTGTT	-2.0185735	down	SELK	Sus scrofa selenoprotein K (SELK), mRNA [NM_001044553]			ENSSSCT00000012540	733604	NM_001044553	selenoprotein K	NM_001044553	TC617528	Ssc.6826
A_72_P789309	GTGTCACCTTTTGGAACTTCCGAAATACTGTTCATTGTGTTTTCTGGTTCTCATTTATAA	-2.0602043	down	SELK	Sus scrofa selenoprotein K (SELK), mRNA [NM_001044553]			ENSSSCT00000012540	733604	NM_001044553	selenoprotein K	NM_001044553	TC574841	Ssc.6826
A_72_P441314	ATGTGCATATGGATTCAATTCCACATCATCGATCATAGCCCCACCTATCAGCACCGAAAA	-1.7193134	down	SELT	Sus scrofa selenoprotein T (SELT), mRNA [NM_001163408]			ENSSSCT00000027016	100302502	NM_001163408	selenoprotein T	NM_001163408	TC618796	Ssc.60051
A_72_P556142	CAAGTGTCCTGCCTTGACCAATTTAATGAGTTGATTAACTGGGCCTTTATACTTAATAAA	-1.7086807	down	SELT	selenoprotein T [Source:RefSeq peptide;Acc:NP_001156880] [ENSSSCT00000027016]			ENSSSCT00000027016	100302502	AK399219	selenoprotein T		TC540552	Ssc.60051
A_72_P589206	TCTTCTTGAGCAACATGATTGAGAACCAGTGTATGTCAAAGGTGCATTTGAGATAACTTT	-1.8334018	down	SELT	Sus scrofa selenoprotein T (SELT), mRNA [NM_001163408]			ENSSSCT00000027016	100302502	NM_001163408	selenoprotein T	NM_001163408	TC569524	Ssc.60051
A_72_P086021	GTCAACAATGCTTAAGGAGTGCAGTCTTCAAAGTGTATGCATCTCATTCAGCAGGGTGCT	-1.8952813	down	SEPSECS	Uncharacterized protein [Source:UniProtKB/TrEMBL;Acc:I3L9M2] [ENSSSCT00000032520]	PREDICTED: Homo sapiens Sep (O-phosphoserine) tRNA:Sec (selenocysteine) tRNA synthase (SEPSECS), transcript variant X1, mRNA [XM_005248167.1]	90/96	ENSSSCT00000032520		AK393707		XM_003361061	TC520396	Ssc.50228
A_72_P077721	GAAGGATTAGGATGAGTGAATCTCAGATTTCACAATTCAATAAATGCTGATGAGGTTAAC	-1.7240454	down	SEPW1	Sus scrofa selenoprotein W, 1 (SEPW1), mRNA [NM_213977]			ENSSSCT00000024096	397032	NM_213977	selenoprotein W, 1	NM_213977	TC556611	Ssc.5062
A_72_P674948	AGTATCTTCAACTCAAGAAGAAGTTAGAAGATGAGTTCCCTGGACGCCTGGACATCTGTG	-1.7259932	down	SEPW1	Sus scrofa selenoprotein W, 1 (SEPW1), mRNA [NM_213977]			ENSSSCT00000024096	397032	NM_213977	selenoprotein W, 1	NM_213977	TC624041	Ssc.5062
A_72_P436519	TTTAAGCAAGCTAAATTTAAAATGGGGTATGTAGATGAGGTGCATGCCCAGGTTCTGGAG	-2.432665	down	SERPINB8	serpin peptidase inhibitor, clade B (ovalbumin), member 8 [Source:HGNC Symbol;Acc:8952] [ENSSSCT00000005394]			ENSSSCT00000005394	100156248	AK231082	serpin peptidase inhibitor, clade B (ovalbumin), member 8	XM_003353447	TC524874	Ssc.30263
A_72_P115621	CTGTGAGCCTGGATCAATTTAGGGCCTCTGTTATATAAATATAAACTAGGTTCTAAAATG	-2.4925046	down	SFR1	SWI5-dependent recombination repair 1 [Source:HGNC Symbol;Acc:29574] [ENSSSCT00000011604]			ENSSSCT00000011604	100157025	XM_001927227	swi5-dependent recombination DNA repair protein 1 homolog	XM_001927227	TC621133	Ssc.14286
A_72_P162006	AGTTAACTCATCACCAAAGCTAATTCACCCAGGACAATCTACTAAAACAAAAGAAGACAT	-2.3047087	down	SGOL1	shugoshin-like 1 (S. pombe) [Source:HGNC Symbol;Acc:25088] [ENSSSCT00000012273]			ENSSSCT00000012273	100520101	AK234440	shugoshin-like 1 (S. pombe)	XM_003132070	TC530568	Ssc.43534
A_72_P303199	AGTACACAAGGTGCTACAGGAAGAAGAGAAGATCCTGATGTCTTCCTGAAAACACCATGA	-2.8618202	down	SH2D1A	Sus scrofa SH21A (LOC780420), mRNA [NM_001078675]			ENSSSCT00000034335	780420	NM_001078675	SH21A	NM_001078675	TC589625	Ssc.18010
A_72_P742057	TGAATTTTTTCCTGTCTTTCATCTCAAGGCTGACTAGGACCATGACCTCTTGCGCTTCAG	-5.597824	down	SLA-DQA1	Sus scrofa mRNA, clone: PCT010033E03, expressed in placenta. [AK400773]	Sus scrofa MHC class II histocompatibility antigen SLA-DQA (SLA-DQA1), mRNA [NM_001130224.1]	100/93			AK400773			TC586969	Ssc.31763
A_72_P743257	AACTTACCTTGAACATCCTGACTAAACGCTCCAACAACACAGCGGCTGTCAATAAGGTTC	-4.1462064	down	SLA-DQA1	Sus scrofa MHC class II antigen (SLA-DQA) mRNA, SLA-DQA*gz allele, complete cds. [AY102474]				100153387	AY102474	MHC class II histocompatibility antigen SLA-DQA		TC592028	Ssc.31763
A_72_P080596	TCTCCTCAAAATAAAACATCACGAGGACGGAGGCCTTTGGCTGGTGAAGCACAAGAAAAA	-1.8077112	down	SLC19A1	solute carrier family 19 (folate transporter), member 1								TC418312
A_72_P035091	GACCTGCATACATTGCATTTATTTAGTGGAGAAAATGGTAATTTTCAGCTTTACCCTTAC	-1.7179202	down	SLC25A36	Sus scrofa clone Clu_126442.scr.msk.p1.Contig1, mRNA sequence. [AY609469]				100513238	AY609469	solute carrier family 25 (pyrimidine nucleotide carrier ), member 36		TC595684	Ssc.30525
A_72_P183706	CACATTTAAGTATCCTGTACTCCTGAAACTCCTTTAAAACAACAACAGAAATGCTTCCAT	-1.823174	down	SLC25A51	827624 MARC 3PIG Sus scrofa cDNA 5', mRNA sequence [CF361300]	PREDICTED: Canis lupus familiaris solute carrier family 25, member 51 (SLC25A51), transcript variant X1, mRNA |XM_005626839.1|	100/74			CF361300			TC579727	Ssc.83154
A_72_P358443	TCTTGCTGCAATTTAACCGAATTCTGAAGGCACTGTCTTCAGCTGAGCTCGTGAACAATG	2.110967	up	SLCO2A1	AJ961798 KN404_2 Sus scrofa cDNA clone C0007749f24 5', mRNA sequence [AJ961798]	Sus scrofa solute carrier organic anion transporter family member 2A1 (SLCO2A1) gene, exon 14 and complete cds gb|DQ104846.2|AH015172S13	100/100			AJ961798			TC522873	Ssc.4060
A_72_P088211	AGCTTTACAAGGCGATCAAACTTCTGATGAAGAGAAAGATTTTTGAGACTATCGTTACCT	-1.7581011	down	SLIRP	Sus scrofa SRA stem-loop interacting RNA binding protein (SLIRP), nuclear gene encoding mitochondrial protein, mRNA [NM_001097472]			ENSSSCT00000031620	100037987	NM_001097472	SRA stem-loop interacting RNA binding protein	NM_001097472	TC615928	Ssc.56427
A_72_P073111	CGGCAGGGGTATGTCAGTGTCACTGGATGTCAAACAGTAATAAATTAAACCGACAGCAAA	1.7718104	up	SMARCA4	Uncharacterized protein [Source:UniProtKB/TrEMBL;Acc:F1S594] [ENSSSCT00000014884]	PREDICTED: Sus scrofa SWI/SNF related, matrix associated, actin dependent regulator of chromatin, subfamily a, member 4 (SMARCA4), partial mRNA |XM_005661255.1|	100/100	ENSSSCT00000014884	100622433	AK239326	transcription activator BRG1-like	XM_003480799	TC577157	Ssc.396
A_72_P635115	GCCTTTGTTAGAGAGGGCAGTTCTGAAATATATTCATATTGTATTGATGGTCCTTTGTTA	-1.6305045	down	SNRPE	small nuclear ribonucleoprotein polypeptide E [Source:HGNC Symbol;Acc:11161] [ENSSSCT00000023057]			ENSSSCT00000023057	100038330	AK344769	small nuclear ribonucleoprotein polypeptide E		TC586574	Ssc.1070
A_72_P385978	GCCTAATACTCTGGTATGTAAACTTCATGAGGTCATCATTTTCACATTAAAAAGGAAACC	-2.1012466	down	SNX10	Rep: Peroxiredoxin-4 - Mus musculus (Mouse), partial (15%) [TC541608]	PREDICTED: Sus scrofa sorting nexin 10 (SNX10), transcript variant X1, mRNA |XM_003134848.3|	98/96			XM_003360188		XM_003360188	TC541608
A_72_P319193	AACAATATCTGCACTTTGTGTGCAAGCCCGACATGGGGCTCCCCTACCAGGGCCATGACT	1.5149847	up	SOX17	SRY (sex determining region Y)-box 17 [Source:HGNC Symbol;Acc:18122] [ENSSSCT00000006855]	PREDICTED: Sus scrofa SRY (sex determining region Y)-box 17 (SOX17), mRNA |XM_001928376.5|	100/100	ENSSSCT00000006855	100154087	XM_001928376	transcription factor SOX-17-like	XM_001928376	TC530902
A_72_P599098	CACCCTGAAGGAGTGGGCCGCTGCTTTGAAATTAAAGAAGAAGACATAGATGAAAATCTC	1.6428283	up	SPARCL1	Sus scrofa SPARC-like 1 (hevin) (SPARCL1), mRNA [NM_001097422]			ENSSSCT00000010101	100037275	NM_001097422	SPARC-like 1 (hevin)	NM_001097422	TC587504	Ssc.54112
A_72_P280569	GATTTCAGAAGACTTGAGAAGGCTAGTTTGTAGATTAGAATTCCAATTAAGAATAGCTGG	-1.6400901	down	SPCS3	signal peptidase complex subunit 3-like					EW512529			TC585883	Ssc.101372
A_72_P406628	CATCCCACCCATTTTCTGTTTTCATGTAAAAGACAAATAAATGACTTGACTCCCCCAAAA	1.8870025	up	SPTAN1	Sus scrofa mRNA, clone:OVRM10052F06, expressed in ovary. [AK235137]	Bos taurus spectrin, alpha, non-erythrocytic 1 (SPTAN1), mRNA [NM_001114156.1]	80/98	ENSSSCT00000006217	100049693	AK235137	spectrin alpha non-erythrocytic 1	XM_003122201		Ssc.3076
A_72_P422689	TTAAAGCTATCCTCATGAGCATCAATTTCACCCTTGTGCTCCTGATGTCTATCCAGCAGG	1.5630256	up	SPTAN1		PREDICTED: Equus caballus spectrin, alpha, non-erythrocytic 1 (SPTAN1), transcript variant X1, mRNA |XM_001500577.4|	100/95
A_72_P477938	CTCAGGAGTACAGTTTTAGCTATCTAGACTCTACTCTTTAACAGCTTTTGCTTTAAAACT	-1.9675753	down	SPTSSA	Sus scrofa mRNA, clone:OVRM10016C10, expressed in ovary. [AK234789]	PREDICTED: Sus scrofa serine palmitoyltransferase, small subunit A (SPTSSA), mRNA [XM_001926473.1]				AK234789		XM_001926473	TC610779	Ssc.5692
A_72_P551231	GGCTCTACCGTTCTTTCTGCTATTGTACGGCAAACATATCTGCCTGGATATATTTCTACT	-2.2366793	down	SPTSSA	Sus scrofa clone Clu_3550.scr.msk.p1.Contig3, mRNA sequence. [AY609852]	PREDICTED: Sus scrofa serine palmitoyltransferase, small subunit A (SPTSSA), mRNA |XM_001926473.1|	100/98			AY609852		XM_001926473	TC532782	Ssc.5692
A_72_P444330	GAGAGAAATCTGCCCTCAGACAACCAGGACTTGGGTCTAGATGGACAAGAAGATGATTTT	-3.3904562	down	SRGN	serglycin [Source:HGNC Symbol;Acc:9361] [ENSSSCT00000025862]			ENSSSCT00000025862	100049692	DQ437856	proteoglycan 1 precursor-like	XM_001928866	TC528663	Ssc.9778
A_72_P726443	GAATGTACAGAGTGGGTATTTTACATGTTCACTGTGTGAAGTTAATTGCTATAGTACTAC	-2.9225261	down	SRGN	serglycin [Source:HGNC Symbol;Acc:9361] [ENSSSCT00000025862]			ENSSSCT00000025862	100049692	AK237246	proteoglycan 1 precursor-like	XM_001928866	TC556971	Ssc.9778
A_72_P728153	GAAATTGACAGGCACTATTTCATATCTAAGTCTTCAGGAACATGATTCTGATGTGAAATC	-3.1068013	down	SRGN	serglycin [Source:HGNC Symbol;Acc:9361] [ENSSSCT00000025862]			ENSSSCT00000025862	100049692	AK237246	proteoglycan 1 precursor-like	XM_001928866	TC546404	Ssc.9778
A_72_P060646	CAATGTGCCATGTAAGAAGTGCGTGGTGGTTGGTAATGGAGGAGTTTTGAAGAATAAGAC	-1.971665	down	ST3GAL6	Sus scrofa mRNA, clone:THY010074C09, expressed in thymus. [AK351748]	PREDICTED: Sus scrofa ST3 beta-galactoside alpha-2,3-sialyltransferase 6 (ST3GAL6), mRNA |XM_003483329.2|	100/100			AK351748		XM_003483329	TC555165	Ssc.44702
A_72_P165171	ATGGAGGAAGAAGATGTGATTGAAGTTTATCAGGAACAAACAGGGGGTCACTCAACGGTT	-1.770198	down	SUMO1	Sus scrofa SMT3 suppressor of mif two 3 homolog 1 (S. cerevisiae) (SUMO1), mRNA [NM_001112676]			ENSSSCT00000005021	100127139	NM_001112676	SMT3 suppressor of mif two 3 homolog 1 (S. cerevisiae)	NM_001112676	TC583916	Ssc.81763
A_72_P492505	AACTCACTCAGGTTTCTCTTTGAAGGTCAGAGAATTGCTGATAATCACACTCCAAAAGAA	-1.7669125	down	SUMO1	Sus scrofa SMT3 suppressor of mif two 3 homolog 1 (S. cerevisiae) (SUMO1), mRNA [NM_001112676]			ENSSSCT00000005021	100127139	NM_001112676	SMT3 suppressor of mif two 3 homolog 1 (S. cerevisiae)	NM_001112676	TC583916	Ssc.81763
A_72_P569439	CCCTTCCCCATTCCTTTATTGTACATAAAGTAACTGTGTATGTGCACAAGCATATTGCAT	-1.5994538	down	SUMO2	Sus scrofa SMT3 suppressor of mif two 3 homolog 2 (S. cerevisiae) (SUMO2), mRNA [NM_213984]			ENSSSCT00000018737	397044	NM_213984	SMT3 suppressor of mif two 3 homolog 2 (S. cerevisiae)	NM_213984	TC549702	Ssc.5454
A_72_P589749	CAATGGTATGTTTTGATTGACATCAAATGGAGATGGGATGGGAAAAATACTGGTTCTGTG	-1.5090584	down	SUMO2	Sus scrofa SMT3 suppressor of mif two 3 homolog 2 (S. cerevisiae) (SUMO2), mRNA [NM_213984]			ENSSSCT00000018737	397044	NM_213984	SMT3 suppressor of mif two 3 homolog 2 (S. cerevisiae)	NM_213984	TC567036	Ssc.5454
A_72_P400093	ACAGTTGATTTTGTGAACCAATCCGTGCTCCAAATCAGCAGTCAGGACGTGGAAAGTAAA	1.8864573	up	SYNE1	Uncharacterized protein [Source:UniProtKB/TrEMBL;Acc:F1S7X0] [ENSSSCT00000004511]	PREDICTED: Sus scrofa spectrin repeat containing, nuclear envelope 1 (SYNE1), mRNA |XM_003480228.2|	100/100	ENSSSCT00000004511		DY437671		XM_003480228	TC558731	Ssc.32591
A_72_P433399	ATAAACGGGCTATCAGAATCTCCTAGACGAAGGCTGAGGTTTTATGAGTGGAAAAGATTG	-2.2516592	down	TADA1	SPT3-associated factor 42						CF791462		TC597949
A_72_P403558	TTTGGTTTAAGATTCTTCTGTGAATTTTGGCGAGTGGTCATTAAACTGTTTTCCTCCTTA	-1.6613717	down	TAF11	Sus scrofa TAF11 RNA polymerase II, TATA box binding protein (TBP)-associated factor, 28kDa (TAF11), mRNA [NM_001184894]			ENSSSCT00000001708	100151814	NM_001184894	TAF11 RNA polymerase II, TATA box binding protein (TBP)-associated factor, 28kDa	NM_001184894	TC526728	Ssc.3726
A_72_P080821	GCATTGGAAAACAGACATATCAAGTTCTGTGTGGTAATTTGGGGTCTGTAATACTATATA	-2.1378675	down	TANK	Uncharacterized protein [Source:UniProtKB/TrEMBL;Acc:F1RPR5] [ENSSSCT00000035160]			ENSSSCT00000035160	100156366	AK230566	TRAF family member-associated NFKB activator	XM_001925924	TC578812	Ssc.2582
A_72_P623828	CACAGTGCTCTGTGCCTGTACAGTGTACGGATAAAACAGATAAACAAGAAGTGCTGTTTA	-2.0100424	down	TANK	Uncharacterized protein [Source:UniProtKB/TrEMBL;Acc:F1RPR5] [ENSSSCT00000033675]			ENSSSCT00000033675	100156366	AK230566	TRAF family member-associated NFKB activator	XM_001925924	TC595430	Ssc.2582
A_72_P419739	AAAGTCCAAAAATCATTCTCTTTCCATTTTAGACCCAAATTCAAGATGCTGATCGCTCAA	-3.4759917	down	TBC1D19	Rep: Zcchc10-prov protein - Xenopus laevis (African clawed frog), partial (8%) [TC576781]	Bos taurus TBC1 domain family, member 19 (TBC1D19), mRNA [NM_001076938.1]	88/85						TC576781
A_72_P366018	AAACCTCAAGTTTACCTCTGGATCTCTTAGCCAGGGGAATAAAACTGGCAATTATTACCG	-1.8632646	down	TCEAL8	Sus scrofa clone Clu_2979.scr.msk.p1.Contig1, mRNA sequence. [AY609755]	PREDICTED: Sus scrofa transcription elongation factor A (SII)-like 8 (TCEAL8), mRNA |XM_003135262.3|	100/100			AY609755		XM_003135262	TC563111	Ssc.86970
A_72_P118941	CCTGAAATTGCACTGGAACTGCTGATGGCTGCGAACTTCCTAGATTGTTAAATAAAATAA	-1.5785182	down	TCEB1	transcription elongation factor B (SIII), polypeptide 1 (15kDa, elongin C) [Source:HGNC Symbol;Acc:11617] [ENSSSCT00000006770]	transcription elongation factor B (SIII), polypeptide 1 (15kDa, elongin C) [Source:HGNC Symbol;Acc:11617] [ENSSSCT00000006770]	100/100	ENSSSCT00000006770		CK458352		XM_003135228	TC597450	Ssc.3883
A_72_P473912	GTAAATGTTGAAACTTAGGCATAAATTGAACACGTTCTACAGGTAAATAATGGGGCTACA	-1.7610257	down	TCEB1	transcription elongation factor B (SIII), polypeptide 1 (15kDa, elongin C) [Source:HGNC Symbol;Acc:11617] [ENSSSCT00000006770]	PREDICTED: Sus scrofa transcription elongation factor B (SIII), polypeptide 1 (15kDa, elongin C) (TCEB1), transcript variant 1, mRNA |XM_001927321.4|	100/100	ENSSSCT00000006770		CK458352		XM_003355033	TC550835	Ssc.3883
A_72_P545746	GCAAAGCAGATTATCTTCTGTTCTTTTGCATAGCAATCAGAGTTGAAATTTGTTTGCTAC	-1.7370787	down	TCEB1	transcription elongation factor B (SIII), polypeptide 1 (15kDa, elongin C) [Source:HGNC Symbol;Acc:11617] [ENSSSCT00000006770]	PREDICTED: Sus scrofa transcription elongation factor B (SIII), polypeptide 1 (15kDa, elongin C) (TCEB1), transcript variant 1, mRNA |XM_001927321.4|	100/100	ENSSSCT00000006770		CK458352		XM_003355033	TC568696	Ssc.3883
A_72_P591099	GAAATTGCACTGGAACTGCTGATGGCTGCGAACTTCCTAGATTGTTAAATAAAATAAATT	-1.615914	down	TCEB1	transcription elongation factor B (SIII), polypeptide 1 (15kDa, elongin C) [Source:HGNC Symbol;Acc:11617] [ENSSSCT00000006770]	PREDICTED: Sus scrofa transcription elongation factor B (SIII), polypeptide 1 (15kDa, elongin C) (TCEB1), transcript variant 1, mRNA |XM_001927321.4|	100/100	ENSSSCT00000006770		CK458352		XM_003135228	TC597450	Ssc.3883
A_72_P645545	TGCATGTATTTTACCTACAAGGTTCGCTACACTAACGCTCCACGGAGATTCCTGAATTCC	-1.6118479	down	TCEB1	transcription elongation factor B (SIII), polypeptide 1 (15kDa, elongin C) [Source:HGNC Symbol;Acc:11617] [ENSSSCT00000006770]	PREDICTED: Sus scrofa transcription elongation factor B (SIII), polypeptide 1 (15kDa, elongin C) (TCEB1), transcript variant 1, mRNA |XM_001927321.4|	100/98	ENSSSCT00000006770		CK458352		XM_003355034	TC600682	Ssc.3883
A_72_P650106	TTCCCAATTGCACCTGAAATTGCATGGAACTGCTGATGGCTGCGAACTTCCTAGATTGTT	-1.5693167	down	TCEB1	transcription elongation factor B (SIII), polypeptide 1 (15kDa, elongin C) [Source:HGNC Symbol;Acc:11617] [ENSSSCT00000006770]	transcription elongation factor B (SIII), polypeptide 1 (15kDa, elongin C) [Source:HGNC Symbol;Acc:11617] [ENSSSCT00000006770]	100/98	ENSSSCT00000006770		CK458352		XM_003135228	TC597450	Ssc.3883
A_72_P671440	TTTTACCTACAAGGTTCGCTACACTAACAGCTCACGGAGATTCCTGAATTCCCAATTGCA	-1.5956409	down	TCEB1	transcription elongation factor B (SIII), polypeptide 1 (15kDa, elongin C) [Source:HGNC Symbol;Acc:11617] [ENSSSCT00000006770]	transcription elongation factor B (SIII), polypeptide 1 (15kDa, elongin C) [Source:HGNC Symbol;Acc:11617] [ENSSSCT00000006770]	100/98	ENSSSCT00000006770		CK458352		XM_003355034	TC597450	Ssc.3883
A_72_P046006	GGCAGCTTCACAGTTGGTGTGGACCATGACTCGGTCATCTGGACAAAGTAAATGTGAAAT	1.6550881	up	TECPR2	Uncharacterized protein [Source:UniProtKB/TrEMBL;Acc:I3LRS6] [ENSSSCT00000028166]	PREDICTED: Sus scrofa tectonin beta-propeller repeat containing 2 (TECPR2), mRNA |XM_003482318.2|	100/100	ENSSSCT00000028166	100158172		tectonin beta-propeller repeat-containing protein 2-like		TC532482
A_72_P305714	AGAGTCGATGGTTGTATGTGGAAAGGATTGCTGGTGCAACTTTTATAAAAGTGAGAGATT	-1.7014507	down	TFAM	Sus scrofa transcription factor A, mitochondrial (TFAM), nuclear gene encoding mitochondrial protein, mRNA [NM_001130211]				397279	NM_001130211	transcription factor A, mitochondrial	NM_001130211	TC537898	Ssc.78474
A_72_P225367	GTACCGGAAAATGTGTGATGAAGACCCACGCCTCTTTGCTTACAACTTCAGAGAAGAACT	-1.8157514	down	TFB1M	Sus scrofa transcription factor B1, mitochondrial (TFB1M), nuclear gene encoding mitochondrial protein, mRNA [NM_001128475]			ENSSSCT00000031943	100147809	NM_001128475	transcription factor B1, mitochondrial	NM_001128475	TC522892	Ssc.22270
A_72_P026766	TTTGCAAGAACCTTAACACCTTTTAACTATGATGTGTTTTTTCACATGGTAAGGCAGTGT	-2.0172815	down	TFB2M	Uncharacterized protein [Source:UniProtKB/TrEMBL;Acc:I3L5G3] [ENSSSCT00000032587]	Bos taurus transcription factor B2, mitochondrial (TFB2M), mRNA [NM_001038127.2]	100/90	ENSSSCT00000032587		AK344328			TC550159	Ssc.4533
A_72_P248182	CAACTGAAGATATAAAAGCTGCTTTTGCACCATTTGGAAGAATATCAGATGCCCGAGTGG	-1.9289198	down	TIA1	Rep: TIA1 protein variant - Homo sapiens (Human), partial (98%) [TC592649]	PREDICTED: Homo sapiens TIA1 cytotoxic granule-associated RNA binding protein (TIA1), transcript variant X1, mRNA |XM_005264524.1|	100/100						TC592649
A_72_P516662	CCAAAGCTGTAAACCACAGTTGAAGTAAGTCTTTCAATAAAGACGAGACTATATAAGTGG	-1.7735567	down	TIAL1		PREDICTED: Sus scrofa TIA1 cytotoxic granule-associated RNA binding protein-like 1 (TIAL1), transcript variant X1, mRNA |XM_001928935.4|	88/100						TC596209
A_72_P629171	GGCTATGGCTTTGTATCTTTTTATAACAAACTGGATGCAGAAAATGCAATTGTGCATATG	-1.6278428	down	TIAL1	Uncharacterized protein [Source:UniProtKB/TrEMBL;Acc:F2Z5F9] [ENSSSCT00000011686]	PREDICTED: Sus scrofa TIA1 cytotoxic granule-associated RNA binding protein-like 1 (TIAL1), transcript variant X1, mRNA |XM_001928935.4|	100/100	ENSSSCT00000011686		AK235287		XM_001928935	TC534733	Ssc.56271
A_72_P327958	CAATTTCAGGTAGAGGTGCATGCGTAATGTAAATCAGTATAGTTTCCATTTACTGCGTTT	-1.9801809	down	TIMM8A	Sus scrofa mRNA, clone: PST010065H08, expressed in prostate. [AK396629]	PREDICTED: Sus scrofa translocase of inner mitochondrial membrane 8 homolog A (yeast) (TIMM8A), mRNA |XM_003135239.1|	98/100	ENSSSCT00000013661		AK396629		XM_003135239	TC531753	Ssc.22719
A_72_P493667	TGAACACACCCAGCGCACAAACACTTGAAAAGGATAATAAAGGTGAAGATCAAAAAGAGG	-1.8560396	down	TIPIN	Sus scrofa clone Clu_26808.scr.msk.p1.Contig1, mRNA sequence. [AY609705]	PREDICTED: Sus scrofa TIMELESS interacting protein (TIPIN), mRNA |XM_001925231.4|	100/100	ENSSSCT00000005454	100153268	AY609705	TIPIN protein	XM_001925231	TC608709	Ssc.5164
A_72_P679266	TTCAAGGGCCATGAATGTTTGTGGCTTCTTTTCAGGTTCCACAGGGACCAATAAATCCCT	-1.6513127	down	TMEM 261	Uncharacterized protein [Source:UniProtKB/TrEMBL;Acc:F1SMP1] [ENSSSCT00000005728]	PREDICTED: Sus scrofa transmembrane protein 261 (TMEM261), mRNA |XM_003480520.2|	100/98	ENSSSCT00000005728	100155846	XM_001926626	transmembrane protein C9orf123-like	XM_003480520	TC553131	Ssc.85060
A_72_P455547	GACCATTCAATATGTGCAAATGATCTGCTCCCAGATACCTAGGAACTTTATTAAAACTTA	-1.515352	down	TMEM106C	Sus scrofa mRNA, clone: CLNT10052B07, expressed in colon. [AK391050]	PREDICTED: Sus scrofa transmembrane protein 106C (TMEM106C), transcript variant X1, mRNA |XM_001925930.3|	100/98			AK391050		XM_003481722	TC549786	Ssc.8814
A_72_P595144	TGCACAACATAGTGGTCTTCATGCGGACTTCAGTGAAGATTTCCTACATTGGCCACATGA	-1.6688384	down	TMEM106C	Sus scrofa mRNA, clone: CLNT10052B07, expressed in colon. [AK391050]	PREDICTED: Sus scrofa transmembrane protein 106C (TMEM106C), transcript variant X1, mRNA |XM_001925930.3|	100/98	ENSSSCT00000000883		AK391050		XM_003481722	TC539207	Ssc.8814
A_72_P503377	CAGACATTCTGATTTGTAACCACAGTAAACTGCTGTTTTCTTGGGATCCAAACACCCAGC	-1.6932131	down	TMEM111	Sus scrofa clone Clu_6860.scr.msk.p1.Contig4, mRNA sequence. [AY610093]			ENSSSCT00000012654	100154665	AY610093	ER membrane protein complex subunit 3	XM_003358517	TC601720	Ssc.17618
A_72_P624002	TATGTTTGAAACCAGAGGAAATATAGGAGTGTGTGTTGAGTGATTTCCCCAGAAACAGCT	-1.6004598	down	TMEM111	Sus scrofa mRNA, clone:THY010119F03, expressed in thymus. [AK351984]			ENSSSCT00000012654	100154665	AK351984	ER membrane protein complex subunit 3	XM_003358517	TC572995	Ssc.17618
A_72_P043051	GTTTGTGGCTTTCTTTTCAGGTTCCACAGGGACCAATAAATCCCTCAGAGAAGAGAGGAA	-1.6774276	down	TMEM261	Uncharacterized protein [Source:UniProtKB/TrEMBL;Acc:F1SMP1] [ENSSSCT00000005728]	PREDICTED: Sus scrofa transmembrane protein 261 (TMEM261), mRNA |XM_003480520.2|	100/100	ENSSSCT00000005728	100155846	XM_001926626	transmembrane protein C9orf123-like	XM_001926626	TC553131	Ssc.85060
A_72_P711278	TCTGTTAGTGACTGTTAAAAATACTTGGGCATGCTCTTGTGGTGCAGTGGGCTCATGATC	-1.5368911	down	TMEM70	transmembrane protein 70 [Source:HGNC Symbol;Acc:26050] [ENSSSCT00000024679]			ENSSSCT00000024679	100155813	AY609959	transmembrane protein 70	XM_001927496	TC520548	Ssc.18539
A_72_P083446	GATATTCTCTGGCTAGGAACTTGTGTAGAGAAAATTGTCTTTGCTTAAAACAGTAATGTC	-2.0840695	down	TMEM71	Sus scrofa mRNA, clone:AMP010077F08, expressed in alveolar macrophage. [AK230994]	PREDICTED: Sus scrofa transmembrane protein 71 (TMEM71), mRNA |XM_005662844.1|	100/100	ENSSSCT00000022539	100157293	AK230994	Transmembrane protein 71		TC618015	Ssc.29633
A_72_P155441	GTTTCCGAAGGGGCCCTCCAATCGGGTTTCCAAATTTTCCGGTTTTCCCTGGGGTTTTTT	-1.7276242	down	TMSB10		Sus scrofa thymosin beta 10 (TMSB10), mRNA |NM_001097482.1|	88/87						TC624916
A_72_P529595	GGGAGCGCGGAGGGGGCCGCAGGCCCCAGGCCAACTGCCTTGGTTTGCCCGCTAGGATTG	-1.9678613	down	TMSB10	Sus scrofa mRNA, clone: BMWN10069A01, expressed in bone marrow. [AK399762]	PREDICTED: Ovis aries thymosin beta 10 (TMSB10), mRNA |XM_004005865.1|	100/87			AK399762			TC548651	Ssc.54540
A_72_P343328	CAGGTAGAAGGTCATCAAGTTCCTTTGAAAGAACTCACTGAAATAACAGATATTACAGAA	-2.1642513	down	TPRKB	Sus scrofa TP53RK binding protein (TPRKB), mRNA [NM_001144846]			ENSSSCT00000009086	100240744	NM_001144846	TP53RK binding protein	NM_001144846	TC557703	Ssc.10918
A_72_P623947	AAACAAAGCAGTTCACCTCTACAAACTGGGGAAAATGAAGACAAGAACTTATCTACGGAA	-2.2556324	down	TPRKB	Sus scrofa TP53RK binding protein (TPRKB), mRNA [NM_001144846]			ENSSSCT00000009086	100240744	NM_001144846	TP53RK binding protein	NM_001144846	TC589517	Ssc.10918
A_72_P232252	AAATGACCAACGTTCAAGCAGAAGACTCAGGACTGTACCGATGTGTGATCTATCAACCTC	-3.539064	down	TREM1	Sus scrofa triggering receptor expressed on myeloid cells 1 (TREM1), mRNA [NM_213756]			ENSSSCT00000035016	396601	NM_213756	triggering receptor expressed on myeloid cells 1	NM_213756	NP856970	Ssc.19699
A_72_P703909	CGCTACCAGCAATGTGTTCAGGTGACAATAAAGGAGAAGGAAATTCCCATTGAAGGACTG	-1.8957386	down	TRIAP1	PREDICTED: Sus scrofa TP53-regulated inhibitor of apoptosis 1-like (LOC100154197), partial mRNA [XM_001925326]	Homo sapiens TP53 regulated inhibitor of apoptosis 1 (TRIAP1), mRNA [NM_016399.2]	100/87		100154197	XM_001925326	TP53-regulated inhibitor of apoptosis 1-like	XM_001925326
A_72_P308383	GTTCTCTCAGAGTCTGGCATAGTTTTTGCATGTAGTAGATGATCAAAAATTGTTTGCATT	-2.020643	down	TRIQK		PREDICTED: Macaca fascicularis triple QxxK/R motif containing (TRIQK), transcript variant X1, mRNA |XM_005563683.1|	100/82						TC544374
A_72_P214482	GATCCTTAAGCTGTTGGACTGGTTCTTACATTTTTAAATGGTTGAAAAGGTGTCAAAAGA	-1.5537838	down	TRMT5	tRNA (guanine-N(1)-)-methyltransferase-like			ENSSSCT00000027040	100519406	AK394687	tRNA (guanine-N(1)-)-methyltransferase-like	XM_001924820	TC529033	Ssc.102006
A_72_P374398	GGTTTCACAGCTGAAATACAGTCTTATTACATATTTTTCTTTCCTCTGCCACTTGAAGTT	-1.7911263	down	TSNAX	Sus scrofa translin-associated factor X (TSNAX), mRNA [NM_001243607]			ENSSSCT00000011137	100156036	NM_001243607	translin-associated factor X	NM_001243607	TC518887	Ssc.24963
A_72_P036681	GGTTGATGCCACCTTCAGTATTTGTGAGATGTATAAAGTACTGATAAATGTCCGCAAAAA	-1.6675138	down	TTC33	tetratricopeptide repeat protein 33-like								TC555775
A_72_P615021	GGGAGCCATTTGAAATACGCTCTTTTTTCTTTCAAACACAGAATTGAAATGTGACACAAT	-3.3215296	down	TUBA1B	Sus scrofa tubulin alpha 3 gene, complete cds |DQ084490.1|				733594	AK233776	tubulin, alpha 1b		TC567244	Ssc.57193
A_72_P331508	ACCAGGTTAGCAATGGAAGTGTTAAAAATGAAACTCCTTGTTGGTAGACATTTTACTAAG	-3.4378645	down	TUBD1		PREDICTED: Sus scrofa tubulin, delta 1 (TUBD1), transcript variant X2, mRNA [XM_005669003]		100/98
A_72_P195967	GTACAAACTGACGTGAGTGTGGACACTAAGCATCAAACACTACAAGGAGTAGCATTCCCT	-1.8288016	down	TWF1	twinfilin, actin-binding protein, homolog 1 (Drosophila) [Source:HGNC Symbol;Acc:9620] [ENSSSCT00000000865]	PREDICTED: Sus scrofa twinfilin actin-binding protein 1 (TWF1), transcript variant X1, mRNA |XM_005664154.1|	100/100	ENSSSCT00000000865	100523377	EW585460	twinfilin-1-like	XM_003481716	TC555608	Ssc.7177
A_72_P303184	GCTGCTCTTCATAAGAGTATTTTAGTTTGTTGAGTGAATCAGCCTTTCAGAAAAAGCAAG	-1.9139549	down	TYW3	Sus scrofa tRNA-yW synthesizing protein 3 homolog (S. cerevisiae) (TYW3), mRNA [NM_001044583]				733652	NM_001044583	tRNA-yW synthesizing protein 3 homolog (S. cerevisiae)	NM_001044583	TC518383	Ssc.55267
A_72_P461206	TCCAGGAATCAGCGTTACCATTTTCCCTGAAGACTACTGAGATTTGGTTCTGAAATGTCT	-1.9115808	down	TYW3	Sus scrofa tRNA-yW synthesizing protein 3 homolog (S. cerevisiae) (TYW3), mRNA [NM_001044583]				733652	NM_001044583	tRNA-yW synthesizing protein 3 homolog (S. cerevisiae)	NM_001044583	TC594154	Ssc.55267
A_72_P236677	CCGCCGCTTCCTACCTTGTTTGGAACCTGAATCCTAATAAAGAATTATTAACCCAAAAAA	1.658814	up	UBA1	Sus scrofa mRNA, clone:OVRM10018D01, expressed in ovary. [AK234808]				100525439	AK234808	ubiquitin-like modifier activating enzyme 1		TC606279	Ssc.1875
A_72_P373723	CTCTTGCCGCCGCTTCCTACCTTGTTTGGAACCTGAATCCTAATAAAGAATTATTAACCC	1.6491971	up	UBA1	Sus scrofa mRNA, clone:OVRM10018D01, expressed in ovary. [AK234808]				100525439	AK234808	ubiquitin-like modifier activating enzyme 1	XM_003135071	TC599899	Ssc.1875
A_72_P432799	GGCAGCCACATGACATATGATTTTGATTGGTAAAAGCTGCATTCTTCATTTTCTTATATC	-2.202479	down	UBE2W	ubiquitin-conjugating enzyme E2W (putative)						CN161939		TC521645
A_72_P028841	GGCGGTTTGGGGACGTTCATTGCCGGCAATGGACGTTGTAACAGGAAAAATTTTCATTAA	-1.8639425	down	UBE2W	Sus scrofa ubiquitin-conjugating enzyme E2W (putative) (UBE2W), mRNA [NM_001243317]			ENSSSCT00000006771	100152196	NM_001243317	ubiquitin-conjugating enzyme E2W (putative)	NM_001243317	TC558530	Ssc.13189
A_72_P354033	CATCTTGTCCTTCAATCCTGTACCCTAAAAAAGAAATACATTTTTGACAGAGGCTTAATG	-1.7924708	down	UBE2W	rcbe09_l12.y1 cbe Sus scrofa cDNA 5', mRNA sequence [EV900151]	Homo sapiens ubiquitin-conjugating enzyme E2W (putative) (UBE2W), transcript variant 1, mRNA |NM_001001481.2|	100/97			EV900151			TC542601	Ssc.100551
A_72_P494595	TTAGTGATAATGACATCCGGAAGTATGAGATGTTTGCTCAGACCCTTCAGCAGAGTCGAG	1.6494149	up	VCP	Sus scrofa valosin containing protein (VCP), mRNA [NM_214280]			ENSSSCT00000005837	397524	NM_214280	valosin containing protein	NM_214280	TC586220	Ssc.856
A_72_P215797	GTTTATAAGTTTTGTGGGAAATTATGGACTTACTCTGTCACCTTCATTTGTGCTGTGTAA	-1.5673277	down	VTA1	Sus scrofa clone Clu_16337.scr.msk.p1.Contig3, mRNA sequence. [AY609536]	Homo sapiens vesicle (multivesicular body) trafficking 1 (VTA1), transcript variant 1, mRNA |NM_016485.4|	96/88		100155445	AY609536	Vacuolar protein sorting-associated protein VTA1 homolog		TC523506	Ssc.10773
A_72_P595859	GTTATAAGTTTTGTGGGAAATTATGGACTTACTCTGTCACCTTCATTTGTGCTGTGTAAA	-1.546275	down	VTA1	Sus scrofa clone Clu_16337.scr.msk.p1.Contig3, mRNA sequence. [AY609536]	Bos taurus Vps20-associated 1 homolog (S. cerevisiae) (VTA1), mRNA |NM_001038045.2|	98/90		100155445	AY609536	Vacuolar protein sorting-associated protein VTA1 homolog		TC523506	Ssc.10773
A_72_P336258	ATGGTTCTCTGGCTGTCTTCCTGTGTTCCATGTAGATTTGTCGAGCAGCATGTATTCTCA	1.5126954	up	WDFY3	Rep: Predicted protein - Physcomitrella patens subsp. patens, partial (8%) [TC576067]	Homo sapiens WD repeat and FYVE domain containing 3 (WDFY3), mRNA |NM_014991.4|	93/80						TC576067
A_72_P041741	CCTTCTTTGATCACCAGGATCAGGTCTGGGGAGTAAAATACAATGGAAATGGCTCAAAAA	-1.8560498	down	WDR61	Sus scrofa clone Clu_31772.scr.msk.p1.Contig2, mRNA sequence. [AY609800]	PREDICTED: Bos mutus WD repeat domain 61 (WDR61), mRNA [XM_005906601.1]	100/100	ENSSSCT00000001963	100153204	AY609800	WD repeat domain 61	XM_001927002	TC554550	Ssc.44512
A_72_P494120	GTGTACCAGCGAGTCCGAGTTCACAGTAATGATTCATATAAGAGAAGGAAAAAGCAGTGA	-1.8283087	down	WDR89	WD repeat domain 89 [Source:HGNC Symbol;Acc:20489] [ENSSSCT00000005635]	Homo sapiens WD repeat domain 89 (WDR89), transcript variant 1, mRNA |NM_001008726.2|	100/90	ENSSSCT00000005635	100739573	XM_003480487	WD repeat-containing protein 89-like	XM_003480487	TC549198
A_72_P440176	TAGACAAATCCAACAGAGGAAATCAAGCCAAACCTACAGGGGCCCAGCAAACTACCAATA	-2.9228783	down	XCL1	Sus scrofa chemokine (C motif) ligand 1 (XCL1), mRNA [NM_001134345]			ENSSSCT00000006903	100153155	NM_001134345	chemokine (C motif) ligand 1	NM_001134345	TC563018	Ssc.61594
A_72_P473945	GGACGAAATTGATGGAAAACCAGTTCAAAGAGATTGTAGAATGAAGTATTTCCTAATGGA	-2.9313	down	XKR9	XK, Kell blood group complex subunit-related family, member 9 [Source:HGNC Symbol;Acc:20937] [ENSSSCT00000006785]			ENSSSCT00000006785	100154419	XM_001924668	XK-related protein 9-like	XM_001924668		Ssc.85078
A_72_P157516	AAGAAGGAGGCAGTTCCCACCTGTTCCCTTTTGAGAAGATGTGATGTTGAATGGTTACCT	1.7636614	up	XPC	xeroderma pigmentosum, complementation group C [Source:HGNC Symbol;Acc:12816] [ENSSSCT00000012699]			ENSSSCT00000012699	100514251	XM_003132393	xeroderma pigmentosum, complementation group C	XM_003132393	TC530650
A_72_P063736	TCTCCGCAGTTAAAGATGCCATGAAAATGTGGTTGAATTATTCATTATGCAGTGTTATTG	-2.0216463	down	YAF2	BP441284 full-length enriched swine cDNA library, adult liver Sus scrofa cDNA clone LVR010040A05 5', mRNA sequence [BP441284]	PREDICTED: Homo sapiens YY1 associated factor 2 (YAF2), transcript variant X2, mRNA |XM_005268558.1|	100/95			BP441284			TC519926	Ssc.2041
A_72_P704554	AGGTTTTTGCATTTAGATATTCCTATAAAGGTACATAGTCCCACCTGTCATGTTTGATAG	-1.798405	down	ZBTB26	PREDICTED: Sus scrofa zinc finger and BTB domain containing 26 (ZBTB26), mRNA [XM_003353652]				100156463	XM_003353652	zinc finger and BTB domain containing 26	XM_003353652
A_72_P032706	AGAGAAAATTGATGCATATGCAAATGGGCCCTTCTTTCAAACATGTATATTTACCTACGT	-2.1868658	down	ZBTB8OS	zinc finger and BTB domain containing 8 opposite strand [Source:HGNC Symbol;Acc:24094] [ENSSSCT00000026659]	PREDICTED: Sus scrofa zinc finger and BTB domain containing 8 opposite strand (ZBTB8OS), mRNA |XM_005665186.1|	100/100	ENSSSCT00000026659		AK238837			TC578738	Ssc.45541
A_72_P489159	AGGTCAGTACTCACTAAACATCAGAGAATTCACACAAGGGTTAAAGCTCTTTCAGCATCC	-1.8451619	down	ZNF248	rvin017_n2.y1 vin Sus scrofa cDNA 5', mRNA sequence [EW677580]	PREDICTED: Sus scrofa zinc finger protein 248 (ZNF248), transcript variant X1, mRNA |XM_005670987.1|	100/100			EW677580		XM_003483477		Ssc.92746
A_72_P093671	AAAGGTATGGGGGAATTCTTTGTGCTATGGCAGCTTTTCTGTAAGTAAAAACATATCAAA	-1.9470104	down	ZNF277	Rep: Predicted protein - Monosiga brevicollis MX1, partial (6%) [TC615414]	PREDICTED: Sus scrofa zinc finger protein 277 (ZNF277), mRNA |XM_005673239.1|	100/100						TC615414
A_72_P147151	TTCAGTCAGAAGGGAAGTTTAATTGTGCATATCAGAGTCCACACAGGCCTGAAACCCTAT	-1.8908423	down	ZNF32	PREDICTED: Sus scrofa zinc finger protein 32 (ZNF32), mRNA [XM_005657430.1]			ENSSSCT00000011400	100524111	AK392219	zinc finger protein 32-like	XM_005657430.1	TC606576	Ssc.7036
A_72_P706733	TGTAATGAGTGTGGGAAGTCTTACTCTGAGAAGTCCGTCCTCACTGTACATCAGAGATAC	-2.1449234	down	ZNF33B	Uncharacterized protein [Source:UniProtKB/TrEMBL;Acc:I3LL99] [ENSSSCT00000027466]	PREDICTED: Sus scrofa zinc finger protein 33B (ZNF33B), partial mRNA |XM_005671004.1|	100/100	ENSSSCT00000027466
A_72_P211072	CCGTCAGAGCTGCATGAAATGTGTTGAAATCTTAAGCTGTATGTGAAGCATTTATTTAAT	-1.8607004	down	ZNF568	zinc finger protein 568						TC474380		TC588871
A_72_P257477	AGATGTACTGAAGAAACTAGACTACGGTTTTCCTTCTGTAAACATAGGTGCTATAAACTT	-2.012575	down	ZNF639	Sus scrofa clone Clu_18111.scr.msk.p1.Contig1, mRNA sequence. [AY609560]				100623119	AY609560	zinc finger protein 639		TC567264	Ssc.8645
A_72_P434554	CCATATGAATGTAAGCAGTGTGGTAAAGCTTTGACTTCTCAGAGAGGCTTCCAAATGCAT	-1.9486833	down	ZNF709	Rep: Zinc finger protein 709 - Homo sapiens (Human), partial (48%) [TC575329]	PREDICTED: Sus scrofa zinc finger protein 709 (ZNF709), transcript variant X1, mRNA [XM_005652829.1]	86/92			XM_003480784		XM_003480784	TC575329
A_72_P288504	TACCAGGCTCTTAGCCGGCCCTCTCATTAAAGCACATATTCTTAAAAAAGGATCCGGGTA	-2.355896	down	C14H10orf116	rthg14_n20.y1 thg Sus scrofa cDNA 5', mRNA sequence [EW646562]	Sus scrofa adipogenesis regulatory factor-like (LOC100517243), mRNA	70/100		100154721	EW646562	chromosome 10 open reading frame 116 ortholog			Ssc.79998
A_72_P489602	TTTGGGAAAAAATTCGGCCTCCTAAAATGACAGAAAGGAGACGAGGGTGACTTCCTACCA	-2.3766556	down	C14H10orf116	Sus scrofa chromosome 10 open reading frame 116 ortholog (C14H10orf116), mRNA [NM_001243503]	Sus scrofa adipogenesis regulatory factor-like (LOC100517243), mRNA	100/100	ENSSSCT00000028568	100154721	NM_001243503	chromosome 10 open reading frame 116 ortholog	NM_001243503	TC614268	Ssc.79998
A_72_P502526	GTCCTGAGCTCTACCAGGCTCTTAGCCGGCCCTCTCATTAAAGCACATATTCTTAAAAAA	-2.3032796	down	C14H10orf116	rthg14_n20.y1 thg Sus scrofa cDNA 5', mRNA sequence [EW646562]	Sus scrofa adipogenesis regulatory factor-like (LOC100517243), mRNA	93/98		100154721	EW646562	chromosome 10 open reading frame 116 ortholog			Ssc.79998
A_72_P374313	AATGTTGCTTCTCTTCTACAAGAAGCTGATTGCATAGACAGATGTAAGAGAAATCTTTCC	-3.4124713	down	C14H10orf128	Sus scrofa chromosome 10 open reading frame 128 (C14H10orf128), mRNA [NM_001190167]			ENSSSCT00000011372	100153777	NM_001190167	chromosome 10 open reading frame 128	NM_001190167	TC576286	Ssc.49209
A_72_P181671	GCTGAAGCATTTAAAAGAAATTTAAGCCCATGACTCGAATACTCTTCCTTCTTTTAGTAC	-1.8467771	down	C15H4orf47	Sus scrofa chromosome 4 open reading frame 47 (C15H4orf47), mRNA [NM_001190210]			ENSSSCT00000017197	100154862	NM_001190210	chromosome 4 open reading frame 47	NM_001190210	TC575969	Ssc.12597
A_72_P471196	TGAATGTCAAAAGGGCACTAAATATGAAGAACTACAAGACTGCTTCAGTACAGTCCTATT	-1.8588531	down	C15H4orf47	Sus scrofa chromosome 4 open reading frame 47 (C15H4orf47), mRNA [NM_001190210]			ENSSSCT00000017197	100154862	NM_001190210	chromosome 4 open reading frame 47	NM_001190210	TC589336	Ssc.12597
A_72_P643177	TCCCTAGTAGTGGAGATAAAAAGCCATGTGGATTAGGAAGTTACTTGGAACCATAGGCGG	-1.9884765	down	C15H4orf47	Sus scrofa chromosome 4 open reading frame 47 (C15H4orf47), mRNA [NM_001190210]			ENSSSCT00000017197	100154862	NM_001190210	chromosome 4 open reading frame 47	NM_001190210	TC602695	Ssc.12597
A_72_P738383	TCAGAAAATGAGCAACAGAAGTGATCATTGTTCAAGCGTAGGTCTCCTCATTCTACTAAA	-1.8139646	down	C17H8orf40	Sus scrofa chromosome 8 open reading frame 40 (C17H8orf40), transcript variant 3, mRNA [NM_001190224]			ENSSSCT00000024340	100152445	NM_001190224	chromosome 8 open reading frame 40	NM_001190224	TC581613	Ssc.12897
A_72_P285709	CTGGAACCGTTTTGTCAAAGGAGAAACCTTTCTTCTGTTCCCAATGAAGAAAATATAATA	-1.5283293	down	C7H14orf142	Sus scrofa uncharacterized protein C14orf142 homolog (C7H14orf142), mRNA [NM_001167590]				100155082	NM_001167590	uncharacterized protein C14orf142 homolog	NM_001167590	TC566286	Ssc.18101
A_72_P028401	TTTTGGCCTCCACAACTCCGGAAGAGATCTTGGAGAAATTGAAAAAGCAAGTTGAAAAAA	-1.7904732	down	LOC100152820	chromosome 15 open reading frame 40 [Source:HGNC Symbol;Acc:28443] [ENSSSCT00000026762]			ENSSSCT00000026762	100152820	XM_001929182	UPF0235 protein C15orf40 homolog	XM_001929182	TC594758	Ssc.21706
A_72_P651033	ATAAGGGTGGTAAATCTCGTGAAAAAGTGTGAAGCTTTTGGCCTCCACAACTCCGGAAGA	-1.7419767	down	LOC100152820	chromosome 15 open reading frame 40 [Source:HGNC Symbol;Acc:28443] [ENSSSCT00000026762]			ENSSSCT00000026762	100152820	XM_001929182	UPF0235 protein C15orf40 homolog	XM_001929182	TC603934	Ssc.21706
A_72_P190751	CTTAGAGACTTAGAAACTTATTTCAATGTCATGGCTTTCCACCAAATCCATGGTAGTATT	-2.9600093	down	LOC100157232	1111667 MARC 4PIG Sus scrofa cDNA 5', mRNA sequence [DN112475]				100157232	DN112475	uncharacterized protein C3orf14-like			Ssc.41374
A_72_P510581	CTTAGAGACTTAGAAACTTATTTCAATGTCATGGCTTTCCACCAAATCCATGGTAGTATT	-3.0061839	down	LOC100157232	1111667 MARC 4PIG Sus scrofa cDNA 5', mRNA sequence [DN112475]				100157232	DN112475	uncharacterized protein C3orf14-like			Ssc.41374
A_72_P610099	CAGCAAGGAAGATTTGAGAATCCACTGGCAACTTTCAGCTTGTCACTTAGAGACTTAGAA	-2.9191115	down	LOC100157232	1111667 MARC 4PIG Sus scrofa cDNA 5', mRNA sequence [DN112475]				100157232	DN112475	uncharacterized protein C3orf14-like	XM_001929294	TC584256	Ssc.41374
A_72_P618865	TTTTCGCACACTGTTTCAAAAAACCTGTCTAGTAAAGCTGAGCATTAAAGAATGTGCAGG	-2.9043176	down	LOC100157232	1111667 MARC 4PIG Sus scrofa cDNA 5', mRNA sequence [DN112475]				100157232	DN112475	uncharacterized protein C3orf14-like	XM_001929294	TC586590	Ssc.41374
A_72_P001526	AGGGGTGGGGGATGCTTTCTGTGCTTCTTTTCAATAAAGCATTGGCTGGTGTTGAAAAAA	2.0906897	up
A_72_P024096	CTGTTTCTTGTAGCTGACTCTAACACCTCAATATGTTTTCAATTCTGTTTGTGTGTGATT	-1.8001394	down										TC563616
A_72_P031476	CCACTTTACAGTTGCAATTGACCTGTTTGAATTATGATGATAGAAATGTCTCCATCTGAA	-2.122029	down										TC560041
A_72_P075971	ACAACGTCTGGTGGCACTTGGAGGTGTAATTGCAGCCCGTCTCTCGGCCTAAGACGAACA	-1.8434291	down		PDUts1053E05 Porcine testis cDNA library I Sus scrofa cDNA clone PDUts1053E05 5', mRNA sequence [CV868309]					CV868309		XM_003129884	TC569640	Ssc.34552
A_72_P077096	GAGCTTGGTGACGTGGCAGTTGTTTTTCTTTAAGTAATTGCTGTGCTTTGTGTTTGGGGA	1.9396983	up		Rep: Predicted protein - Nematostella vectensis (Starlet sea anemone), partial (7%) [TC619082]								TC619082
A_72_P084236	ATGGCTGAATCTCCTTACCCACCTTGAGAATAAACATCTTTCCTTTGCATCTTTAAAAAA	-2.0675855	down		PDUts2087D03 Porcine testis cDNA library II Sus scrofa cDNA clone PDUts2087D03 5' similar to homologue to dbj [CX064230]					CX064230				Ssc.33644
A_72_P089901	CGGTACAGTCTAGCCCCTTGTTGGCATGTAGAATATATTCAATAAATGTTTATTGAATGA	-1.8061733	down
A_72_P099706	AGAATGTAGACACATCCTAGTGTCTGCCATGAGCTTAGCCCACTTTCTGAGGAAAACTTG	1.6576453	up		AJ963446 KN404_2 Sus scrofa cDNA clone C0007754a20 3', mRNA sequence [AJ963446]					AJ963446				Ssc.35364
A_72_P102571	GTGTTTGACCATCTTGATTTCAAACATTAAAACAGGAGTTCCTGGATCATTTTCCAAGAA	-2.151863	down
A_72_P119546	GGATGATTCCTAATTATGGAGTCCTTTTCATCTCTCAGTTTATATTCTGAGTTTCTACCT	-1.9097362	down		Rep: Amidohydrolase - Staphylococcus aureus subsp. aureus JH9, partial (5%) [TC552806]								TC552806
A_72_P134951	TTTTATCTATAAAAAACTTCTCACTCCAAACCACTGAGGAGTTCGGGGTTTTTGAGTACC	-2.572286	down										TC523424
A_72_P135611	CCTGGCTGTATCCTTAGAGCATGGCATGTAGGAGCTGCAAGATAAATATTTATTGAATAA	-1.8781755	down		Rep: GRINL1A combined protein Gcom13 precursor - Homo sapiens (Human), partial (5%) [TC540531]								TC540531
A_72_P149281	ACCGGTCAAAGCATTTTCTCTAATCTGCTAAATAAACTATCACTTGGAAAACAGAGAGGA	-2.1846077	down		Rep: MGC133577 protein - Bos taurus (Bovine), complete [TC581551]					XM_003125582		XM_003125582	TC581551
A_72_P156871	CGGCCAGCTTAACAGACATTATTGTGGCAAATGTTAGTTCATGTCTTTTATTAACCAATA	-2.468247	down		Rep: 40S ribosomal protein S27a - Homo sapiens (Human), partial (26%) [TC624625]								TC624625
A_72_P163566	CATGGATAATGACACCTACTTCATAAGTTCAGACAATAAAATGAGTCAATGGACATAGAG	-1.6430786	down		363756 MARC 2PIG Sus scrofa cDNA 5', mRNA sequence [BI339005]					BI339005			TC591144	Ssc.6269
A_72_P167796	GTGTGTGACATGGGACTAGATTGTGTGATATGGATGAACATGTGGGAGAAATACAAATAC	2.486098	up		UMC-pd3ov4-003-g09 Oviduct gilt D3 of estrous cycle pd3ov Sus scrofa cDNA 3', mRNA sequence [CO991641]					CO991641				Ssc.39873
A_72_P222207	CGTTACCACTGAGTCACAACGGGAACACCCTCGATTGTTAAACTTTTAACAACTGTTCAA	-3.4363961	down
A_72_P226307	GCTCTTTGTTCACCTTCTCAAGATGAGCTTTTAAAATAAAAGTTGGGACTTTTTCCTCAA	-2.1406112	down		Rep: PREDICTED: tetratricopeptide repeat domain 28 - Pan troglodytes, partial (5%) [TC519041]								TC519041
A_72_P249967	CCTTTTCAAGTGATGGGTCTGTCTTTGTCACATTCCCAGAACTAATAAAGATTTATTTGT	-2.907786	down		rrec12_l6.y1 rec Sus scrofa cDNA 5', mRNA sequence [EW529716]					EW529716				Ssc.69335
A_72_P265402	CAGTGGCAACAGACTCTTGCCTGGCATTTAATAAGTGCTACTCACTATGCTAACGCCTAA	-2.2547343	down										TC597562
A_72_P269429	TTACTGAGAAAGACCTTTTGGGGGGCATGGTATTTACAGAAGCCTTTTTCTGTGACTTTC	-1.8518958	down		Sus scrofa mRNA, clone:PTG010033G01, expressed in pituitary gland. [AK349256]					AK349256			TC580655	Ssc.28899
A_72_P273404	CCTTAAAGCTTTACATGGGGTCTTAGTCAACTCTAAGAACAAAAGCTAAGGTTCTAATAA	-1.7061516	down		Rep: MGC152225 protein. - Bos Taurus, partial (79%) [TC564382]								TC564382
A_72_P297249	GTGTGGTAATGGTCACATTATTGTCAAAACTCACAGAACTGTAGATTAAAAGCGGTGAAT	-2.0965314	down										TC562361
A_72_P300064	CGCCTGCCTGTCTCTCTAACCTTTTGGAAATCTGGAATTATTTCAAAATAAACAGTTAAA	1.5447286	up		Rep: FHA domain protein - Stigmatella aurantiaca DW4/3-1, partial (4%) [TC591291]								TC591291
A_72_P304094	CGTGACCCACTTGAATGACTGATAGAATAACGTTGACATTATGAAAACTATACTTAGTGA	-1.5608283	down		933626 MARC 4PIG Sus scrofa cDNA 5', mRNA sequence [CK462805]					CK462805		XM_003355368	TC571438	Ssc.57427
A_72_P308563	CCTCAATCATCAAATATTGATAATGCTTCTGCTTGGCTAATGTCACAGGACTTCAGGGAT	-2.2824054	down										TC544506
A_72_P310258	GGAAACTGAAGAGACAAATGAACACTTCTGGGTTTGTTCATAAAGTCTAAGCTGTTTATA	-1.7964312	down		Rep: Peroxidasin homolog - Homo sapiens (Human), partial (6%) [TC579243]								TC579243
A_72_P313888	TACCAAGTGGGAAGGGTGTTTGGGGTGATTTGCAGCTGCTTTCTTTTTGAATCGTGTGAT	1.7611213	up		BX918044 Sus Scrofa library (scan) Sus scrofa cDNA clone scan0034.j.15 5prim, mRNA sequence [BX918044]					BX918044			TC557758	Ssc.17856
A_72_P341088	CTCGTTGGATGGAGATTTGGGAACAGGAAATTGGAAAATCAATAAATGAAATAATCCCAA	-1.8607845	down		Rep: Uncharacterized protein C1orf54 precursor. - Canis familiaris, partial (98%) [TC591915]								TC591915
A_72_P505367	GCCTCACCGTGGCTCTTCCTGACCTGATCAAGTTCAATAAAGATTCTGAAAGCTAAAAAA	-1.665755	down		Sus scrofa mRNA, clone: BMWN10098H11, expressed in bone marrow. [AK399810]					AK399810				Ssc.23014
A_72_P508389	CGTCATGACATTACAGAAAAAACATTAGAGAAGTGTGTCAGGCAGTTGGGTTAATAAAAA	-2.8775032	down		Rep: PREDICTED: meprin A, alpha (PABA peptide hydrolase) - Pan troglodytes, partial (14%) [TC593420]								TC593420
A_72_P532118	GTTGTAACAGCCTTTATATTTTAATGTAACCATTCTTAGCACAGAGAAGGAAACCTTTGG	-2.9773176	down		1116789 MARC 4PIG Sus scrofa cDNA 5', mRNA sequence [DN117148]					DN117148			TC553443	Ssc.99461
A_72_P706923	ATTTTAAGTGGATGAATGTGGACCTGAGTTGATCATATTCCGGTGACATCTAGTATTGAA	-2.6156983	down

## Sheet: Identified
	ProbeName	Sequence	FC ([P] vs [C])	Regulation ([P] vs [C])	GeneSymbol	Description	Przypisanie	Query cover/ ident [%]	EnsemblID	EntrezGeneID	GenbankAccession	GeneName	RefSeqAccession	TIGRID	UniGeneID
1	A_72_P428729	TGGACATCAACAAGGATGGTGCAGTTAACTTCGAGGAGTTCCTCATATGGTGATCAAGGT	-9.45159	down	S100A8	Sus scrofa S100 calcium binding protein A8 (S100A8), mRNA [NM_001160271]			ENSSSCT00000007219	100127488	NM_001160271	S100 calcium binding protein A8	NM_001160271	TC590003	Ssc.17100
2	A_72_P006496	AAATGCAGCATTTAGCATGACCATAAAGCTGGTTCTGCTGGAAATAAAGTCTTTTAAATC	-6.17664	down	CGA	glycoprotein hormones, alpha polypeptide [Source:HGNC Symbol;Acc:1885] [ENSSSCT00000031283]			ENSSSCT00000031283	406869	AK349136	glycoprotein hormones, alpha polypeptide		TC572329	Ssc.10499
3	A_72_P742057	TGAATTTTTTCCTGTCTTTCATCTCAAGGCTGACTAGGACCATGACCTCTTGCGCTTCAG	-5.59782	down	HLA-DQA1	Sus scrofa mRNA, clone: PCT010033E03, expressed in placenta. [AK400773]	Sus scrofa MHC class II histocompatibility antigen SLA-DQA (SLA-DQA1), mRNA [NM_001130224.1]	100/93			AK400773			TC586969	Ssc.31763
4	A_72_P441085	AAGACGAACAGGTCAGCTTTAAAGAATTCGTGGTCCTGGTGACTGATGTGCTGATAACTG	-5.43556	down	S100A12	Sus scrofa S100 calcium binding protein A12 (S100A12), mRNA [NM_001160272]			ENSSSCT00000007218	100301483	NM_001160272	S100 calcium binding protein A12	NM_001160272	TC579657	Ssc.9117
5	A_72_P206977	TACTAAACTGGGGGATACTATGAAGGGCCTTGAGCATCTGGATTCTGCCTAATAAAAAAC	-5.36626	down	HBB		Homo sapiens hemoglobin, beta (HBB) gene, complete cds [GU324922.1]	100/98
6	A_72_P492528	TGCTAAAGATTCAGAAAAAGAGAATAGGATTCCTGAAGAAGCAGGAAGCAGTGGATTGGG	-4.89045	down	KIAA0101	Sus scrofa PCNA-associated factor (LOC100514810), mRNA [NM_001244997]	PREDICTED: Sus scrofa KIAA0101 ortholog (KIAA0101), mRNA [XM_005659500.1]	100/100	ENSSSCT00000005031	100514810	NM_001244997	PCNA-associated factor	NM_001244997	TC525591	Ssc.11124
7	A_72_P368873	CATCTGGAAGATTAATGTCCATTTTGCTGTTTTTAAAGCCAGAGTTGTTCAGCAAAAGAT	-4.46942	down	MKI67	950975 MARC 4PIG Sus scrofa cDNA 5', mRNA sequence [CN161663]	PREDICTED: Equus caballus antigen identified by monoclonal antibody Ki-67 (MKI67), transcript variant X2, mRNA |XM_005602154.1|	73/80			CN161663			TC573578	Ssc.27578
8	A_72_P075056	CAAAGAAAATAGAATTTACTCTGAAACCTGCAGCAGTGTTTTCAAATGGATCTGCCAATA	-4.19653	down	KLRF1	Sus scrofa killer cell lectin-like receptor subfamily F member 1 mRNA, partial cds. [EF055895]			ENSSSCT00000000711	100144592	EF055895	killer cell lectin-like receptor subfamily F, member 1	XM_003126490	TC616644	Ssc.51690
9	A_72_P523868	GGAAACACTTCTGCACAAACTAGATTCTGGATACCAGTGTGCGGAAATGCTTCTGCTACA	-3.93032	down	NMES1	chromosome 15 open reading frame 48 [Source:HGNC Symbol;Acc:29898] [ENSSSCT00000005156]	PREDICTED Equus caballus normal mucosa of esophagus-specific gene 1 protein (NMES1), transcript variant X1, mRNA [XM_005602613.1]	100/97	ENSSSCT00000005156	100152534	AK391793	normal mucosa of esophagus-specific gene 1 protein-like	XM_001925677	TC580493	Ssc.19389
10	A_72_P652365	CATCTCTGTGCAGTGTAAGAAAATGTCTACTCTCTCCTGTAAGAACAAAACTCTTTCCTT	-3.7378	down	IL18	Sus scrofa interleukin 18 (interferon-gamma-inducing factor) (IL18), mRNA [NM_213997]		91/90	ENSSSCT00000016403	397057	NM_213997	interleukin 18 (interferon-gamma-inducing factor)	NM_213997	TC561232	Ssc.20
11	A_72_P440916	GCGAATTTCTGGCAAAATGGCACTGAATCATCCATATTTTAATGATTTGGACAATCAAGT	-3.56941	down	CDK1	Sus scrofa cyclin-dependent kinase 1 (CDK1), mRNA [NM_001159304]			ENSSSCT00000011180	100155762	NM_001159304	cyclin-dependent kinase 1	NM_001159304	TC616298	Ssc.873
12	A_72_P177646	AAAGGCACTGGCCTTGATGAGGCAATGGAGTGGTTAGTTGAAACATTAAAAAGCAGACAG	-1.52734	down	ARL1	Sus scrofa ADP-ribosylation factor-like 1 (ARL1), mRNA [NM_001031784]			ENSSSCT00000000950	595113	NM_001031784	ADP-ribosylation factor-like 1	NM_001031784	TC522207	Ssc.81872
13	A_72_P232252	AAATGACCAACGTTCAAGCAGAAGACTCAGGACTGTACCGATGTGTGATCTATCAACCTC	-3.53906	down	TREM1	Sus scrofa triggering receptor expressed on myeloid cells 1 (TREM1), mRNA [NM_213756]			ENSSSCT00000035016	396601	NM_213756	triggering receptor expressed on myeloid cells 1	NM_213756	NP856970	Ssc.19699
14	A_72_P652087	AAACACAGATGCAGTCATTTATGTAGTAGACAGTGTGACCGAGACCGAATTGGCATTTCC	-1.67978	down	ARL1	Sus scrofa ADP-ribosylation factor-like 1 (ARL1), mRNA [NM_001031784]			ENSSSCT00000000950	595113	NM_001031784	ADP-ribosylation factor-like 1	NM_001031784	TC604002	Ssc.81872
15	A_72_P087096	CATAGACTAAAATGTTTGGTCTTGGTAAAGGATCTGTGTGCTTGTGAATGTGTACATTTT	-3.52127	down	MND1	meiotic nuclear divisions 1 homolog (S. cerevisiae) [Source:HGNC Symbol;Acc:24839] [ENSSSCT00000009866]	PREDICTED: Sus scrofa meiotic nuclear divisions 1 homolog (S. cerevisiae) (MND1), transcript variant X1, mRNA [XM_003129137.4]	100/100	ENSSSCT00000009866	100517105	AY609442	meiotic nuclear division protein 1 homolog	XM_003129137	TC525439	Ssc.40321
16	A_72_P100446	GAAGAGTGGGTTGTTGAGTGATTTGAAATTTTCTGCAGTATTAAGCTGGTGCTTAATAAT	-1.53196	down	ARPC3	actin-related protein 2/3 complex subunit 3 [Source:RefSeq peptide;Acc:NP_001172064] [ENSSSCT00000010764]			ENSSSCT00000010764	100154518	AK344796	actin related protein 2/3 complex, subunit 3, 21kDa		TC592038	Ssc.5181
17	A_72_P419739	AAAGTCCAAAAATCATTCTCTTTCCATTTTAGACCCAAATTCAAGATGCTGATCGCTCAA	-3.47599	down	TBC1D19	Rep: Zcchc10-prov protein - Xenopus laevis (African clawed frog), partial (8%) [TC576781]	Bos taurus TBC1 domain family, member 19 (TBC1D19), mRNA [NM_001076938.1]	88/85						TC576781
18	A_72_P331508	ACCAGGTTAGCAATGGAAGTGTTAAAAATGAAACTCCTTGTTGGTAGACATTTTACTAAG	-3.43786	down	TUBD1		PREDICTED: Sus scrofa tubulin, delta 1 (TUBD1), transcript variant X2, mRNA [XM_005669003]		100/98
19	A_72_P444330	GAGAGAAATCTGCCCTCAGACAACCAGGACTTGGGTCTAGATGGACAAGAAGATGATTTT	-3.39046	down	SRGN	serglycin [Source:HGNC Symbol;Acc:9361] [ENSSSCT00000025862]			ENSSSCT00000025862	100049692	DQ437856	proteoglycan 1 precursor-like	XM_001928866	TC528663	Ssc.9778	This gene encodes a protein best known as a hematopoietic cell granule proteoglycan. Proteoglycans stored in the secretory granules of many hematopoietic cells also contain a protease-resistant peptide core, which may be important for neutralizing hydrolytic enzymes. This encoded protein was found to be associated with the macromolecular complex of granzymes and perforin, which may serve as a med…
20	A_72_P127826	CCGTGATCCTGTTCAGTGGGGTGCATTTTTATACTGGACAGCTCTTTAATATACCTGCCA	-3.3701	down	KYNU	kynureninase [Source:HGNC Symbol;Acc:6469] [ENSSSCT00000017072]			ENSSSCT00000017072		AK230857		XM_003133256	TC541533	Ssc.81374	tryptophan metabolism, NAD de novo biosynthesis
21	A_72_P609999	GAAGCCATCTCTGGGAATAGTGAAGAAATGCTGTTTTGCCTGAACTTCACCATCATAATT	-3.32319	down	LY96	Sus scrofa lymphocyte antigen 96 (LY96), mRNA [NM_001104956]			ENSSSCT00000006769	100125555	NM_001104956	lymphocyte antigen 96	NM_001104956	TC568270	Ssc.25550
22	A_72_P615021	GGGAGCCATTTGAAATACGCTCTTTTTTCTTTCAAACACAGAATTGAAATGTGACACAAT	-3.32153	down	TUBA1B	Sus scrofa tubulin alpha 3 gene, complete cds |DQ084490.1|				733594	AK233776	tubulin, alpha 1b		TC567244	Ssc.57193
23	A_72_P168531	AAGCTGTCAGTCTAAACAGATGCTCCTAAAAAACAGAAGTGGTTGATTATATAATTCGGG	-3.22739	down	DNA2	Rep: DNA2-like helicase - Homo sapiens (Human), partial (14%) [TC534758]	PREDICTED: Sus scrofa DNA replication ATP-dependent helicase/nuclease DNA2-like (LOC102157769), mRNA							TC534758
24	A_72_P096241	CTTCAGTCTAACAACTGAGCTATTTCAGCCACCTGTTAAAATTCATCTTAGCTTTATTCA	-3.20087	down	OMD	osteomodulin-like						EV865965
25	A_72_P441349	GTGAAATGTTATGTCTCCTGAAGCAATACTATTGACTAAAAAGGACACTCCATATTGTGA	-3.19437	down	BCL2A1	Sus scrofa BCL2-related protein A1 (BCL2A1), mRNA [NM_001164511]			ENSSSCT00000001993	100156860	NM_001164511	BCL2-related protein A1	NM_001164511	TC609848	Ssc.46672
26	A_72_P075436	ATCTCCCACAAACATGTAGAAGTTCAAGTTGACCAAGAGGTGCAACTGGCTACAGATGCA	-3.15358	down	ATP6V1E2	ATPase, H+ transporting, lysosomal 31kDa, V1 subunit E2 [Source:HGNC Symbol;Acc:18125] [ENSSSCT00000009242]			ENSSSCT00000009242	100736975	CX056753	V-type proton ATPase subunit E 2-like	XM_003481223	TC612937	Ssc.34430
27	A_72_P183376	GATGATGTCACAGCAGCCTGAATAAGTAAAAACTCTCTTCATCTGGGTTCCAAAATCAAA	-3.12662	down	AKAP14	A-kinase anchor protein 14-like					EW171762				Ssc.67566
28	A_72_P219427	GAAGTCACTGTAACTATGAAACGAGAACTGGACTTTGTTAATTTCTTCTGAAACTGCATG	-3.10563	down	PIH1D3	PIH1 domain containing 3 [Source:HGNC Symbol;Acc:28570] [ENSSSCT00000033177]			ENSSSCT00000033177	100516946	XM_003135296	uncharacterized protein CXorf41-like	XM_003135296	TC555765
29	A_72_P372543	GCCCTCTGGTGTTCAATTCTTTAATGCTTCCTATTAACCTAATGCTATTCAATAAACTTG	-3.05954	down	CXCL13	chemokine (C-X-C motif) ligand 13 [Source:HGNC Symbol;Acc:10639] [ENSSSCT00000026571]			ENSSSCT00000026571	100524265	AK237249	c-X-C motif chemokine 13-like	XM_003129101	TC523409	Ssc.22002
30	A_72_P473945	GGACGAAATTGATGGAAAACCAGTTCAAAGAGATTGTAGAATGAAGTATTTCCTAATGGA	-2.9313	down	XKR9	XK, Kell blood group complex subunit-related family, member 9 [Source:HGNC Symbol;Acc:20937] [ENSSSCT00000006785]			ENSSSCT00000006785	100154419	XM_001924668	XK-related protein 9-like	XM_001924668		Ssc.85078
31	A_72_P440176	TAGACAAATCCAACAGAGGAAATCAAGCCAAACCTACAGGGGCCCAGCAAACTACCAATA	-2.92288	down	XCL1	Sus scrofa chemokine (C motif) ligand 1 (XCL1), mRNA [NM_001134345]			ENSSSCT00000006903	100153155	NM_001134345	chemokine (C motif) ligand 1	NM_001134345	TC563018	Ssc.61594
32	A_72_P145936	AGTCTCCTTGCAGGAAGAACTTTAGAGTATTTAAGCACTGTTTTGGTGTATATGACCAAT	-2.89636	down	CENPP	centromere protein P-like						DY410820		TC581135
33	A_72_P303199	AGTACACAAGGTGCTACAGGAAGAAGAGAAGATCCTGATGTCTTCCTGAAAACACCATGA	-2.86182	down	SH2D1A	Sus scrofa SH21A (LOC780420), mRNA [NM_001078675]			ENSSSCT00000034335	780420	NM_001078675	SH21A	NM_001078675	TC589625	Ssc.18010
34	A_72_P136286	ATTTGTTAATCTAAAGTTGTTTTCCTTCAACAGTATGATTCATCTAGCCTTCCAGCTCTG	-2.74754	down	MLF1IP	centromere protein U-like					CF176369				Ssc.3636
35	A_72_P580842	AGTGCTTTCTCCTGGAGTTACGCGTCATTTTGCAAGAGTCCAGAAATTCAGACATTAGTG	-2.70506	down	IL15	Sus scrofa interleukin 15 (IL15), mRNA [NM_214390]			ENSSSCT00000009912	397683	NM_214390	interleukin 15	NM_214390	TC595056	Ssc.8833
36	A_72_P075751	TGGGAGCAGAAGGAGAAAGTCTTGAGGTTGCTCTTTGCAAAAATGAATGGCTTTGTTCCT	-2.68946	down	CCDC176	chromosome 14 open reading frame 45 [Source:HGNC Symbol;Acc:19855] [ENSSSCT00000002620]	PREDICTED: Sus scrofa coiled-coil domain containing 176 (CCDC176), transcript variant X3, mRNA [XM_005656403.1]	100/100	ENSSSCT00000002620	100152098	AK350828	uncharacterized protein C14orf45-like	XM_001929154	TC603629	Ssc.34502
37	A_72_P161801	ACTGGTCTAATCAGTGACTGGAAAAAGCATTAGGAACAGAATATCCCAAAGTTTTAGTAC	-2.66723	down	EIF5A2		Homo sapiens eukaryotic translation initiation factor 5A2 (EIF5A2), mRNA [NM_020390.5]	96/91						TC522323
38	A_72_P252192	GTACCTCATTGCTTGAATTTGCATTTTTCTGTTAACTAATGAGTGTGAACATCTTCTCAG	-2.6586	down	CLCN5		Homo sapiens chloride channel, voltage-sensitive 5 (CLCN5), RefSeqGene on chromosome X [NG_007159.3]	98/80						TC603032
39	A_72_P052061	CAAATTAAACTTCCAGGTTGACTTCTTAGGCTTCTTGTCTTTTTTCGGCGCCATGTTGGA	-2.56512	down	RPL22L1	907345 MARC 4PIG Sus scrofa cDNA 3', mRNA sequence [CK451783]	PREDICTED: Sus scrofa ribosomal protein L22-like 1 (RPL22L1), mRNA [XM_003358680.3]	100/98		100523506	CK451783	60S ribosomal protein L22-like 1-like			Ssc.6925
40	A_72_P687341	TTTCTGTTGGTATGCATAATTGATAATTGCATCTGGAGGGCAGACGTGACAAGAGATGGA	-2.53329	down	RTN4	Sus scrofa reticulon 4 (RTN4), mRNA [NM_001129963]			ENSSSCT00000009205	100170118	NM_001129963	reticulon 4	NM_001129963	TC587089	Ssc.94392	This gene belongs to the family of reticulon encoding genes. Reticulons are associated with the endoplasmic reticulum, and are involved in neuroendocrine secretion or in membrane trafficking in neuroendocrine cells. The product of this gene is a potent neurite outgrowth inhibitor which may also help block the regeneration of the central nervous system in higher vertebrates. Alternatively spliced …
41	A_72_P163441	AGAAAAGTCCAAAGTTAAAGAGCCCGTTAGCAGAGTTGAGAAGGCCAAGCAGAAATCAGC	-2.51776	down	CCDC23	coiled-coil domain containing 23 [Source:HGNC Symbol;Acc:29204] [ENSSSCT00000007418]			ENSSSCT00000007418	100519023	AK234245	coiled-coil domain-containing protein 23-like	XM_003125843	TC565013	Ssc.26501
42	A_72_P115621	CTGTGAGCCTGGATCAATTTAGGGCCTCTGTTATATAAATATAAACTAGGTTCTAAAATG	-2.4925	down	SFR1	SWI5-dependent recombination repair 1 [Source:HGNC Symbol;Acc:29574] [ENSSSCT00000011604]			ENSSSCT00000011604	100157025	XM_001927227	swi5-dependent recombination DNA repair protein 1 homolog	XM_001927227	TC621133	Ssc.14286
43	A_72_P306478	TTACTGTAGATACAGATTATTTTCTAGGTACACCGAAAACTGACACCTCTCCCTCGTGCG	-2.48491	down	NOV		PREDICTED: Sus scrofa nephroblastoma overexpressed (NOV), mRNA [XM_001927050.3]	83/98
44	A_72_P436519	TTTAAGCAAGCTAAATTTAAAATGGGGTATGTAGATGAGGTGCATGCCCAGGTTCTGGAG	-2.43267	down	SERPINB8	serpin peptidase inhibitor, clade B (ovalbumin), member 8 [Source:HGNC Symbol;Acc:8952] [ENSSSCT00000005394]			ENSSSCT00000005394	100156248	AK231082	serpin peptidase inhibitor, clade B (ovalbumin), member 8	XM_003353447	TC524874	Ssc.30263
45	A_72_P598173	GTAAGTTGCAGCTGCCAAAAGAATGATCACTTTTGAAGGTCTTGAAAAAGCAAGAAGGGA	-2.42053	down	PLGRKT	Sus scrofa chromosome 9 open reading frame 46 (C1H9orf46), mRNA [NM_001190217]	Bos taurus plasminogen receptor, C-terminal lysine transmembrane protein (PLGRKT), mRNA |NM_001034426.2|	100/92	ENSSSCT00000005745	100155714	NM_001190217	chromosome 9 open reading frame 46	NM_001190217	TC572550	Ssc.16794
46	A_72_P148026	GCTGCAAATAAGATACCAAAGGCACTCTTTTAGCTATGATTTCCATTCAGAATTAGTCTT	-2.3528	down	PLBD1	Sus scrofa phospholipase B domain containing 1 (PLBD1), mRNA [NM_001244629]				100155493	NM_001244629	phospholipase B domain containing 1	NM_001244629	TC544510	Ssc.7331
47	A_72_P556570	GCTTCTACAAAAAGTTTGGATATACAGTATCTGAAGAAAACTACATGTGTAGGAGGTTTC	-2.33674	down	GNPNAT1	Sus scrofa glucosamine-phosphate N-acetyltransferase 1 (GNPNAT1), mRNA [NM_001243376]			ENSSSCT00000005556	100152942	NM_001243376	glucosamine-phosphate N-acetyltransferase 1	NM_001243376	TC538716	Ssc.32263
48	A_72_P121111	TCTGGACACTGTCCTAGTGACTTGAACCCTGTTATAAAATATAACATGATCTTGAGACTA	-2.33553	down	PSMA5	proteasome (prosome, macropain) subunit, alpha type, 5								TC418838
49	A_72_P296874	TCCTTTGAATACATGCCTTCAGGAACTTGGACCATTGGAGCCAGAGGAAATGATCGAACA	-2.31598	down	DSCC1	defective in sister chromatid cohesion 1 homolog (S. cerevisiae) [Source:HGNC Symbol;Acc:24453] [ENSSSCT00000006582]			ENSSSCT00000006582	100156441	XM_001926423	defective in sister chromatid cohesion 1 homolog (S. cerevisiae)	XM_001926423	TC525827	Ssc.22370
50	A_72_P060556	GAATATTACTGAAAGAGGCAGGAGGACCACACTGCTGCAACACTCCAATGGCATTACAAA	-2.3101	down	MED21	1138974 MARC 4PIG Sus scrofa cDNA 3', mRNA sequence [DN125151]				100155076	DN125151	mediator complex subunit 21			Ssc.48662
51	A_72_P162006	AGTTAACTCATCACCAAAGCTAATTCACCCAGGACAATCTACTAAAACAAAAGAAGACAT	-2.30471	down	SGOL1	shugoshin-like 1 (S. pombe) [Source:HGNC Symbol;Acc:25088] [ENSSSCT00000012273]			ENSSSCT00000012273	100520101	AK234440	shugoshin-like 1 (S. pombe)	XM_003132070	TC530568	Ssc.43534
52	A_72_P140296	GTAATACCAACTCTGCTTGAAGGACTTACAGAGCTTTGTAAGCAAAAACCAGCAGATCCT	-2.30048	down	NME5	NME/NM23 family member 5 [Source:HGNC Symbol;Acc:7853] [ENSSSCT00000030333]			ENSSSCT00000030333	100621441	CX064360	nucleoside diphosphate kinase homolog 5-like	XM_003354289	TC545822	Ssc.28713
53	A_72_P313048	GCTCAACTTAAGGCATGCTACTGCAGGATCATATTTTCTAAAGCAAAGCCGTCTGTGTTG	-2.29778	down	CCNG1	Sus scrofa cyclin G1 (CCNG1), mRNA [NM_001031781]			ENSSSCT00000018536	595110	NM_001031781	cyclin G1	NM_001031781	TC533399	Ssc.5070
54	A_72_P709972	TTCAGAATAATCGAAAAACCTTAATACACTGTTACGGAGGACTTGGGAGATCTTGTCTTG	-2.2943	down	CDKN3	Sus scrofa cyclin-dependent kinase inhibitor 3 (CDKN3), mRNA [NM_214320]			ENSSSCT00000005564	397589	NM_214320	cyclin-dependent kinase inhibitor 3	NM_214320	TC613237	Ssc.7286
55	A_72_P635309	TCTGTTTAAAGATACCTCAAGATTAAAGATACTAGTTGCCGCTATAAGGCATGGAATAGT	-2.29332	down	BBS5	Rep: Bardet-Biedl syndrome 5 protein homolog - Macaca fascicularis (Crab eating macaque) (Cynomolgus monkey), partial (44%) [TC595096]	PREDICTED: Sus scrofa Bardet-Biedl syndrome 5 (BBS5), transcript variant X1, mRNA |XM_001926348.4|	100/98			XM_001926348		XM_001926348	TC595096
56	A_72_P223737	ATGTAGTGATTATAGGAGTTCCTTTGGATTCATCAATCTGTTGAGTTCTAAATGTGAGAG	-2.2823	down	NDUFC1	Sus scrofa NADH dehydrogenase (ubiquinone) 1, subcomplex unknown, 1, 6kDa (NDUFC1), nuclear gene encoding mitochondrial protein, mRNA [NM_001097470]			ENSSSCT00000009928	100037985	NM_001097470	NADH dehydrogenase (ubiquinone) 1, subcomplex unknown, 1, 6kDa	NM_001097470	TC599276	Ssc.3869
57	A_72_P397393	CCTTCTACTAGACAGTTACTGTGAATGTATACCATATATGAATTAGAAGTTCCCAGAAAC	-2.27698	down	KBTBD3	kelch repeat and BTB (POZ) domain containing 3 [Source:HGNC Symbol;Acc:22934] [ENSSSCT00000016363]			ENSSSCT00000016363	100524698	XM_003357271	kelch repeat and BTB (POZ) domain containing 3	XM_003357271	TC527894
58	A_72_P329343	TCCCAGGTTAGCTGCTGAATCAAGCCTTCAAACAGAAGTTTAAGAAGGGAAAGAAACTGC	-2.26335	down	CCDC99	Uncharacterized protein [Source:UniProtKB/TrEMBL;Acc:I3LS43] [ENSSSCT00000027418]	PREDICTED: Sus scrofa spindle apparatus coiled-coil protein 1 (CCDC99), transcript variant X1, mRNA	100/98	ENSSSCT00000027418	100510938	DN104598	spindle apparatus coiled-coil protein 1	XM_003134063	TC550062	Ssc.98939
59	A_72_P623947	AAACAAAGCAGTTCACCTCTACAAACTGGGGAAAATGAAGACAAGAACTTATCTACGGAA	-2.25563	down	TPRKB	Sus scrofa TP53RK binding protein (TPRKB), mRNA [NM_001144846]			ENSSSCT00000009086	100240744	NM_001144846	TP53RK binding protein	NM_001144846	TC589517	Ssc.10918
60	A_72_P632457	TTTGGAATGTCGTTGGAGGTCAGAGTGGAAGTTTACAATCACTCCTTCAACCACTCAGGT	-2.25464	down	CAPZA2	Sus scrofa capping protein (actin filament) muscle Z-line, alpha 2 (CAPZA2), mRNA [NM_001097455]			ENSSSCT00000018107	100037958	NM_001097455	capping protein (actin filament) muscle Z-line, alpha 2	NM_001097455	TC567911	Ssc.10937
61	A_72_P433399	ATAAACGGGCTATCAGAATCTCCTAGACGAAGGCTGAGGTTTTATGAGTGGAAAAGATTG	-2.25166	down	TADA1	SPT3-associated factor 42						CF791462		TC597949
62	A_72_P551231	GGCTCTACCGTTCTTTCTGCTATTGTACGGCAAACATATCTGCCTGGATATATTTCTACT	-2.23668	down	SPTSSA	Sus scrofa clone Clu_3550.scr.msk.p1.Contig3, mRNA sequence. [AY609852]	PREDICTED: Sus scrofa serine palmitoyltransferase, small subunit A (SPTSSA), mRNA |XM_001926473.1|	100/98			AY609852		XM_001926473	TC532782	Ssc.5692
63	A_72_P042931	GTTATCAAGTTCCAGCTTCCTTTAAACTAATAAAGAATAAGAACACTTGTTACGCCGCAA	-2.23158	down	PRTFDC1	1119850 MARC 4PIG Sus scrofa cDNA 5', mRNA sequence [DN119885]	PREDICTED: Sus scrofa phosphoribosyl transferase domain containing 1 (PRTFDC1), partial mRNA |XM_003130768.3|	90/100			DN119885			TC521006	Ssc.7481
64	A_72_P118771	TTGTCAACAGCTTTCCATGACTCCCTAGTTCCATGAACCCAATTTCAAAAGAAGTAAACA	-2.21138	down	NAA38	N(alpha)-acetyltransferase 38, NatC auxiliary subunit [Source:HGNC Symbol;Acc:20471] [ENSSSCT00000018096]			ENSSSCT00000018096		AK233465		XM_003134753	TC551619	Ssc.49472
65	A_72_P432799	GGCAGCCACATGACATATGATTTTGATTGGTAAAAGCTGCATTCTTCATTTTCTTATATC	-2.20248	down	UBE2W	ubiquitin-conjugating enzyme E2W (putative)						CN161939		TC521645
66	A_72_P032706	AGAGAAAATTGATGCATATGCAAATGGGCCCTTCTTTCAAACATGTATATTTACCTACGT	-2.18687	down	ZBTB8OS	zinc finger and BTB domain containing 8 opposite strand [Source:HGNC Symbol;Acc:24094] [ENSSSCT00000026659]	PREDICTED: Sus scrofa zinc finger and BTB domain containing 8 opposite strand (ZBTB8OS), mRNA |XM_005665186.1|	100/100	ENSSSCT00000026659		AK238837			TC578738	Ssc.45541
67	A_72_P496351	ATGTTGGGCAAGAGATCTGCCATCCTAAAAATGATCCTGATGTACGAAGAGAAAGCGAGA	-2.16534	down	AIF1	Sus scrofa allograft inflammatory factor 1 (AIF1), mRNA [NM_001129950]			ENSSSCT00000034889	397271	NM_001129950	allograft inflammatory factor 1	NM_001129950	TC553596	Ssc.455
68	A_72_P565414	TACCAATACCAGAACCGCAGAGCACTTGACACCAAAAGAAAGAATTTGTAAAATACTCCA	-2.16443	down	PDCD10	Sus scrofa programmed cell death 10 (PDCD10), mRNA [NM_001139473]			ENSSSCT00000012850	100157978	NM_001139473	programmed cell death 10	NM_001139473	TC549877	Ssc.9735
69	A_72_P199017	TACAGTCTTCTGTTCTTAACATTAGGAACATAATGCTGCATTTAGAGAGCCTACATGAAA	-2.16439	down	PRKAA1	941980 MARC 4PIG Sus scrofa cDNA 3', mRNA sequence [CN154743]	Bos taurus protein kinase, AMP-activated, alpha 1 catalytic subunit (PRKAA1), mRNA |NM_001109802.2|	98/97			CN154743				Ssc.8107
70	A_72_P415763	GCTATTTATTGAGCTCTGCTGAATTTTCAGGATTGCTGATAGAAGGAATTTTGTTCTCTT	-2.16145	down	NDUFAF4	NADH dehydrogenase (ubiquinone) complex I, assembly factor 4 [Source:HGNC Symbol;Acc:21034] [ENSSSCT00000004798]			ENSSSCT00000004798	100157673	XM_001925477	NADH dehydrogenase [ubiquinone] 1 alpha subcomplex assembly factor 4-like	XM_001925477	TC527360	Ssc.8010
71	A_72_P636323	GCAAATCTAGCTTCTTTGTACACACTTAGAGCTCTCCAAAGATTTATCTTACTTCATACT	-2.1546	down	ATP6V1G1	Sus scrofa ATPase, H+ transporting, lysosomal 13kDa, V1 subunit G1 (ATP6V1G1), mRNA [NM_001190194]				100154379	NM_001190194	ATPase, H+ transporting, lysosomal 13kDa, V1 subunit G1	NM_001190194	TC612418	Ssc.97441
72	A_72_P706733	TGTAATGAGTGTGGGAAGTCTTACTCTGAGAAGTCCGTCCTCACTGTACATCAGAGATAC	-2.14492	down	ZNF33B	Uncharacterized protein [Source:UniProtKB/TrEMBL;Acc:I3LL99] [ENSSSCT00000027466]	PREDICTED: Sus scrofa zinc finger protein 33B (ZNF33B), partial mRNA |XM_005671004.1|	100/100	ENSSSCT00000027466
73	A_72_P161351	GGGAGTTGATTACTGCATGAAATACGATTATCTTCATTTTGAAATTCAGGGGAAAAAGTC	-2.14255	down	SEC61B	Sec61 beta subunit								TC410548
74	A_72_P080821	GCATTGGAAAACAGACATATCAAGTTCTGTGTGGTAATTTGGGGTCTGTAATACTATATA	-2.13787	down	TANK	Uncharacterized protein [Source:UniProtKB/TrEMBL;Acc:F1RPR5] [ENSSSCT00000035160]			ENSSSCT00000035160	100156366	AK230566	TRAF family member-associated NFKB activator	XM_001925924	TC578812	Ssc.2582
75	A_72_P100691	ACCTGCTTGGCCAGTAAGTTTTGCATGATGGCTCATCTTACATAAAAAAGACAAATAGCT	-2.12271	down	RGS10	regulator of G-protein signaling 10 [Source:HGNC Symbol;Acc:9992] [ENSSSCT00000011685]	PREDICTED: Sus scrofa regulator of G-protein signaling 10 (RGS10), transcript variant 1, mRNA |XM_001927416.2|	1007100	ENSSSCT00000011685	100152559	AK233825	Regulator of G-protein signaling 10	XM_003359382	TC621709	Ssc.5274
76	A_72_P385978	GCCTAATACTCTGGTATGTAAACTTCATGAGGTCATCATTTTCACATTAAAAAGGAAACC	-2.10125	down	SNX10	Rep: Peroxiredoxin-4 - Mus musculus (Mouse), partial (15%) [TC541608]	PREDICTED: Sus scrofa sorting nexin 10 (SNX10), transcript variant X1, mRNA |XM_003134848.3|	98/96			XM_003360188		XM_003360188	TC541608		intracellular traffiking
77	A_72_P358118	CCCGATACCTTTTCTGCAGCGTTTAAGTCAAGGTTAAGGATGATGCGATTCCTAAATAAA	-2.10108	down	APITD1	Rep: Centromere protein S - Bos taurus (Bovine), partial (67%) [TC617691]	PREDICTED: Sus scrofa apoptosis-inducing, TAF9-like domain 1 (APITD1), transcript variant X1, mRNA |XM_005664980.1|	100/100						TC617691
78	A_72_P171096	CAGCTCTTTTCTCAAACTCAATTGCCGTTATTACATTTCCTTTACTGTTGAATATGCAGT	-2.09235	down	CREB1	cAMP responsive element binding protein 1								TC509823
79	A_72_P083446	GATATTCTCTGGCTAGGAACTTGTGTAGAGAAAATTGTCTTTGCTTAAAACAGTAATGTC	-2.08407	down	TMEM71	Sus scrofa mRNA, clone:AMP010077F08, expressed in alveolar macrophage. [AK230994]	PREDICTED: Sus scrofa transmembrane protein 71 (TMEM71), mRNA |XM_005662844.1|	100/100	ENSSSCT00000022539	100157293	AK230994	Transmembrane protein 71		TC618015	Ssc.29633
80	A_72_P646191	GCTGATGAATTAAGTCTAACAGATTCATAAGACTCCTTTTGCTTATTGTACAGGCATTCG	-2.08351	down	PKIA	Sus scrofa protein kinase (cAMP-dependent, catalytic) inhibitor alpha (PKIA), mRNA [NM_214204]			ENSSSCT00000006757	397408	NM_214204	protein kinase (cAMP-dependent, catalytic) inhibitor alpha	NM_214204	TC599298	Ssc.526
81	A_72_P578873	TTGTACAGTCTGACTACACAGAAGTTTATAATCCCAAAATGAAACGTGATGAACGTACCT	-2.07919	down	CLK1	Sus scrofa CDC-like kinase 1 (CLK1), mRNA [NM_001123099]			ENSSSCT00000017523	100141471	NM_001123099	CDC-like kinase 1	NM_001123099	TC568471	Ssc.10998
82	A_72_P067968	TCATGAGGAGAAGATGGTGTATGTCCAAACAAGGACTGCTCTGTGTCCTCACAGAAGAAT	-2.0727	down	SELK	AJ647831 CSEQRAN19 Sus scrofa cDNA clone C0003260_N02, mRNA sequence [AJ647831]	Homo sapiens selenoprotein K (SELK) mRNA, complete cds |AF537132.1|	96/89			AJ647831			TC570220	Ssc.74060
83	A_72_P216287	TATTGCTTATTATACTCTGGTGGAATCCTTTTCTCACATGCTCCTGCAGATGTCTGGGCC	-2.06053	down	CAPZA	Sus scrofa F-actin capping protein alpha 2 subunit (Capza) mRNA, complete cds. [EF202987]			ENSSSCT00000018108	100517869	EF202987	F-actin-capping protein subunit alpha-2-like	XM_003134761	TC562465	Ssc.10937
84	A_72_P010426	TGCCTTGCTATCCTTCAGTGGTTAGATTAAGTTCTACATTCTAAAGCCAAAGATGTTTTA	-2.05838	down	MED31	mediator complex subunit 31 [Source:HGNC Symbol;Acc:24260] [ENSSSCT00000024304]	Homo sapiens mediator complex subunit 31 (MED31), mRNA [NM_016060.2]	80/85	ENSSSCT00000024304	100622626	AK351969	mediator of RNA polymerase II transcription subunit 31-like	XM_003358216	TC578110	Ssc.96664
85	A_72_P709904	TAAACATAAGTTGGAAATCTACATATCTGAGGGAACCCACTCAACAGAGGAAGACAGTAA	-2.05615	down	FAM96A		Homo sapiens family with sequence similarity 96, member A (FAM96A), transcript variant 1, mRNA [NM_032231.4]	93/95
86	A_72_P499086	GTGATGCTTATGTATTTGGGGCAGGGCGAACCTTATCTTTCTTTCAATTTTTAAAAATTC	-2.05338	down	AK3L1	adenylate kinase 3 [Source:HGNC Symbol;Acc:17376] [ENSSSCT00000027088]			ENSSSCT00000027088	100155691	XM_001924679	adenylate kinase 3-like 1	XM_001924679	TC564864	Ssc.6238
87	A_72_P622119	CAGTTTCTGGGGAAAGTGAAGCATGAAAGGAATCATATAGAAAAAATGTACTGATCACAT	-2.05331	down	MOBKL3	Sus scrofa MOB family member 4, phocein (MOBKL3), mRNA [NM_001032379]				613127	NM_001032379	MOB family member 4, phocein	NM_001032379	TC588364	Ssc.85115
88	A_72_P223562	ATTTGTGAATCGTACAATACTGCTCAGGCTGGAGGATGTAGAATTTCATTAGATCAGCAG	-2.03088	down	RCHY1	Sus scrofa Pirh2 (LOC100038006), mRNA [NM_001097490]	PREDICTED: Equus caballus ring finger and CHY zinc finger domain containing 1, E3 ubiquitin protein ligase (RCHY1), mRNA [XM_005608707.1]	98/92	ENSSSCT00000009824	100038006	NM_001097490	Pirh2	NM_001097490	TC619899	Ssc.9304
89	A_72_P063736	TCTCCGCAGTTAAAGATGCCATGAAAATGTGGTTGAATTATTCATTATGCAGTGTTATTG	-2.02165	down	YAF2	BP441284 full-length enriched swine cDNA library, adult liver Sus scrofa cDNA clone LVR010040A05 5', mRNA sequence [BP441284]	PREDICTED: Homo sapiens YY1 associated factor 2 (YAF2), transcript variant X2, mRNA |XM_005268558.1|	100/95			BP441284			TC519926	Ssc.2041
90	A_72_P308383	GTTCTCTCAGAGTCTGGCATAGTTTTTGCATGTAGTAGATGATCAAAAATTGTTTGCATT	-2.02064	down	TRIQK		PREDICTED: Macaca fascicularis triple QxxK/R motif containing (TRIQK), transcript variant X1, mRNA |XM_005563683.1|	100/82						TC544374
91	A_72_P026766	TTTGCAAGAACCTTAACACCTTTTAACTATGATGTGTTTTTTCACATGGTAAGGCAGTGT	-2.01728	down	TFB2M	Uncharacterized protein [Source:UniProtKB/TrEMBL;Acc:I3L5G3] [ENSSSCT00000032587]	Bos taurus transcription factor B2, mitochondrial (TFB2M), mRNA [NM_001038127.2]	100/90	ENSSSCT00000032587		AK344328			TC550159	Ssc.4533
92	A_72_P257477	AGATGTACTGAAGAAACTAGACTACGGTTTTCCTTCTGTAAACATAGGTGCTATAAACTT	-2.01258	down	ZNF639	Sus scrofa clone Clu_18111.scr.msk.p1.Contig1, mRNA sequence. [AY609560]				100623119	AY609560	zinc finger protein 639		TC567264	Ssc.8645
93	A_72_P055596	CCCCCAAGTGTCTGTGTATCAGTTCAGAAAAGAAACTTGGCGAGCATTTGGTATTAAATA	-1.99902	down	ITGAE	Uncharacterized protein [Source:UniProtKB/TrEMBL;Acc:F1RGS4] [ENSSSCT00000034033]			ENSSSCT00000034033	100519919	XM_003131867	integrin, alpha E (antigen CD103, human mucosal lymphocyte antigen 1; alpha polypeptide)	XM_003131867	TC527924
94	A_72_P470830	CAACTCATTTAGCAGCTGGATTTTTTACATACCTTAAACAAAGCAGTAAAAGAGCAATGG	-1.98623	down	ORC4	origin recognition complex, subunit 4 [Source:HGNC Symbol;Acc:8490] [ENSSSCT00000017066]	PREDICTED: Sus scrofa origin recognition complex, subunit 4 (ORC4), transcript variant X1, mRNA [XM_003133249.2]	100/100	ENSSSCT00000017066	100519056	AK344498	origin recognition complex subunit 4-like	XM_003133249	TC558527	Ssc.8338
95	A_72_P340868	CATTAATGAAGTAATCAAGTCACTTCTGACTTAACAATAAAGCCAGTATTACTCTGCAGC	-1.98502	down	CLDND1	claudin domain containing 1							XM_001924716	TC591748
96	A_72_P492268	CTCTCAAGTTCATTAACTGTACAACAAAAAATCAAAAGTGCAACAATACATGCTGCTTCC	-1.98218	down	IRAK1BP1	interleukin-1 receptor-associated kinase 1 binding protein 1 [Source:HGNC Symbol;Acc:17368] [ENSSSCT00000004940]	PREDICTED: Sus scrofa interleukin-1 receptor-associated kinase 1 binding protein 1 (IRAK1BP1), mRNA |XM_005248654.1|	100/100	ENSSSCT00000004940	100156851	XM_003353300	interleukin-1 receptor-associated kinase 1-binding protein 1-like	XM_003353300	TC540527
97	A_72_P007781	CTTCCAGGCATTTTCCACTAACGAAGATATAATTTAAAGGTAGATTTCCTCTTGGTACTT	-1.981	down	MAB21L1	Rep: NADH-ubiquinone oxidoreductase chain 6 - Scolecomorphus vittatus, partial (10%) [TC545529]	PREDICTED: Sus scrofa mab-21-like 1 (C. elegans) (MAB21L1), mRNA |XM_001927778.5|	100/100			XM_001927778		XM_001927778	TC545529
98	A_72_P327958	CAATTTCAGGTAGAGGTGCATGCGTAATGTAAATCAGTATAGTTTCCATTTACTGCGTTT	-1.98018	down	TIMM8A	Sus scrofa mRNA, clone: PST010065H08, expressed in prostate. [AK396629]	PREDICTED: Sus scrofa translocase of inner mitochondrial membrane 8 homolog A (yeast) (TIMM8A), mRNA |XM_003135239.1|	98/100	ENSSSCT00000013661		AK396629		XM_003135239	TC531753	Ssc.22719
99	A_72_P107506	GTTAGAAGCCGAAATGATGACCTTGACAAGCCATCCATTAAACGCAAGAAAACTGAAGAA	-1.97275	down	DTWD1	DTW domain containing 1 [Source:HGNC Symbol;Acc:30926] [ENSSSCT00000005132]			ENSSSCT00000005132	100153076	AK394987	DTW domain containing 1	XM_003480369	TC522416	Ssc.24406
100	A_72_P060646	CAATGTGCCATGTAAGAAGTGCGTGGTGGTTGGTAATGGAGGAGTTTTGAAGAATAAGAC	-1.97167	down	ST3GAL6	Sus scrofa mRNA, clone:THY010074C09, expressed in thymus. [AK351748]	PREDICTED: Sus scrofa ST3 beta-galactoside alpha-2,3-sialyltransferase 6 (ST3GAL6), mRNA |XM_003483329.2|	100/100			AK351748		XM_003483329	TC555165	Ssc.44702
101	A_72_P529595	GGGAGCGCGGAGGGGGCCGCAGGCCCCAGGCCAACTGCCTTGGTTTGCCCGCTAGGATTG	-1.96786	down	TMSB10	Sus scrofa mRNA, clone: BMWN10069A01, expressed in bone marrow. [AK399762]	PREDICTED: Ovis aries thymosin beta 10 (TMSB10), mRNA |XM_004005865.1|	100/87			AK399762			TC548651	Ssc.54540
102	A_72_P531574	CATCATGAATGCAGATATTCTAGCTTATTGTCAGAAAGAAGGATGGTGCAAATTAGCTTT	-1.96418	down	CNIH	Sus scrofa cornichon homolog (Drosophila) (CNIH), mRNA [NM_001243525]			ENSSSCT00000022519	100154949	NM_001243525	cornichon homolog (Drosophila)	NM_001243525	TC523366	Ssc.43385
103	A_72_P530548	TATGTGGAGAAAATCACATGCAGCTCATCTAAGAGGAATGAGTTCAAGAGCTGCCGCTCA	-1.95978	down	JTB	Sus scrofa jumping translocation breakpoint (JTB), mRNA [NM_001128468]			ENSSSCT00000007186	100145894	NM_001128468	jumping translocation breakpoint	NM_001128468	TC591755	Ssc.95656
104	A_72_P650956	AAAGACCTGTGATGTCACTGGATGGGTATTATAATGTGTTTCTAGTGGGCCCAGAGCTCT	-1.95761	down	MSMB	Sus scrofa microseminoprotein, beta- (MSMB), mRNA [NM_213852]			ENSSSCT00000011384	396852	NM_213852	microseminoprotein, beta-	NM_213852	TC603808	Ssc.24468
105	A_72_P705719	TTCTGTTTCTTCAGAGGCCACTGAGAAGCCATTACAAATATGCAGTCCTTCGGCTGAAAG	-1.95601	down	RAD51AP1	RAD51 associated protein 1 [Source:HGNC Symbol;Acc:16956] [ENSSSCT00000000785]			ENSSSCT00000000785	100157339	AK237504	RAD51 associated protein 1	XM_001926380	TC524987	Ssc.13793
106	A_72_P391418	ATTATCTGTGGTGATCACTTGCTGGAGCGATATCAAACGCTAAGGGAAATTCGACGGCAA	-1.95398	down	PCGF6		PREDICTED: Bos mutus polycomb group ring finger 6 (PCGF6), mRNA |XM_005888041.1|	100/89						TC598389
107	A_72_P434554	CCATATGAATGTAAGCAGTGTGGTAAAGCTTTGACTTCTCAGAGAGGCTTCCAAATGCAT	-1.94868	down	ZNF709	Rep: Zinc finger protein 709 - Homo sapiens (Human), partial (48%) [TC575329]	PREDICTED: Sus scrofa zinc finger protein 709 (ZNF709), transcript variant X1, mRNA [XM_005652829.1]	86/92			XM_003480784		XM_003480784	TC575329
108	A_72_P093671	AAAGGTATGGGGGAATTCTTTGTGCTATGGCAGCTTTTCTGTAAGTAAAAACATATCAAA	-1.94701	down	ZNF277	Rep: Predicted protein - Monosiga brevicollis MX1, partial (6%) [TC615414]	PREDICTED: Sus scrofa zinc finger protein 277 (ZNF277), mRNA |XM_005673239.1|	100/100						TC615414
109	A_72_P651780	CTGATGAAGACACTCTGAATGAAATTTTGGCATCAAGAACTAACAGAGAAATCAGAGAAA	-1.93618	down	ANXA1	Sus scrofa annexin A1 (ANXA1), mRNA [NM_001163998]			ENSSSCT00000005802	396942	NM_001163998	annexin A1	NM_001163998	TC606825	Ssc.14559
110	A_72_P505107	GGAGAAGCTGCCATAAAAGTACCACGATTAAAAATGAAGCCTTGATTTTTGCTTTTCAAA	-1.9319	down	OSGEPL1	O-sialoglycoprotein endopeptidase-like 1 [Source:HGNC Symbol;Acc:23075] [ENSSSCT00000017468]			ENSSSCT00000017468	100156698	XM_003483702	O-sialoglycoprotein endopeptidase-like 1	XM_003483702	TC593364
111	A_72_P248182	CAACTGAAGATATAAAAGCTGCTTTTGCACCATTTGGAAGAATATCAGATGCCCGAGTGG	-1.92892	down	TIA1	Rep: TIA1 protein variant - Homo sapiens (Human), partial (98%) [TC592649]	PREDICTED: Homo sapiens TIA1 cytotoxic granule-associated RNA binding protein (TIA1), transcript variant X1, mRNA |XM_005264524.1|	100/100						TC592649
112	A_72_P264492	TCTGCTCCAGAAAATTTCATCCAAATCAGTGTGGACAAAAGTCTTTCAGAGATAATTGCT	-1.92483	down	IDNK	idnK, gluconokinase homolog (E. coli) [Source:HGNC Symbol;Acc:31367] [ENSSSCT00000025680]	PREDICTED: Sus scrofa idnK, gluconokinase homolog (E. coli) (IDNK), transcript variant X1, mRNA [XM_003357715.2]	100/100	ENSSSCT00000025680	100622692	AK344480	probable gluconokinase-like	XM_003357715	TC591025	Ssc.34345
113	A_72_P037361	CAAGCACCGCAATCAGTGAATGCACTGTGGTAAAATCATTTCATTTATATGTATGTAACT	-1.91867	down	NDUFAF2	Sus scrofa clone Clu_102081.scr.msk.p1.Contig1, mRNA sequence. [AY609396]	PREDICTED: Equus caballus NADH dehydrogenase (ubiquinone) complex I, assembly factor 2 (NDUFAF2), transcript variant X1, mRNA |XM_001494417.4|	85/94	ENSSSCT00000025662		AY609396		XM_003483834	TC550290	Ssc.21621
114	A_72_P111271	GCATCAAGCAGAAACTACTAAACAGTATTTCATGGTATACCTGTCATGAAGATTATCTGT	-1.9172	down	PIH1D2	Sus scrofa mRNA, clone: HTMT10008B01, expressed in hypothalamus. [AK391620]	PREDICTED: Sus scrofa PIH1 domain containing 2 (PIH1D2), mRNA |XM_003129852.2|	100/98			AK391620		XM_003129852	TC603440	Ssc.33706
115	A_72_P581782	CCCAAAATGCCACAACTACATGGTGTTCGGATCTTTGGAATTAATAAGTATTGAAATGTT	-1.91609	down	ORMDL1	ORM1-like 1 (S. cerevisiae) [Source:HGNC Symbol;Acc:16036] [ENSSSCT00000017469]			ENSSSCT00000017469	100155491	AK351776	ORM1-like 1 (S. cerevisiae)	XM_001926349	TC573486	Ssc.11423
116	A_72_P303184	GCTGCTCTTCATAAGAGTATTTTAGTTTGTTGAGTGAATCAGCCTTTCAGAAAAAGCAAG	-1.91395	down	TYW3	Sus scrofa tRNA-yW synthesizing protein 3 homolog (S. cerevisiae) (TYW3), mRNA [NM_001044583]				733652	NM_001044583	tRNA-yW synthesizing protein 3 homolog (S. cerevisiae)	NM_001044583	TC518383	Ssc.55267
117	A_72_P177881	GTACAGACCCATAAATTCCAGAAACCTACCAATTTTTGAATTCGTCAGTGTAAAAATCCT	-1.91329	down	HPRT1	Sus scrofa hypoxanthine phosphoribosyltransferase 1 (HPRT1), mRNA [NM_001032376]			ENSSSCT00000030343	397351	NM_001032376	hypoxanthine phosphoribosyltransferase 1	NM_001032376	TC537978	Ssc.4158
118	A_72_P134026	GCATTAGCCCTTGTTAGTCTTTATTCCTTTTACTGCACATGTTTTCTGCAGTTCCTCCAC	-1.90935	down	NUP43	nucleoporin 43kDa [Source:HGNC Symbol;Acc:21182] [ENSSSCT00000004540]			ENSSSCT00000004540	100154567	AK231192	nucleoporin 43kDa	XM_001928969	TC524736	Ssc.52499
119	A_72_P015761	CACGTCCTTCATCTGTTCATTACCTTCCAGAACAACAGGAACTTCAGTCTGCTAATGATT	-1.89634	down	LYSMD3	Uncharacterized protein [Source:UniProtKB/TrEMBL;Acc:F1RNY1] [ENSSSCT00000028243]	PREDICTED: Sus scrofa LysM, putative peptidoglycan-binding, domain containing 3 (LYSMD3), mRNA |XM_003123779.3|	100/100	ENSSSCT00000028243	100519537	CF359265	lysM and putative peptidoglycan-binding domain-containing protein 3-like	XM_003123779	TC610482	Ssc.83096
120	A_72_P703909	CGCTACCAGCAATGTGTTCAGGTGACAATAAAGGAGAAGGAAATTCCCATTGAAGGACTG	-1.89574	down	TRIAP1	PREDICTED: Sus scrofa TP53-regulated inhibitor of apoptosis 1-like (LOC100154197), partial mRNA [XM_001925326]	Homo sapiens TP53 regulated inhibitor of apoptosis 1 (TRIAP1), mRNA [NM_016399.2]	100/87		100154197	XM_001925326	TP53-regulated inhibitor of apoptosis 1-like	XM_001925326
121	A_72_P086021	GTCAACAATGCTTAAGGAGTGCAGTCTTCAAAGTGTATGCATCTCATTCAGCAGGGTGCT	-1.89528	down	SEPSECS	Uncharacterized protein [Source:UniProtKB/TrEMBL;Acc:I3L9M2] [ENSSSCT00000032520]	PREDICTED: Homo sapiens Sep (O-phosphoserine) tRNA:Sec (selenocysteine) tRNA synthase (SEPSECS), transcript variant X1, mRNA [XM_005248167.1]	90/96	ENSSSCT00000032520		AK393707		XM_003361061	TC520396	Ssc.50228
122	A_72_P147151	TTCAGTCAGAAGGGAAGTTTAATTGTGCATATCAGAGTCCACACAGGCCTGAAACCCTAT	-1.89084	down	ZNF32	PREDICTED: Sus scrofa zinc finger protein 32 (ZNF32), mRNA [XM_005657430.1]			ENSSSCT00000011400	100524111	AK392219	zinc finger protein 32-like	XM_005657430.1	TC606576	Ssc.7036
123	A_72_P321243	GGACTGGGCCATTTTCTTGCAAGATCACATCCACCCTGGAGGGATCACTTTTACTGGAAC	-1.88934	down	CEACAM23		Canis lupus familiaris carcinoembryonic antigen-related cell adhesion molecule 23 (CEACAM23), mRNA [NM_001097552.1]	78/85
124	A_72_P232462	CAAAAAGGACCTGAGAAGTTGGATGTTTGTATCTGTCCTTCTCCTATTCATGTTCTTGAT	-1.88454	down	PLDN	Sus scrofa biogenesis of lysosomal organelles complex-1, subunit 6, pallidin (PLDN), mRNA [NM_001098592]				100049678	NM_001098592	biogenesis of lysosomal organelles complex-1, subunit 6, pallidin	NM_001098592	TC528539	Ssc.53641
125	A_72_P279344	GTGGAAGGAGATGCGTTTGCTAAGAAAATCTCAGTTATATTCAAAGAACAGGTGCTATTT	-1.88256	down	ELMOD2		PREDICTED: Sus scrofa ELMO/CED-12 domain containing 2 (ELMOD2), mRNA |XM_003482436.2|	100/97						TC587448
126	A_72_P579078	CAGATGCATCAAATTTATGCCTTGAATTACATCATCTCTTTTTCCTGTGGGTTTCATTAG	-1.86621	down	REEP3	Sus scrofa mRNA, clone: HTMT10054E11, expressed in hypothalamus. [AK392175]	PREDICTED: Sus scrofa receptor accessory protein 3 (REEP3), mRNA |XM_001925659.4|	100/100			AK392175		XM_001925659	TC558373	Ssc.12193
127	A_72_P200542	TTTGAGGTATGATGCACTGAGGACTGTTGGTGAAATCCTGTATCACAACCCTGTTTTATT	-1.86344	down	ARMCX3	armadillo repeat containing, X-linked 3						CX062667
128	A_72_P366018	AAACCTCAAGTTTACCTCTGGATCTCTTAGCCAGGGGAATAAAACTGGCAATTATTACCG	-1.86326	down	TCEAL8	Sus scrofa clone Clu_2979.scr.msk.p1.Contig1, mRNA sequence. [AY609755]	PREDICTED: Sus scrofa transcription elongation factor A (SII)-like 8 (TCEAL8), mRNA |XM_003135262.3|	100/100			AY609755		XM_003135262	TC563111	Ssc.86970
129	A_72_P248897	TCATTCAGTGATGTTGGATGTGTATATAGTAAGTAATCCCAATAAATTTCGTGCTGTGGC	-1.862	down	CMPK1	cytidine monophosphate (UMP-CMP) kinase 1, cytosolic [Source:HGNC Symbol;Acc:18170] [ENSSSCT00000004297]	PREDICTED: Sus scrofa cytidine monophosphate (UMP-CMP) kinase 1, cytosolic (CMPK1), transcript variant X1, mRNA [XM_003128011.4]	100/98	ENSSSCT00000004297		EV859444			TC574361	Ssc.61583
130	A_72_P211072	CCGTCAGAGCTGCATGAAATGTGTTGAAATCTTAAGCTGTATGTGAAGCATTTATTTAAT	-1.8607	down	ZNF568	zinc finger protein 568						TC474380		TC588871
131	A_72_P041741	CCTTCTTTGATCACCAGGATCAGGTCTGGGGAGTAAAATACAATGGAAATGGCTCAAAAA	-1.85605	down	WDR61	Sus scrofa clone Clu_31772.scr.msk.p1.Contig2, mRNA sequence. [AY609800]	PREDICTED: Bos mutus WD repeat domain 61 (WDR61), mRNA [XM_005906601.1]	100/100	ENSSSCT00000001963	100153204	AY609800	WD repeat domain 61	XM_001927002	TC554550	Ssc.44512
132	A_72_P493667	TGAACACACCCAGCGCACAAACACTTGAAAAGGATAATAAAGGTGAAGATCAAAAAGAGG	-1.85604	down	TIPIN	Sus scrofa clone Clu_26808.scr.msk.p1.Contig1, mRNA sequence. [AY609705]	PREDICTED: Sus scrofa TIMELESS interacting protein (TIPIN), mRNA |XM_001925231.4|	100/100	ENSSSCT00000005454	100153268	AY609705	TIPIN protein	XM_001925231	TC608709	Ssc.5164
133	A_72_P146451	TAAAATTACAACTGCTGCCACATAAACATGATATCATCACCCTTCTTGGTGTTGGAGGCC	-1.8529	down	CRYZL1	Sus scrofa crystallin, zeta (quinone reductase)-like 1 (CRYZL1), mRNA [NM_001098596]			ENSSSCT00000030581	100049689	NM_001098596	crystallin, zeta (quinone reductase)-like 1	NM_001098596	TC518284	Ssc.26428
134	A_72_P674696	TTGGTGGGTGACATTGGTGATACTGTAGAGGACCCCTACACATCTTTTGTGAAGTTGTAC	-1.84773	down	CFL2	Sus scrofa cofilin 2 (muscle) (CFL2), mRNA [NM_001025215]			ENSSSCT00000002192	497233	NM_001025215	cofilin 2 (muscle)	NM_001025215	TC588108	Ssc.7645
135	A_72_P489159	AGGTCAGTACTCACTAAACATCAGAGAATTCACACAAGGGTTAAAGCTCTTTCAGCATCC	-1.84516	down	ZNF248	rvin017_n2.y1 vin Sus scrofa cDNA 5', mRNA sequence [EW677580]	PREDICTED: Sus scrofa zinc finger protein 248 (ZNF248), transcript variant X1, mRNA |XM_005670987.1|	100/100			EW677580		XM_003483477		Ssc.92746
136	A_72_P735163	TTAATAGGTTCGGTATGGACAAGATTACGAAGGCCAGGTCGAGGTGACTGGAGATGAATA	-1.84234	down	RPL5	Sus scrofa ribosomal protein L5 (RPL5), mRNA [NM_001114284]			ENSSSCT00000007554	100135671	NM_001114284	ribosomal protein L5	NM_001114284	TC568059	Ssc.19414
137	A_72_P176096	GGCTTTTCATGCTTTATGTATATCGTGGCTGCCTTTGCAGTTACTTTTTAATAAGATGTT	-1.83688	down	PSMA4	Sus scrofa proteasome (prosome, macropain) subunit, alpha type, 4 (PSMA4), mRNA [NM_001244468]			ENSSSCT00000001960	397058	NM_001244468	proteasome (prosome, macropain) subunit, alpha type, 4	NM_001244468	TC524717	Ssc.30
138	A_72_P364838	GATTGATCATTCACTCCATCACAAGGATAACTTGGGAGCAGTGCCACAAACCAGTCTTCA	-1.8368	down	CNEP1R1	Sus scrofa mRNA, clone:DCI010076G09, expressed in dendritic cells (immature). [AK344568]	PREDICTED: Bos taurus transmembrane protein 188 (CNEP1R1), transcript variant X1, mRNA |XM_005218488.1|	90/85			AK344568			TC562509	Ssc.27294
139	A_72_P098966	ACCCGCAAATATTACCCTGCATGTGTTTATACTGAGTGTATCAATCACCCTCATGCCGAA	-1.83514	down	RSL24D1	probable ribosome biogenesis protein RLP24-like								TC408844
140	A_72_P195967	GTACAAACTGACGTGAGTGTGGACACTAAGCATCAAACACTACAAGGAGTAGCATTCCCT	-1.8288	down	TWF1	twinfilin, actin-binding protein, homolog 1 (Drosophila) [Source:HGNC Symbol;Acc:9620] [ENSSSCT00000000865]	PREDICTED: Sus scrofa twinfilin actin-binding protein 1 (TWF1), transcript variant X1, mRNA |XM_005664154.1|	100/100	ENSSSCT00000000865	100523377	EW585460	twinfilin-1-like	XM_003481716	TC555608	Ssc.7177
141	A_72_P494120	GTGTACCAGCGAGTCCGAGTTCACAGTAATGATTCATATAAGAGAAGGAAAAAGCAGTGA	-1.82831	down	WDR89	WD repeat domain 89 [Source:HGNC Symbol;Acc:20489] [ENSSSCT00000005635]	Homo sapiens WD repeat domain 89 (WDR89), transcript variant 1, mRNA |NM_001008726.2|	100/90	ENSSSCT00000005635	100739573	XM_003480487	WD repeat-containing protein 89-like	XM_003480487	TC549198
142	A_72_P183706	CACATTTAAGTATCCTGTACTCCTGAAACTCCTTTAAAACAACAACAGAAATGCTTCCAT	-1.82317	down	SLC25A51	827624 MARC 3PIG Sus scrofa cDNA 5', mRNA sequence [CF361300]	PREDICTED: Canis lupus familiaris solute carrier family 25, member 51 (SLC25A51), transcript variant X1, mRNA |XM_005626839.1|	100/74			CF361300			TC579727	Ssc.83154
143	A_72_P191021	GTTATCTGTTACAGTACTTTAACTGACTATATAGATTTTCCTATGCCACATATGTGCCAC	-1.81989	down	ECT2	Rep: MGC138945 protein - Bos taurus (Bovine), partial (26%) [TC553228]	PREDICTED: Bos taurus epithelial cell transforming sequence 2 oncogene (ECT2), transcript variant X1, mRNA |XM_005201670.1|	98/90						TC553228
144	A_72_P225367	GTACCGGAAAATGTGTGATGAAGACCCACGCCTCTTTGCTTACAACTTCAGAGAAGAACT	-1.81575	down	TFB1M	Sus scrofa transcription factor B1, mitochondrial (TFB1M), nuclear gene encoding mitochondrial protein, mRNA [NM_001128475]			ENSSSCT00000031943	100147809	NM_001128475	transcription factor B1, mitochondrial	NM_001128475	TC522892	Ssc.22270
145	A_72_P602473	CAAAGCCAGGCAAGCTGCAAAGACGAAATTGAAAAGCTTCAGATGAAAGAAATGACCTGC	-1.81244	down	PSMA3	proteasome (prosome, macropain) subunit, alpha type, 3 [Source:HGNC Symbol;Acc:9532] [ENSSSCT00000005589]	PREDICTED: Sus scrofa proteasome (prosome, macropain) subunit, alpha type, 3 (PSMA3), transcript variant 1, mRNA |XM_001927990.4|	100/98	ENSSSCT00000005589	100154408	AY610111	multicatalytic proteinase subunit K	XM_001927990	TC600442	Ssc.7439
146	A_72_P641682	TCAAAAGACTTGAAGGTAAAGCGTTTACTCCTCGTCACTTGCAACTTGCTATTCGTGGAG	-1.80813	down	H2AFZ	Sus scrofa H2A histone family, member Z (H2AFZ), mRNA [NM_001123122]			ENSSSCT00000010051	100141311	NM_001123122	H2A histone family, member Z	NM_001123122	TC591365	Ssc.11199
147	A_72_P080596	TCTCCTCAAAATAAAACATCACGAGGACGGAGGCCTTTGGCTGGTGAAGCACAAGAAAAA	-1.80771	down	SLC19A1	solute carrier family 19 (folate transporter), member 1								TC418312
148	A_72_P115396	GAGATTTCTCAGGAATATCTGACTCTTTGAACCTAATATTCTTCATTGACTAGCTTGTGT	-1.80611	down	ANAPC13	Sus scrofa mRNA, clone: BMWN10055F10, expressed in bone marrow. [AK399741]	PREDICTED: Capra hircus anaphase promoting complex subunit 13 (ANAPC13), transcript variant X1, mRNA [XM_005675543.1]	80/88			AK399741			TC548691	Ssc.2221
149	A_72_P704554	AGGTTTTTGCATTTAGATATTCCTATAAAGGTACATAGTCCCACCTGTCATGTTTGATAG	-1.79841	down	ZBTB26	PREDICTED: Sus scrofa zinc finger and BTB domain containing 26 (ZBTB26), mRNA [XM_003353652]				100156463	XM_003353652	zinc finger and BTB domain containing 26	XM_003353652
150	A_72_P264937	ATTTTGGATGCCTGTACATTTGCTTTGTTAGCAGCTTTAAAAAATGTACAGGCATCCAAA	-1.79339	down	EXOSC8	AJ961698 KN404_2 Sus scrofa cDNA clone C0007755c16 3', mRNA sequence [AJ961698]	PREDICTED: Sus scrofa exosome component 8 (EXOSC8), mRNA |XM_005668348.1|	85/100			AJ961698			TC578705	Ssc.82355
151	A_72_P374398	GGTTTCACAGCTGAAATACAGTCTTATTACATATTTTTCTTTCCTCTGCCACTTGAAGTT	-1.79113	down	TSNAX	Sus scrofa translin-associated factor X (TSNAX), mRNA [NM_001243607]			ENSSSCT00000011137	100156036	NM_001243607	translin-associated factor X	NM_001243607	TC518887	Ssc.24963
152	A_72_P067646	AGCACCTGGAACTAGACTGAGTGCCTGCCATTGTGTGAAACCTGGTTTTTGAGAACATAA	-1.78222	down	CETN2	Uncharacterized protein [Source:UniProtKB/TrEMBL;Acc:F2Z563] [ENSSSCT00000033471]	PREDICTED: Bos taurus centrin, EF-hand protein, 2 (CETN2), transcript variant X1, mRNA |XM_005227598.1|	91/85	ENSSSCT00000033471	606742	AY610292	centrin 2	XM_001927209	TC553584	Ssc.43409
153	A_72_P675158	CTAAAGGAAAAATATGAAAAGGATATTGCTGCAACCGTGCCAAGGGTGAGGGTGAAGCAG	-1.77995	down	HMGB2	Sus scrofa high mobility group box 2 (HMGB2), mRNA [NM_214063]			ENSSSCT00000010639	397130	NM_214063	high mobility group box 2	NM_214063	TC522346	Ssc.226
154	A_72_P453043	CTGCATAATTGGTGGTGTCATATTTTGCTTTTCAATATCTGACAACAACAAAAAACCCAG	-1.77918	down	CLDN10	Sus scrofa claudin 10 (CLDN10), mRNA [NM_001243444]			ENSSSCT00000010417	100153752	NM_001243444	claudin 10	NM_001243444	TC553451	Ssc.44153
155	A_72_P496988	CAGCAAGCTTTTCTTATGTTAACTCTGCACCCAGCATTCTAGTAAATACCAAAAATTGAA	-1.77694	down	MRPS10	mitochondrial ribosomal protein S10 [Source:HGNC Symbol;Acc:14502] [ENSSSCT00000001822]			ENSSSCT00000001822	100155549	AK233895	mitochondrial ribosomal protein S10	XM_003482185	TC561938	Ssc.1912
156	A_72_P516662	CCAAAGCTGTAAACCACAGTTGAAGTAAGTCTTTCAATAAAGACGAGACTATATAAGTGG	-1.77356	down	TIAL1		PREDICTED: Sus scrofa TIA1 cytotoxic granule-associated RNA binding protein-like 1 (TIAL1), transcript variant X1, mRNA |XM_001928935.4|	88/100						TC596209
157	A_72_P665395	AACCTGGTCAGGGAACACCAAATTCGGCTAATACCAAGGAAATGCAACACCAAATCCTCA	-1.77124	down	RU2B	Sus scrofa uncharacterized protein RU2B (RU2B), mRNA [NM_001077228]				768116	NM_001077228	uncharacterized protein RU2B	NM_001077228	TC613134	Ssc.15297
158	A_72_P165171	ATGGAGGAAGAAGATGTGATTGAAGTTTATCAGGAACAAACAGGGGGTCACTCAACGGTT	-1.7702	down	SUMO1	Sus scrofa SMT3 suppressor of mif two 3 homolog 1 (S. cerevisiae) (SUMO1), mRNA [NM_001112676]			ENSSSCT00000005021	100127139	NM_001112676	SMT3 suppressor of mif two 3 homolog 1 (S. cerevisiae)	NM_001112676	TC583916	Ssc.81763
159	A_72_P209257	AGTGGAGCATTTATCCCTCTCCGGAAAGATTCTGTTCCACCTCTCCGATTACTTCATTGT	-1.76879	down	ALG14	Sus scrofa clone Clu_79483.scr.msk.p1.Contig2, mRNA sequence. [AY610142]	PREDICTED: Sus scrofa ALG14, UDP-N-acetylglucosaminyltransferase subunit (ALG14), transcript variant X1, mRNA |XM_001924706.3|	100/100	ENSSSCT00000007539	100157203	AY610142	asparagine-linked glycosylation 14 homolog	XM_001924706	TC543246	Ssc.15448
160	A_72_P165141	TGGGGACAGGAGTCAGCAACTATGATGTACCTGATATTTTCCTTCCCTAAATATGAATAA	-1.76869	down	GSTO1	Sus scrofa glutathione S-transferase omega 1 (GSTO1), mRNA [NM_214050]			ENSSSCT00000011607	397117	NM_214050	glutathione S-transferase omega 1	NM_214050	TC627484	Ssc.58505
161	A_72_P473912	GTAAATGTTGAAACTTAGGCATAAATTGAACACGTTCTACAGGTAAATAATGGGGCTACA	-1.76103	down	TCEB1	transcription elongation factor B (SIII), polypeptide 1 (15kDa, elongin C) [Source:HGNC Symbol;Acc:11617] [ENSSSCT00000006770]	PREDICTED: Sus scrofa transcription elongation factor B (SIII), polypeptide 1 (15kDa, elongin C) (TCEB1), transcript variant 1, mRNA |XM_001927321.4|	100/100	ENSSSCT00000006770		CK458352		XM_003355033	TC550835	Ssc.3883
162	A_72_P050361	TTTCTGCTGCTTTCTTTGAGCTATAATGTTTGTTCATTGGTATTTGATATTCTGTGCTGG	-1.75878	down	KIAA1430	Uncharacterized protein [Source:UniProtKB/TrEMBL;Acc:I3L9A7] [ENSSSCT00000029032]	PREDICTED: Sus scrofa KIAA1430 ortholog (KIAA1430), transcript variant X1, mRNA |XM_003133348.4|	100/97	ENSSSCT00000029032	100518043		UPF0501 protein KIAA1430 homolog		TC560004
163	A_72_P088211	AGCTTTACAAGGCGATCAAACTTCTGATGAAGAGAAAGATTTTTGAGACTATCGTTACCT	-1.7581	down	SLIRP	Sus scrofa SRA stem-loop interacting RNA binding protein (SLIRP), nuclear gene encoding mitochondrial protein, mRNA [NM_001097472]			ENSSSCT00000031620	100037987	NM_001097472	SRA stem-loop interacting RNA binding protein	NM_001097472	TC615928	Ssc.56427
164	A_72_P709180	TGTAAAATCTGAGGAAAAGGAGACCACAAAGAACATCCAACAGACAGCGGGCACTAAAGG	-1.75556	down	MED6	mediator complex subunit 6 [Source:HGNC Symbol;Acc:19970] [ENSSSCT00000002590]	PREDICTED: Sus scrofa mediator complex subunit 6 (MED6), transcript variant X1, mRNA |XM_001928042.2|	100/100	ENSSSCT00000002590	100152526	XM_001928042	Mediator complex subunit 6	XM_001928042	TC539545	Ssc.52086
165	A_72_P774083	AATGGAGTAAAAATTCCAGAACCTCTCACTGATGCTTACTTCAAGAAGAAAAAGCTGTGT	-1.74443	down	RPL6		PREDICTED: Homo sapiens ribosomal protein L6 (RPL6), transcript variant X1, mRNA |XM_005253920.1|	85/90
166	A_72_P730923	CAAAAATGCTGAAGAAGAATCTGAGTCTGAAGCTGAAGAAGGTGACTGAATTTTGAAACC	-1.74393	down	BZW1	Sus scrofa basic leucine zipper and W2 domains 1 (BZW1), mRNA [NM_001244493]			ENSSSCT00000017522	100152909	NM_001244493	basic leucine zipper and W2 domains 1	NM_001244493	TC564665	Ssc.52101
167	A_72_P583746	CCTGAAACCTTATTTTAGAAAATTGATCAAGTAACTGTTGCATGTGGCTTACTCTGGATA	-1.74296	down	CALM2	calmodulin 2 (phosphorylase kinase, delta) [Source:HGNC Symbol;Acc:1445] [ENSSSCT00000009234]	PREDICTED: Bos mutus calmodulin 2 (phosphorylase kinase, delta) (CALM2), mRNA |XM_005895623.1|	100/98	ENSSSCT00000009234		AK231607		XM_003125163	TC607655	Ssc.54090
168	A_72_P614316	TAAAGCTGATCCTGTCCACAGATACCTTGGATGAGTTCAAGGAGATGGATAAAGGCGTGT	-1.73818	down	MNF1	Sus scrofa uncharacterized protein C6orf125 homolog (C7H6orf125), mRNA [NM_001243451]	Bos taurus mitochondrial nucleoid factor 1 (MNF1), mRNA |NM_001206614.1|	90/93	ENSSSCT00000030529	100153818	NM_001243451	uncharacterized protein C6orf125 homolog	NM_001243451	TC574586	Ssc.20538
169	A_72_P455662	CAAGTAAGCAGCTGGGTTAATTCATGTTTGCCCTTTTAATAAAATATAAGGGTAGAGTTC	-1.73781	down	NFYB	Sus scrofa nuclear transcription factor Y, beta (NFYB), mRNA [NM_001144930]			ENSSSCT00000000919	100157587	NM_001144930	nuclear transcription factor Y, beta	NM_001144930	TC535249	Ssc.54110
170	A_72_P405838	CTTACATCCCTGTCATATTACCAACAGAGGCAATAAAAGCTTCAGTGAAATTGCCATGAC	-1.73276	down	DCUN1D1	DCN1, defective in cullin neddylation 1, domain containing 1 (S. cerevisiae) [Source:HGNC Symbol;Acc:18184] [ENSSSCT00000025068]	PREDICTED: Homo sapiens DCN1, defective in cullin neddylation 1, domain containing 1 (DCUN1D1), transcript variant X1, mRNA |XM_005247539.1|	100/97	ENSSSCT00000025068	100624319	XM_003358695	DCN1-like protein 1-like	XM_003358695
171	A_72_P496341	TACAGTGACCGATTCTTTTTCCTTTGGCAGCTTTTGCTTTCGTGATTCCTGGACGTAGCA	-1.73237	down	BIRC5	Sus scrofa baculoviral IAP repeat containing 5 (BIRC5), mRNA [NM_214141]				397266	NM_214141	baculoviral IAP repeat containing 5	NM_214141	TC566581	Ssc.432
172	A_72_P302794	AAAGCAAAAATGAAGAACAAGCAACTTCCTACTGCAGCCCCGGATAAGACAGAGGTCACT	-1.73188	down	ARPP-19	Sus scrofa cAMP-regulated phosphoprotein (ARPP-19), mRNA [NM_214175]			ENSSSCT00000005100	397362	NM_214175	cAMP-regulated phosphoprotein	NM_214175	TC584717	Ssc.16084
173	A_72_P490075	GAGAGGACCTATTTTCCCTGGTAGTTGTTGTACACTGTATTATTTTCTTAAATGATTGGT	-1.72995	down	BLOC1S2	Sus scrofa mRNA, clone: SKNB10085C05, expressed in skin. [AK397379]	Homo sapiens biogenesis of lysosomal organelles complex-1, subunit 2 (BLOC1S2), transcript variant 1, mRNA |NM_173809.4|	100/83	ENSSSCT00000011543		AK397379		XM_001929529	TC534917	Ssc.17497
174	A_72_P674948	AGTATCTTCAACTCAAGAAGAAGTTAGAAGATGAGTTCCCTGGACGCCTGGACATCTGTG	-1.72599	down	SEPW1	Sus scrofa selenoprotein W, 1 (SEPW1), mRNA [NM_213977]			ENSSSCT00000024096	397032	NM_213977	selenoprotein W, 1	NM_213977	TC624041	Ssc.5062
175	A_72_P073421	ACAGCAACAACCTGTGCCTGCACTTCAACCCTCGCTTCGACATGCACGGAGACATTAACA	-1.72418	down	LGALS1	Sus scrofa lectin, galactoside-binding, soluble, 1 (LGALS1), mRNA [NM_001001867]			ENSSSCT00000000131	414915	NM_001001867	lectin, galactoside-binding, soluble, 1	NM_001001867	TC601305	Ssc.1320
176	A_72_P245082	CTTTACCTTGTCACAGAGGAGATGCTTTTATCTGGAGGTAATGAAATAAATTTCTGTATC	-1.72234	down	NUDT13	Sus scrofa mRNA, clone:SPL010043A05, expressed in spleen. [AK237426]	PREDICTED: Sus scrofa nudix (nucleoside diphosphate linked moiety X)-type motif 13 (NUDT13), partial mRNA |XM_005671122.1|	100/100		100157023	AK237426	nudix-type motif 13	XM_003483495	TC557108	Ssc.15487
177	A_72_P441314	ATGTGCATATGGATTCAATTCCACATCATCGATCATAGCCCCACCTATCAGCACCGAAAA	-1.71931	down	SELT	Sus scrofa selenoprotein T (SELT), mRNA [NM_001163408]			ENSSSCT00000027016	100302502	NM_001163408	selenoprotein T	NM_001163408	TC618796	Ssc.60051
178	A_72_P637286	TCTCCAATTGAAGAAGCAGGTTCACCACATGACATACCCAGGTTTTGTGCTTAGAACTTA	-1.71857	down	DPH3	Sus scrofa DPH3, KTI11 homolog (S. cerevisiae) (DPH3), mRNA [NM_001243616]			ENSSSCT00000012261	100156362	NM_001243616	DPH3, KTI11 homolog (S. cerevisiae)	NM_001243616	TC565860	Ssc.10818
179	A_72_P035091	GACCTGCATACATTGCATTTATTTAGTGGAGAAAATGGTAATTTTCAGCTTTACCCTTAC	-1.71792	down	SLC25A36	Sus scrofa clone Clu_126442.scr.msk.p1.Contig1, mRNA sequence. [AY609469]				100513238	AY609469	solute carrier family 25 (pyrimidine nucleotide carrier ), member 36		TC595684	Ssc.30525
180	A_72_P092136	GGCCCTGATTCAGAAAAGGTTCTTTACACAGCAGGCAAGCAGCTGATCATTAAACCTCTT	-1.71666	down	IFT80	Uncharacterized protein [Source:UniProtKB/TrEMBL;Acc:I3L7J8] [ENSSSCT00000024496]	Bos taurus intraflagellar transport 80 homolog (Chlamydomonas) (IFT80), mRNA [NM_001098959.1]	100/97	ENSSSCT00000024496	100515277	FS669900	intraflagellar transport protein 80 homolog	XM_003132512	TC614691	Ssc.88129
181	A_72_P577089	CAACAGTATTTTGTTATTATGAACGCAAATATTCCCACTTCCTTCAGTCACCTGGAAAAA	-1.71383	down	GATC	Sus scrofa mRNA, clone: KDN010049A03, expressed in kidney. [AK393402]	PREDICTED: Sus scrofa glutamyl-tRNA(Gln) amidotransferase, subunit C (GATC), transcript variant X1, mRNA |XM_001928504.3|	100/100			AK393402		XM_001928504	TC561185	Ssc.27320
182	A_72_P305714	AGAGTCGATGGTTGTATGTGGAAAGGATTGCTGGTGCAACTTTTATAAAAGTGAGAGATT	-1.70145	down	TFAM	Sus scrofa transcription factor A, mitochondrial (TFAM), nuclear gene encoding mitochondrial protein, mRNA [NM_001130211]				397279	NM_001130211	transcription factor A, mitochondrial	NM_001130211	TC537898	Ssc.78474
183	A_72_P223722	TGAAGAAAAACTCCGTGAGATATTTGGGCTTTATGGACAGACCACAGGAAAGGGGAATGT	-1.69733	down	SAR1A	Sus scrofa SAR1 homolog A (S. cerevisiae) (SAR1A), mRNA [NM_001031786]			ENSSSCT00000011230	595115	NM_001031786	SAR1 homolog A (S. cerevisiae)	NM_001031786	TC619881	Ssc.8626
184	A_72_P503377	CAGACATTCTGATTTGTAACCACAGTAAACTGCTGTTTTCTTGGGATCCAAACACCCAGC	-1.69321	down	TMEM111	Sus scrofa clone Clu_6860.scr.msk.p1.Contig4, mRNA sequence. [AY610093]			ENSSSCT00000012654	100154665	AY610093	ER membrane protein complex subunit 3	XM_003358517	TC601720	Ssc.17618
185	A_72_P278369	TCTATTTGGACTTGCCCCAAAATTTCAAGATATTTGTGAGCGGCAAACTCAATGAGTGTC	-1.68958	down	RNF14		PREDICTED: Sus scrofa ring finger protein 14 (RNF14), transcript variant X1, mRNA |XM_003124007.2|	100/97
186	A_72_P043051	GTTTGTGGCTTTCTTTTCAGGTTCCACAGGGACCAATAAATCCCTCAGAGAAGAGAGGAA	-1.67743	down	TMEM261	Uncharacterized protein [Source:UniProtKB/TrEMBL;Acc:F1SMP1] [ENSSSCT00000005728]	PREDICTED: Sus scrofa transmembrane protein 261 (TMEM261), mRNA |XM_003480520.2|	100/100	ENSSSCT00000005728	100155846	XM_001926626	transmembrane protein C9orf123-like	XM_001926626	TC553131	Ssc.85060
187	A_72_P640091	AAAGAAACGAAGTCTGAAGAGACTCTGGATGAGGGTCCACCAAAATATACAAAATCTGTT	-1.67493	down	FKBP3	Sus scrofa FK506 binding protein 3, 25kDa (FKBP3), mRNA [NM_001244157]				100152728	NM_001244157	FK506 binding protein 3, 25kDa	NM_001244157	TC604504	Ssc.7555
188	A_72_P143901	CACAGTGCCTCACCGTGGCTCTTCCTGACCTGATCAAGTTCAATAAAGATTCTGAAAGCT	-1.66984	down	S100A4	similar to Protein S100-A4 (S100 calcium-binding protein A4) (Metastasin) (Protein Mts1) (Placental calcium-binding protein) (Calvasculin)			ENSSSCT00000007206		AK399810			TC585329	Ssc.23014
189	A_72_P595144	TGCACAACATAGTGGTCTTCATGCGGACTTCAGTGAAGATTTCCTACATTGGCCACATGA	-1.66884	down	TMEM106C	Sus scrofa mRNA, clone: CLNT10052B07, expressed in colon. [AK391050]	PREDICTED: Sus scrofa transmembrane protein 106C (TMEM106C), transcript variant X1, mRNA |XM_001925930.3|	100/98	ENSSSCT00000000883		AK391050		XM_003481722	TC539207	Ssc.8814
190	A_72_P036681	GGTTGATGCCACCTTCAGTATTTGTGAGATGTATAAAGTACTGATAAATGTCCGCAAAAA	-1.66751	down	TTC33	tetratricopeptide repeat protein 33-like								TC555775
191	A_72_P706606	AAGAAGTATAATATGCGGGTAGAAGACTACGAGCCTTACCCAGATGATGGCATGGGGTGA	-1.66616	down	NDUFB8	Sus scrofa NADH dehydrogenase (ubiquinone) 1 beta subcomplex, 8, 19kDa (NDUFB8), nuclear gene encoding mitochondrial protein, mRNA [NM_001144842]			ENSSSCT00000006760	448979	NM_001144842	NADH dehydrogenase (ubiquinone) 1 beta subcomplex, 8, 19kDa	NM_001144842	TC518763	Ssc.11515
192	A_72_P178146	CCGTGGATAAAAGTTGATGTCAGTATATTTGACAAAATACATTGCTCTTGTGTGACTTTG	-1.66423	down	PIGK	Sus scrofa phosphatidylinositol glycan anchor biosynthesis, class K (PIGK), mRNA [NM_001032358]				606750	NM_001032358	phosphatidylinositol glycan anchor biosynthesis, class K	NM_001032358	TC518293	Ssc.42523
193	A_72_P403558	TTTGGTTTAAGATTCTTCTGTGAATTTTGGCGAGTGGTCATTAAACTGTTTTCCTCCTTA	-1.66137	down	TAF11	Sus scrofa TAF11 RNA polymerase II, TATA box binding protein (TBP)-associated factor, 28kDa (TAF11), mRNA [NM_001184894]			ENSSSCT00000001708	100151814	NM_001184894	TAF11 RNA polymerase II, TATA box binding protein (TBP)-associated factor, 28kDa	NM_001184894	TC526728	Ssc.3726
194	A_72_P198652	CTTGCTCCTGCTGATAAAAATTTGCAAAGCACATGTTAAAAGTAAAAAGCAGCCCTTTTA	-1.66027	down	FASTKD2	FAST kinase domains 2 [Source:HGNC Symbol;Acc:29160] [ENSSSCT00000017567]			ENSSSCT00000017567	100517314	AK344645	FAST kinase domains 2	XM_003133606	TC570500	Ssc.19645
195	A_72_P304394	AGTTACTGAACGGTTTATGCAGTGCTGCTTTGCCCAAATAAAATTAAAAGTGAAAGGGGT	-1.65547	down	PCMT1	Rep: Chromosome undetermined SCAF11230, whole genome shotgun sequence - Tetraodon nigroviridis (Green puffer), partial (9%) [TC525365]	Homo sapiens protein-L-isoaspartate (D-aspartate) O-methyltransferase (PCMT1), transcript variant 1, mRNA [NM_005389.2]	98/88						TC525365
196	A_72_P679266	TTCAAGGGCCATGAATGTTTGTGGCTTCTTTTCAGGTTCCACAGGGACCAATAAATCCCT	-1.65131	down	TMEM 261	Uncharacterized protein [Source:UniProtKB/TrEMBL;Acc:F1SMP1] [ENSSSCT00000005728]	PREDICTED: Sus scrofa transmembrane protein 261 (TMEM261), mRNA |XM_003480520.2|	100/98	ENSSSCT00000005728	100155846	XM_001926626	transmembrane protein C9orf123-like	XM_003480520	TC553131	Ssc.85060
197	A_72_P477900	GAGGCCTGATGGAAGTAAATCTAAGCTTTATATTTCACAGCTACAGAAAGGAAAATATTC	-1.64837	down	BRMS1L	breast cancer metastasis-suppressor 1-like [Source:HGNC Symbol;Acc:20512] [ENSSSCT00000002179]			ENSSSCT00000002179	100156007	XM_001926256	breast cancer metastasis-suppressor 1-like	XM_001926256	TC531552
198	A_72_P599493	TTAGAAAAGCCATTTTAGTGGTGTTTGCAAATAAACGGACATGGAACAGGCCATGACTCC	-1.64587	down	ARL1	Sus scrofa ADP-ribosylation factor-like 1 (ARL1), mRNA [NM_001031784]			ENSSSCT00000000950	595113	NM_001031784	ADP-ribosylation factor-like 1	NM_001031784	TC578558	Ssc.81872
199	A_72_P280569	GATTTCAGAAGACTTGAGAAGGCTAGTTTGTAGATTAGAATTCCAATTAAGAATAGCTGG	-1.64009	down	SPCS3	signal peptidase complex subunit 3-like					EW512529			TC585883	Ssc.101372
200	A_72_P719383	GATTGGACATTTGAACAGACAGTGGAAACTGCAATTACATGCCTGTCTACTGTTCTACAA	-1.63953	down	PSMA6	proteasome (prosome, macropain) subunit, alpha type, 6 [Source:HGNC Symbol;Acc:9535] [ENSSSCT00000002183]			ENSSSCT00000002183	100156790	AK233877	proteasome (prosome, macropain) subunit, alpha type, 6		TC566346	Ssc.5761
201	A_72_P625340	GGAGCACTGGGAAAGATGCCCTATTGAGCGTTTGCATTAAAATGGTTTATTTAACACAGC	-1.63723	down	CHCHD7	PREDICTED: Sus scrofa hypothetical LOC100156121 (LOC100156121), miscRNA [XR_130541]	PREDICTED: Sus scrofa coiled-coil-helix-coiled-coil-helix domain containing 7 (CHCHD7), mRNA |XM_005663085.1|	100/100		100156121	XR_130541	uncharacterized LOC100156121	XR_130541	TC590331	Ssc.34963
202	A_72_P626548	ATGGTGATTGATGAGGAGTGCTGGGAGATGGACACAGCTATAGTCCTAAAGCTATCCATT	-1.63099	down	PSMB4	Sus scrofa proteasome (prosome, macropain) subunit, beta type, 4 (PSMB4), mRNA [NM_001244455]			ENSSSCT00000007257	100153923	NM_001244455	proteasome (prosome, macropain) subunit, beta type, 4	NM_001244455	TC529494	Ssc.53698
203	A_72_P635115	GCCTTTGTTAGAGAGGGCAGTTCTGAAATATATTCATATTGTATTGATGGTCCTTTGTTA	-1.6305	down	SNRPE	small nuclear ribonucleoprotein polypeptide E [Source:HGNC Symbol;Acc:11161] [ENSSSCT00000023057]			ENSSSCT00000023057	100038330	AK344769	small nuclear ribonucleoprotein polypeptide E		TC586574	Ssc.1070
204	A_72_P254562	AGGCACCAGCAAACAAACTGTGTGATGTTGAAAATAGCCTATTCTTTCTGACAGTCTTAT	-1.62409	down	EXOSC1	exosome component 1 [Source:HGNC Symbol;Acc:17286] [ENSSSCT00000011508]	PREDICTED: Sus scrofa exosome component 1 (EXOSC1), mRNA |XM_001928803.4|	100/100	ENSSSCT00000011508	100153550	AK391882	exosomal core protein CSL4	XM_001928803	TC577365	Ssc.10542
205	A_72_P088116	GCAGAATCTGTCACAAGCCCTTTTCTTCAAACAAAGCCATCCTAATAAAAGTGGTCTCTG	-1.61904	down	RBP1	Sus scrofa retinol binding protein 1, cellular (RBP1), mRNA [NM_001031789]			ENSSSCT00000012769	100156666	NM_001031789	retinol binding protein 1, cellular	NM_001031789	TC619058	Ssc.5563
206	A_72_P462059	TTCAAAGAGGTTACTACCGCTATTACAACAAGTACGTCAACGTGAAGAAAGGCAGCGTCG	-1.61871	down	ATP5J2	Sus scrofa ATP synthase, H+ transporting, mitochondrial Fo complex, subunit F2 (ATP5J2), nuclear gene encoding mitochondrial protein, mRNA [NM_001097464]			ENSSSCT00000008354	100037979	NM_001097464	ATP synthase, H+ transporting, mitochondrial Fo complex, subunit F2	NM_001097464	TC595146	Ssc.76612
207	A_72_P199747	GGAGCCAAACAGCTTTTACTCCTATTCTCATAACATATTCTTTACTATACCAGTTATCCA	-1.60795	down	PPIL3	Sus scrofa clone Clu_21284.scr.msk.p1.Contig3, mRNA sequence. [AY609616]	PREDICTED: Sus scrofa peptidylprolyl isomerase (cyclophilin)-like 3 (PPIL3), transcript variant X1, mRNA |XM_001925925.2|	100/100	ENSSSCT00000017525	100156964	AY609616	peptidylprolyl isomerase-like protein 3	XM_001925981	TC548356	Ssc.8328
208	A_72_P414893	TGACAATGTAAGCAACTCTTAGCTTTTCCACAAGCTGGAAGAACATTTTTAAGAAGAGGA	-1.60228	down	ADAT2	adenosine deaminase, tRNA-specific 2 [Source:HGNC Symbol;Acc:21172] [ENSSSCT00000004570]	PREDICTED: Sus scrofa adenosine deaminase, tRNA-specific 2 (ADAT2), transcript variant 1, mRNA |XM_001924236.3|	100/100	ENSSSCT00000004570	100154785	AK233945	deaminase domain containing 1	XM_003121169	TC521211	Ssc.7699
209	A_72_P569439	CCCTTCCCCATTCCTTTATTGTACATAAAGTAACTGTGTATGTGCACAAGCATATTGCAT	-1.59945	down	SUMO2	Sus scrofa SMT3 suppressor of mif two 3 homolog 2 (S. cerevisiae) (SUMO2), mRNA [NM_213984]			ENSSSCT00000018737	397044	NM_213984	SMT3 suppressor of mif two 3 homolog 2 (S. cerevisiae)	NM_213984	TC549702	Ssc.5454
210	A_72_P639428	CCCGAAAAACAAAAAAGAAAGATTCTTTGTTGGTTATGCGGTTTTCTTGGCTATTCTTCA	-1.58206	down	MRPL32	mitochondrial ribosomal protein L32 [Source:HGNC Symbol;Acc:14035] [ENSSSCT00000029923]	PREDICTED: Sus scrofa mitochondrial ribosomal protein L32 (MRPL32), mRNA |XM_003360208.2|	100/98	ENSSSCT00000029923	396626	AY609957	mitochondrial ribosomal protein L32	XM_003360208	TC622798
211	A_72_P303004	CCAGTATGTAGACAACCAATTCAAATGATTGTGCTAACTTATTTCCCCTAGTTGAACTAT	-1.57966	down	MDM2	Sus scrofa Mdm2, p53 E3 ubiquitin protein ligase homolog (mouse) (MDM2), mRNA [NM_001105303]			ENSSSCT00000000526	100125959	NM_001105303	Mdm2, p53 E3 ubiquitin protein ligase homolog (mouse)	NM_001105303	TC518176	Ssc.62777
212	A_72_P574369	GACAAACTTTTCACTCTATAGAAGTGGAATGTTTAGGGGCCTGTGTAAATGCACCAATGG	-1.56987	down	NUDFV2	Sus scrofa NDUFV2 (NUDFV2), nuclear gene encoding mitochondrial protein, mRNA [NM_001097475]			ENSSSCT00000004081	100037991	NM_001097475	NDUFV2	NM_001097475	TC569458	Ssc.922
213	A_72_P215797	GTTTATAAGTTTTGTGGGAAATTATGGACTTACTCTGTCACCTTCATTTGTGCTGTGTAA	-1.56733	down	VTA1	Sus scrofa clone Clu_16337.scr.msk.p1.Contig3, mRNA sequence. [AY609536]	Homo sapiens vesicle (multivesicular body) trafficking 1 (VTA1), transcript variant 1, mRNA |NM_016485.4|	96/88		100155445	AY609536	Vacuolar protein sorting-associated protein VTA1 homolog		TC523506	Ssc.10773
214	A_72_P203542	AAATGTGGAAAGTATGACCTTTTACGTTCAACAAGACACTTTGGTGGAATGGCTTGGTAT	-1.56579	down	MRPS22	Sus scrofa mRNA, clone:LVR010102B07, expressed in liver. [AK232628]	PREDICTED: Sus scrofa mitochondrial ribosomal protein S22 (MRPS22), mRNA |XM_005669885.1|	100/100	ENSSSCT00000012766	100158122	AK232628	Mitochondrial ribosomal protein S22	XM_001926080	TC520803	Ssc.54953
215	A_72_P371268	AAAGAGATTGTCTTGTGGTTTCACCCTGAGGAACTGGTAGATTACAAGAGCTGTGCTCAG	-1.56031	down	NME1	Sus scrofa NME/NM23 nucleoside diphosphate kinase 1 (NME1), mRNA [NM_001204759]			ENSSSCT00000019152	100142626	NM_001204759	NME/NM23 nucleoside diphosphate kinase 1	NM_001204759	TC597548	Ssc.19546
216	A_72_P335983	ATGCCAATTATATACCCTCATGCACTTGTCTGATTTTGAGCCTGTAAAATGACTACTTTT	-1.55631	down	BLOC1S6	929628 MARC 4PIG Sus scrofa cDNA 5', mRNA sequence [CK459441]	Homo sapiens biogenesis of lysosomal organelles complex-1, subunit 6, pallidin (BLOC1S6), mRNA |NM_012388.2|	80/88			CK459441			TC542705	Ssc.13686
217	A_72_P214482	GATCCTTAAGCTGTTGGACTGGTTCTTACATTTTTAAATGGTTGAAAAGGTGTCAAAAGA	-1.55378	down	TRMT5	tRNA (guanine-N(1)-)-methyltransferase-like			ENSSSCT00000027040	100519406	AK394687	tRNA (guanine-N(1)-)-methyltransferase-like	XM_001924820	TC529033	Ssc.102006
218	A_72_P747013	CACTTTTGAATAAGCAGTTTGCATTTAATACAATCTGGTACCTGGCTAAAAGTTATCAGG	-1.54715	down	ATP5F1	ATP synthase, H+ transporting, mitochondrial Fo complex, subunit B1 [Source:HGNC Symbol;Acc:840] [ENSSSCT00000007437]			ENSSSCT00000007437	100154817	AK399023	ATP synthase, H+ transporting, mitochondrial Fo complex, subunit B1	XM_003355244	TC590512	Ssc.54804
219	A_72_P158256	GTCCTCAAAGGGTTATGGTGGAGTAGGACTTACTTAATGCAAAATAGTCTTCTATTTTTA	-1.5444	down	RBM18	RNA binding motif protein 18 [Source:HGNC Symbol;Acc:28413] [ENSSSCT00000029013]			ENSSSCT00000029013	100154045	AY610164	RNA binding motif protein 18	XM_001925796	TC523239	Ssc.14096
220	A_72_P108526	GGGTCTTATTTTTGTGGTAGATAGCAATGATCGTGAAAGAATCCAGAAGGAGCAGATGAG	-1.54238	down	ARF4	Sus scrofa ADP-ribosylation factor 4 (ARF4), mRNA [NM_001048072]			ENSSSCT00000012547	595108	NM_001048072	ADP-ribosylation factor 4	NM_001048072	TC607200	Ssc.1316
221	A_72_P721513	TCCAGCCTCTCCAATCAGTCCCAGCCCATGTACTATAATAAAACAAACCTTTGAATATTG	-1.53936	down	ROMO1	Sus scrofa reactive oxygen species modulator 1 (ROMO1), nuclear gene encoding mitochondrial protein, mRNA [NM_001097462]			ENSSSCT00000007996	100154394	NM_001097462	reactive oxygen species modulator 1	NM_001097462	TC590352	Ssc.5089
222	A_72_P711278	TCTGTTAGTGACTGTTAAAAATACTTGGGCATGCTCTTGTGGTGCAGTGGGCTCATGATC	-1.53689	down	TMEM70	transmembrane protein 70 [Source:HGNC Symbol;Acc:26050] [ENSSSCT00000024679]			ENSSSCT00000024679	100155813	AY609959	transmembrane protein 70	XM_001927496	TC520548	Ssc.18539
223	A_72_P560129	CTGGAAAACTGAAGTATTTTGATAAACTGAACTGAAAAATCTTCCTCAGGTCAAGATGCT	-1.53428	down	PRDX4	Uncharacterized protein [Source:UniProtKB/TrEMBL;Acc:F1SQ01] [ENSSSCT00000013313]			ENSSSCT00000013313	100152260	AK240443	peroxiredoxin 4	XM_001927369	TC548724	Ssc.29335
224	A_72_P051776	GAAGAACATACTGTCTTTGTGGTTTTGAAGACAACTGTGAAATAAAATTGTTTCACCTGC	-1.52931	down	PSMA1	Proteasome subunit alpha type [Source:UniProtKB/TrEMBL;Acc:F2Z5L7] [ENSSSCT00000014628]	PREDICTED: Sus scrofa proteasome (prosome, macropain) subunit, alpha type, 1 (PSMA1), mRNA |XM_003122965.3|	100/100	ENSSSCT00000014628	100516779	AY609452	proteasome subunit alpha type-1-like	XM_003122965	TC615129	Ssc.6830
225	A_72_P273184	CACTTGAGATTTTTGGTTTTATGATTTCTGTTCCTTACGTTGTAAAGACAAGAGTTAGGC	-1.52632	down	BMPR1A	Sus scrofa partial mRNA for bone morphogenetic protein receptor type IA (BMPR1A gene), 3'UTR region. [FM995261]	PREDICTED: Sus scrofa bone morphogenetic protein receptor, type IA (BMPR1A), transcript variant X1, mRNA |XM_005671180.1|	100/100	ENSSSCT00000011342		FM995261			TC584592	Ssc.903
226	A_72_P644388	CGCATGTCAGAATGCTTTTTTATGGGGTTATTATGTTTCTTCTAATTATCTGTGGTTCCA	-1.51599	down	ETFA	Sus scrofa electron-transfer-flavoprotein, alpha polypeptide (ETFA), nuclear gene encoding mitochondrial protein, mRNA [NM_001244403]			ENSSSCT00000002087	396615	NM_001244403	electron-transfer-flavoprotein, alpha polypeptide	NM_001244403	TC568411	Ssc.9992
227	A_72_P555421	GCTCAAAATGTGAACACCTGTTTTGGATTTGTTTGAAACTGTTTGACCAATAAAGAGCAT	-1.50877	down	FBXO9	Sus scrofa F-box protein 9 (FBXO9), mRNA [NM_001160297]			ENSSSCT00000002917	100152568	NM_001160297	F-box protein 9	NM_001160297	TC550959	Ssc.9128
1	A_72_P185336	GCCTCCTTCAGCAGCTACTGACTGAATAACCACTTTTAAAGGAATGTGAAATTTAAATAA	1.50606	up	NCOA1	Sus scrofa nuclear receptor coactivator 1 (NCOA1), mRNA [NM_001025228]			ENSSSCT00000009390	574068	NM_001025228	nuclear receptor coactivator 1	NM_001025228	TC601741	Ssc.24299
2	A_72_P477668	ATAAGGGACTTGGTCCATGCCCCATTGCCGTTGACATGGAAACGCTCGAGCCTGTGCAGT	1.51234	up	KIF7	Sus scrofa mRNA, clone: UTR010100B09, expressed in uterus. [AK398714]	PREDICTED: Bos mutus kinesin family member 7 (KIF7), mRNA |XM_005895171.1|	93/95	ENSSSCT00000023098		AK398714		XR_131391	TC585587	Ssc.45331
3	A_72_P336258	ATGGTTCTCTGGCTGTCTTCCTGTGTTCCATGTAGATTTGTCGAGCAGCATGTATTCTCA	1.5127	up	WDFY3	Rep: Predicted protein - Physcomitrella patens subsp. patens, partial (8%) [TC576067]	Homo sapiens WD repeat and FYVE domain containing 3 (WDFY3), mRNA |NM_014991.4|	93/80						TC576067
4	A_72_P319193	AACAATATCTGCACTTTGTGTGCAAGCCCGACATGGGGCTCCCCTACCAGGGCCATGACT	1.51498	up	SOX17	SRY (sex determining region Y)-box 17 [Source:HGNC Symbol;Acc:18122] [ENSSSCT00000006855]	PREDICTED: Sus scrofa SRY (sex determining region Y)-box 17 (SOX17), mRNA |XM_001928376.5|	100/100	ENSSSCT00000006855	100154087	XM_001928376	transcription factor SOX-17-like	XM_001928376	TC530902
5	A_72_P474796	CCTTTGTAAAGACCATTGAGGGAGAGTGGGACTCAGCAACTTTTCTACCTTTTGTTTTTT	1.51826	up	GON4L	Uncharacterized protein [Source:UniProtKB/TrEMBL;Acc:F1RLM0] [ENSSSCT00000007130]			ENSSSCT00000007130	100155502	AK235950	gon-4-like (C. elegans)	XM_003361120	TC523129	Ssc.54527
6	A_72_P738682	TGAACGTGGGAGTTTAGCTGCTTCTCTTGCCTAAGTATTCTTTTCCTATCACTATGCATT	1.5451	up	APP	Sus scrofa amyloid beta (A4) precursor protein (APP), mRNA [NM_214372]			ENSSSCT00000013154	397663	NM_214372	amyloid beta (A4) precursor protein	NM_214372	TC579892	Ssc.14258
7	A_72_P216827	TGGTTTCCTCTCCTACTCACTTCCTTAGGCTCATTAACAACAAGAACGTTTCAGAAAAAA	1.54694	up	LPHN1	Rep: AGAP009581-PA - Anopheles gambiae str. PEST, partial (3%) [TC537125]	Homo sapiens latrophilin 1 (LPHN1), transcript variant 1, mRNA |NM_001008701.2|	100/92						TC537125
8	A_72_P063781	TTTCTTTGGAGAAGAGAAGAAAAAGCACATGTCTGAGCCTCACTCAGTTGGTAGCCAGGA	1.55175	up	GCN1L1	GCN1 general control of amino-acid synthesis 1-like 1 (yeast) [Source:HGNC Symbol;Acc:4199] [ENSSSCT00000010848]			ENSSSCT00000010848	100156624	AK389271	GCN1 general control of amino-acid synthesis 1-like 1 (yeast)	XM_003483434	TC537961	Ssc.2060
9	A_72_P183761	GCCCCCGACCCTTTTTGTAAATCTTGTTCATTGTAAATCAAATACAATTGTGTTTTGCAA	1.56885	up	PLXNB2	Rep: Plexin-B2 precursor (MM1). - Canis familiaris, partial (10%) [TC579765]	PREDICTED: Bos taurus plexin B2 (PLXNB2), transcript variant X1, mRNA |XM_005207504.1|	95/86						TC579765
10	A_72_P490148	TAAGGCAGACCCTTCAGAGATCAGGACCAGTATTTCCTACAGGCTGTCCCTGGCCCCATC	1.57742	up	GBF1	golgi brefeldin A resistant guanine nucleotide exchange factor 1 [Source:HGNC Symbol;Acc:4181] [ENSSSCT00000011572]			ENSSSCT00000011572	100154193	AK397829	golgi brefeldin A resistant guanine nucleotide exchange factor 1	XM_003483549	TC562094	Ssc.26284
11	A_72_P488284	GACATTTTGCTTTTCCGAACTTTTGTCCACATTCCAGGGCTTCCTGGAAGACTTGACCTT	1.57979	up	HECTD4	Uncharacterized protein [Source:UniProtKB/TrEMBL;Acc:F1RJM5] [ENSSSCT00000010835]	PREDICTED: Sus scrofa HECT domain containing E3 ubiquitin protein ligase 4 (HECTD4), transcript variant X1, mRNA |XM_005657322.1|	100/100	ENSSSCT00000010835	100151787	XM_001924613	probable E3 ubiquitin-protein ligase C12orf51-like	XM_001924613	TC524658
12	A_72_P498699	TTGTGCTCTTCATGTGTCTGGGCTGCGCCCGGGGCTTCACAAAATAAAGTCGTGCAGCAG	1.59233	up	RANGAP1	Ran GTPase activating protein 1 [Source:HGNC Symbol;Acc:9854] [ENSSSCT00000031198]			ENSSSCT00000031198	100153811	AK238739	Ran GTPase activating protein 1	XM_001929169	TC549964	Ssc.5167
13	A_72_P360688	TGTGTGTACATATGTGTATATGTATATATCACGCAGCAGGCGTGACTGCTGCTGTCCAGT	1.59453	up	DNAJC5	Sus scrofa chromosome 17 clone pkmCon10, mRNA sequence. [AY803085]	Homo sapiens DnaJ (Hsp40) homolog, subfamily C, member 5 (DNAJC5), mRNA |NM_025219.2|	95/90			AY803085			TC538642
14	A_72_P264617	TGAAATCCAGCAGTTGAAGCAGAAGATCTGTGAGGTCGATGGTATTCAAAAGGGCATCAC	1.59484	up	KIF16B	kinesin family member 16B [Source:HGNC Symbol;Acc:15869] [ENSSSCT00000030802]			ENSSSCT00000030802	100154597	AK395064	kinesin family member 16B	XM_003359906	TC578467	Ssc.96395
15	A_72_P050406	TAAGCTTTCGTGTCGTGTTGCAGCAGAGTGACAATGGGGGTTGGGGGGTTATTTATTTTT	1.60665	up	NCDN	Sus scrofa mRNA, clone: HTMT10019H05, expressed in hypothalamus. [AK391747]	Homo sapiens neurochondrin (NCDN), transcript variant 1, mRNA |NM_001014839.1|	98/93			AK391747			TC622615	Ssc.52423
16	A_72_P055961	ACAGGCCATGTGAGCTCAGCAGGCTGCTTCCTTTTTATGAAGCATTGACTTTGTACATGT	1.61405	up	CABIN1	Uncharacterized protein [Source:UniProtKB/TrEMBL;Acc:F1RL39] [ENSSSCT00000011023]			ENSSSCT00000011023	100157110	XM_001926724	calcineurin binding protein 1	XM_001926724	TC617332
17	A_72_P050211	GTTGTTTAATGTCCAGTCCTGTTCAATTATGACATGATTCTAACAGCTCAATAAACCTCT	1.61582	up	PPP1R26	920935 MARC 4PIG Sus scrofa cDNA 3', mRNA sequence [CK456694]	PREDICTED: Sus scrofa protein phosphatase 1, regulatory subunit 26 (PPP1R26), transcript variant X1, mRNA |XM_005660545.1|	100/100			CK456694				Ssc.25269
18	A_72_P437604	ATACAGGGTCTCTTGACGCTGTATGGCGGGAGCTGCAAGAAGCACAAGAGCATGATGCCC	1.61902	up	PTPN23	PREDICTED: Sus scrofa tyrosine-protein phosphatase non-receptor type 23-like (LOC100622263), partial miscRNA [XR_131354]	PREDICTED: Equus caballus protein tyrosine phosphatase, non-receptor type 23 (PTPN23), mRNA ref|XM_001495506.3|	100/83		100622263	XR_131354	tyrosine-protein phosphatase non-receptor type 23-like	XR_131354	TC572386	Ssc.44151
19	A_72_P196667	CTGCAGTGCATCATAACTCTAAAATCTGTCTGATTCAGTTCTTCATCTTTCTCCTGTCAA	1.63468	up	ERBB4	receptor tyrosine-protein kinase erbB-4-like								TC414631
20	A_72_P433529	AGCTTGGTGCGGTGCCGTTTACTTGTACAGAAACATTTTTGAAAAATTCTTTTCAATAAG	1.63932	up	CHERP	950897 MARC 4PIG Sus scrofa cDNA 5', mRNA sequence [CN161590]	PREDICTED: Sus scrofa calcium homeostasis endoplasmic reticulum protein (CHERP), mRNA |XM_005661196.1|	100/100			CN161590		XM_003480762	TC542615	Ssc.4874
21	A_72_P599098	CACCCTGAAGGAGTGGGCCGCTGCTTTGAAATTAAAGAAGAAGACATAGATGAAAATCTC	1.64283	up	SPARCL1	Sus scrofa SPARC-like 1 (hevin) (SPARCL1), mRNA [NM_001097422]			ENSSSCT00000010101	100037275	NM_001097422	SPARC-like 1 (hevin)	NM_001097422	TC587504	Ssc.54112
22	A_72_P165656	TGAGTTCCCCCCATCACCCTAGGAGGTGGGGCCTCAATTTAAGGTCCTCCCTATTGGAAG	1.64475	up	GRN	Sus scrofa granulin (GRN), mRNA [NM_001044578]			ENSSSCT00000018893	733645	NM_001044578	granulin	NM_001044578	TC601174	Ssc.14563
23	A_72_P494595	TTAGTGATAATGACATCCGGAAGTATGAGATGTTTGCTCAGACCCTTCAGCAGAGTCGAG	1.64941	up	VCP	Sus scrofa valosin containing protein (VCP), mRNA [NM_214280]			ENSSSCT00000005837	397524	NM_214280	valosin containing protein	NM_214280	TC586220	Ssc.856
24	A_72_P453532	AACCCCATGGAACAAGGGCATTTTGCCAGCCCAGACCAGAATACAATGCTTTCTCAGCTC	1.65489	up	EP300	E1A binding protein p300 [Source:HGNC Symbol;Acc:3373] [ENSSSCT00000000074]			ENSSSCT00000000074	100156226	CN156007	E1A binding protein p300	XM_001929213	TC531085	Ssc.95896
25	A_72_P046006	GGCAGCTTCACAGTTGGTGTGGACCATGACTCGGTCATCTGGACAAAGTAAATGTGAAAT	1.65509	up	TECPR2	Uncharacterized protein [Source:UniProtKB/TrEMBL;Acc:I3LRS6] [ENSSSCT00000028166]	PREDICTED: Sus scrofa tectonin beta-propeller repeat containing 2 (TECPR2), mRNA |XM_003482318.2|	100/100	ENSSSCT00000028166	100158172		tectonin beta-propeller repeat-containing protein 2-like		TC532482
26	A_72_P236677	CCGCCGCTTCCTACCTTGTTTGGAACCTGAATCCTAATAAAGAATTATTAACCCAAAAAA	1.65881	up	UBA1	Sus scrofa mRNA, clone:OVRM10018D01, expressed in ovary. [AK234808]				100525439	AK234808	ubiquitin-like modifier activating enzyme 1		TC606279	Ssc.1875
27	A_72_P223517	ATATGAAATTTGATTTTGAAAGTGATGACAATGCCGTCACAACATCTACAGGTACGTGAG	1.66351	up	EGFR	Sus scrofa epidermal growth factor receptor (EGFR), mRNA [NM_214007]				397070	NM_214007	epidermal growth factor receptor	NM_214007	TC518002	Ssc.54725
28	A_72_P002731	TTCCAGGATTACCGAAAACTGAACAGCAACCTTGGGGGACCTGGGTCGTCACGTACTCCC	1.66761	up	PRRC2A	Sus scrofa HLA-B associated transcript 2 (LOC100137083), mRNA [NM_001114675]	Bos taurus proline-rich coiled-coil 2A (PRRC2A), mRNA |NM_001205557.1|	100/93	ENSSSCT00000001540	100137083	NM_001114675	HLA-B associated transcript 2	NM_001114675	TC548093	Ssc.6633
29	A_72_P479378	CAACTATGAAGAGTCACCAGTATCTACTACTGTGAAGTCAGCTGTGCTCTGTTTTCCGCT	1.66777	up	CDC42BPB	CDC42 binding protein kinase beta (DMPK-like) [Source:HGNC Symbol;Acc:1738] [ENSSSCT00000002802]			ENSSSCT00000002802	100156588	AK235576	CDC42 binding protein kinase beta (DMPK-like)	XM_001925531	TC531808	Ssc.2495
30	A_72_P155581	ATCCAACGGGCATTTATCAGGCACAGTCCTGGTATCTGGGATAAGAAAGATTTCTTCCCA	1.67922	up	NFIC	Sus scrofa mRNA, clone:OVR010014H04, expressed in ovary. [AK234160]	PREDICTED: Sus scrofa nuclear factor I/C (CCAAT-binding transcription factor) (NFIC), mRNA |XM_005654726.1|	100/100			AK234160		XM_003480835	TC623290	Ssc.11562
31	A_72_P488559	AAGGAGCTGGCTCAGCTGCAGGAGCTGAACAGGGAGACCCAGGGTTCTTCTCTTGCTTTT	1.68905	up	AP1B1	adaptor-related protein complex 1, beta 1 subunit [Source:HGNC Symbol;Acc:554] [ENSSSCT00000010934]			ENSSSCT00000010934	100157709	BP439695	adaptor-related protein complex 1, beta 1 subunit	XM_003359150	TC575573	Ssc.38023
32	A_72_P329518	TTACGTCTTTGCCTTTAAAGAGTGGGTTGCAACCATCACTAGATCACGAGTGTGCCTGAT	1.71459	up	PEG3	Sus scrofa PEG3 (PEG3) mRNA, partial cds. [EF619475]				100522552	EF619475	paternally expressed 3	XM_003481920	TC606437	Ssc.22623
33	A_72_P668107	TGGATTGTGAAGTGAAAAGGAATGAACCAACCAACCTGTCATCTTCTCACCCACCCTCAT	1.71593	up	KDM4A	Sus scrofa jumonji domain-containing 2A mRNA, partial cds. [EU661937]				100294710	EU661937	lysine (K)-specific demethylase 4A		TC613720	Ssc.42348
34	A_72_P203577	TAAACACAGTCATGCTACAGAAATCAAGCCGTCGATTCTGGGGAACAGACGATCCATAAC	1.72038	up	MTOR	mechanistic target of rapamycin (serine/threonine kinase) [Source:HGNC Symbol;Acc:3942] [ENSSSCT00000003786]			ENSSSCT00000003786	100127359	BX674773	mechanistic target of rapamycin (serine/threonine kinase)	XM_003127584	TC533270	Ssc.1908
35	A_72_P157516	AAGAAGGAGGCAGTTCCCACCTGTTCCCTTTTGAGAAGATGTGATGTTGAATGGTTACCT	1.76366	up	XPC	xeroderma pigmentosum, complementation group C [Source:HGNC Symbol;Acc:12816] [ENSSSCT00000012699]			ENSSSCT00000012699	100514251	XM_003132393	xeroderma pigmentosum, complementation group C	XM_003132393	TC530650
36	A_72_P711923	TTAGATTTTTAACACAGACCCTGGCATAAAACCTGTACACGGACACATCAGGGTCACGAG	1.76549	up	NCOR1	Uncharacterized protein [Source:UniProtKB/TrEMBL;Acc:I3LPS3] [ENSSSCT00000031618]	PREDICTED: Ovis aries nuclear receptor corepressor 1 (NCOR1), mRNA	91/80	ENSSSCT00000031618		AK237307		XR_135366	TC522128	Ssc.21335
37	A_72_P073111	CGGCAGGGGTATGTCAGTGTCACTGGATGTCAAACAGTAATAAATTAAACCGACAGCAAA	1.77181	up	SMARCA4	Uncharacterized protein [Source:UniProtKB/TrEMBL;Acc:F1S594] [ENSSSCT00000014884]	PREDICTED: Sus scrofa SWI/SNF related, matrix associated, actin dependent regulator of chromatin, subfamily a, member 4 (SMARCA4), partial mRNA |XM_005661255.1|	100/100	ENSSSCT00000014884	100622433	AK239326	transcription activator BRG1-like	XM_003480799	TC577157	Ssc.396
38	A_72_P411423	GGCACTACATACTCTATCTACCAAGTTGATCTTCAGTGAGTGTGCCTGGTTTGATTAGGA	1.81473	up	PTPRB	Rep: A142L protein - Paramecium bursaria Chlorella virus 1 (PBCV-1), partial (16%) [TC542133]	PREDICTED: Sus scrofa protein tyrosine phosphatase, receptor type, B (PTPRB), mRNA |XM_001926867.5|	100/100						TC542133
39	A_72_P503897	AGTTGACGCCGGAACACCTGATCAAAATGCAGAAGCAGAAACTGCAGCTGCCCCAGCAGG	1.81975	up	EP400	E1A binding protein p400 [Source:HGNC Symbol;Acc:11958] [ENSSSCT00000024610]	PREDICTED: Sus scrofa E1A binding protein p400 (EP400), transcript variant X1, mRNA |XM_005670513.1|	100/100	ENSSSCT00000024610		XM_001927142		XM_001927142
40	A_72_P395158	AGAGGACATCAAACTGCTGTAGTTTCCATTTCTACTGTATTTCATTCGCAGCCTATTTTT	1.86396	up	MLLT4	myeloid/lymphoid or mixed-lineage leukemia (trithorax homolog, Drosophila); translocated to, 4 [Source:HGNC Symbol;Acc:7137] [ENSSSCT00000004443]			ENSSSCT00000004443	100514741	XM_003121094	myeloid/lymphoid or mixed-lineage leukemia (trithorax homolog, Drosophila); translocated to, 4	XM_003121094	TC548888
41	A_72_P400093	ACAGTTGATTTTGTGAACCAATCCGTGCTCCAAATCAGCAGTCAGGACGTGGAAAGTAAA	1.88646	up	SYNE1	Uncharacterized protein [Source:UniProtKB/TrEMBL;Acc:F1S7X0] [ENSSSCT00000004511]	PREDICTED: Sus scrofa spectrin repeat containing, nuclear envelope 1 (SYNE1), mRNA |XM_003480228.2|	100/100	ENSSSCT00000004511		DY437671		XM_003480228	TC558731	Ssc.32591
42	A_72_P406628	CATCCCACCCATTTTCTGTTTTCATGTAAAAGACAAATAAATGACTTGACTCCCCCAAAA	1.887	up	SPTAN1	Sus scrofa mRNA, clone:OVRM10052F06, expressed in ovary. [AK235137]	Bos taurus spectrin, alpha, non-erythrocytic 1 (SPTAN1), mRNA [NM_001114156.1]	80/98	ENSSSCT00000006217	100049693	AK235137	spectrin alpha non-erythrocytic 1	XM_003122201		Ssc.3076
43	A_72_P430876	GACGCTGCTCGTACCAGAAAAGACTATTGAAAGATGATTTATTTTATTTTTCTCAGACCT	1.95613	up	LARP1	Sus scrofa mRNA, clone:SKNB10027B04, expressed in skin. [AK349687]	PREDICTED: Sus scrofa La ribonucleoprotein domain family, member 1 (LARP1), mRNA |XM_005674548.1|	100/100			AK349687			TC579915	Ssc.23762
44	A_72_P136796	TTATTAGAATCTCAGTCACAGCTGGATGCAGCTAAGAGTGAAGCCCAGAAACAAAGCAGC	1.99077	up	RRBP1	ribosome binding protein 1 homolog 180kDa (dog) [Source:HGNC Symbol;Acc:10448] [ENSSSCT00000026565]	PREDICTED: Sus scrofa ribosome binding protein 1 (RRBP1), mRNA [XM_005672713.1]	100/100	ENSSSCT00000026565		AK236477		XM_001926002	TC574067	Ssc.3899
45	A_72_P340983	TACGTGCCAAAGCTTTACTACTGTGGAAAGACAACTGTTTAGTAAAAGATTTACATTCCA	2.00362	up	FN1	Sus scrofa mRNA, clone: LVRM10194G09, expressed in liver. [AK394346]	PREDICTED: Sus scrofa fibronectin 1 (FN1), transcript variant X1, mRNA |XM_003133641.2|	100/100	ENSSSCT00000017610		AK394346		XM_003133642	TC559465	Ssc.16743
46	A_72_P444142	TTATCTGTCACCATTGAAGGCCCATCCAAGGTTAAAATGGATTGCCAGGAAACCCCAGAA	2.08621	up	FLNB	filamin B, beta [Source:HGNC Symbol;Acc:3755] [ENSSSCT00000012553]			ENSSSCT00000012553	414394	AY550071	filamin B, beta	XM_003483193	TC618446	Ssc.6691
47	A_72_P358443	TCTTGCTGCAATTTAACCGAATTCTGAAGGCACTGTCTTCAGCTGAGCTCGTGAACAATG	2.11097	up	SLCO2A1	AJ961798 KN404_2 Sus scrofa cDNA clone C0007749f24 5', mRNA sequence [AJ961798]	Sus scrofa solute carrier organic anion transporter family member 2A1 (SLCO2A1) gene, exon 14 and complete cds gb|DQ104846.2|AH015172S13	100/100			AJ961798			TC522873	Ssc.4060
48	A_72_P386543	GTTTTCTACACATCTATTTTTCTTCAGACTAAGGAGTTTTGATAGAAAGACGCCCCAAAA	2.18972	up	MYH9	Rep: Myosin-9 (Myosin heavy chain 9) (Myosin heavy chain, nonmuscle IIa) (Nonmuscle myosin heavy chain IIa) (NMMHC II-a) (NMMHC-IIA). - Canis familiaris, partial (30%) [TC546273]	PREDICTED: Equus caballus myosin, heavy chain 9, non-muscle (MYH9), mRNA |XM_005606736.1|	100/84						TC546273
49	A_72_P092086	CAACAAGGATGCAGCCCTGGTGGAAGCGGCTCGAGCCAACAATGTCCAGGAAGTCCGCAG	2.27231	up	CLPB	ClpB caseinolytic peptidase B homolog (E. coli) [Source:HGNC Symbol;Acc:30664] [ENSSSCT00000023643]	Homo sapiens ClpB caseinolytic peptidase B homolog (E. coli) (CLPB), transcript variant 4, mRNA |NM_001258394.1|	91/89	ENSSSCT00000023643		BI184906			TC561361	Ssc.81988
50	A_72_P385033	TCATCGCCCGATCTGATGATGAACTACTGGATGACTTTTTCCATGATCAGAGCACAGCTA	2.30838	up	HUWE1	Uncharacterized protein [Source:UniProtKB/TrEMBL;Acc:F1RUH0] [ENSSSCT00000013481]	PREDICTED: Sus scrofa HECT, UBA and WWE domain containing 1, E3 ubiquitin protein ligase (HUWE1), transcript variant X1, mRNA |XM_003135102.4|	100/100	ENSSSCT00000013481	100517442	XM_003135102	E3 ubiquitin-protein ligase HUWE1-like	XM_003135102	TC609002
51	A_72_P509990	TTGTCTATGGTGGCTGTGGAGGGAATGCCAACCGTTTTGAGACCCGTGAGGCCTGTGAGA	2.39617	up	COL7A1	collagen, type VII, alpha 1 [Source:HGNC Symbol;Acc:2214] [ENSSSCT00000012432]	PREDICTED: Sus scrofa collagen, type IV, alpha 1 (COL4A1), mRNA |XM_003131091.4|	95/100	ENSSSCT00000012432	100523209	AK394541	collagen, type VII, alpha 1	XM_003132189	TC597798	Ssc.39484
52	A_72_P233842	TGGTCCCACTGGTCCTCCAGGCCTGATTGGTGAGCCAAGGCATTCCTGGATCTCGGGGAA	2.44399	up	COL6A3	collagen, type VI, alpha 3 [Source:HGNC Symbol;Acc:2213] [ENSSSCT00000028799]			ENSSSCT00000028799	100101551	BX669980	collagen, type VI, alpha 3	XM_001928087	TC558541	Ssc.98136
53	A_72_P100051	CTGATGAAAGAAGGCGTGCATCGTTGACTGACAGCGGTAGGAGCTATATGTATATTTGTG	2.4509	up	FLT1	AJ943443 CSEQRAN17 Sus scrofa cDNA clone C0007316a17 5', mRNA sequence [AJ943443]	PREDICTED: Sus scrofa fms-related tyrosine kinase 1 (vascular endothelial growth factor/vascular permeability factor receptor) (FLT1), mRNA |XM_001925740.5|	100/100			AJ943443			TC530984	Ssc.5051
54	A_72_P206807	GGATTTTCCTTGGATACTTTAGCAAAACCGTTTCCAAATCACCTGTTATGCAGTTTCTTT	2.53558	up	CADPS2	Ca++-dependent secretion activator 2					BP437388	BP437388		TC627463	Ssc.23623
55	A_72_P315543	TAACAGATGATTCAGTGCTAGGGTGTTGAATGTGAAACACCGGTTTTCACTGCTCACCTC	2.72336	up	COL4A1	Rep: Collagen type IV alpha 1 chain - Canis familiaris, partial (3%) [TC577976]	PREDICTED: Sus scrofa collagen, type IV, alpha 1 (COL4A1), mRNA |XM_003131091.4|	100/100			XM_003131091		XM_003131091	TC577976
56	A_72_P664626	TCATCCCTGGAAAATACATCCAGTGCCTATCGTTGCTCAACTAAGAACGGGAAAATCCAG	2.96834	up	GPR116	G protein-coupled receptor 116 [Source:HGNC Symbol;Acc:19030] [ENSSSCT00000001929]			ENSSSCT00000001929	100152930	XM_001928511	G protein-coupled receptor 116	XM_001928511	TC611701	Ssc.66685
57	A_72_P449008	ATGAGTGGCTGAGCAAGATTTCCCTCAAGGGCGAGAAGAGAATTGGACTGATTAGGAAAA	4.17317	up	CSGALNACT1	chondroitin sulfate N-acetylgalactosaminyltransferase 1 [Source:HGNC Symbol;Acc:24290] [ENSSSCT00000007673]			ENSSSCT00000007673	100517735	XM_003134203	chondroitin sulfate N-acetylgalactosaminyltransferase 1	XM_003134203	TC615493
