# Supplementary material for: Prolonged Effect of Seminal Plasma on Global Gene Expression in Porcine Endometrium
Source: Genes (Basel). 2020 Nov 3;11(11):1302. doi: 10.3390/genes11111302 (PMC7692128; doi:10.3390/genes11111302)
Supplement: Supplementary file 1 [file genes-11-01302-s001.zip › Supplementary Table 2.xlsx]

## Sheet: 6DC vs 6DPI lista
# Notes : Fold change >= 1.5
#Entity List : T Test unpaired p (Corr) cut-off = 0.05 - 513		Sekwencje wyszukane przez porwnanie sekwencji poszczegolnych sond z uzyciem algorytmu megablast (highly similar sequences) lub jesli to nie przynioslo rezultatow z uzyciem algorytmu blastn (somewhat similar sequences)
#Interpretation : Status		Zakonczono 25.11.2013
#Experiment : 6D 100% C vs PI n=4 final		Sondy		399
#Fold-Change cut-off : 1.5		Zidentyfikowane		342
#Pairing option : All against single condition		Niezidentyfikowane		57
#Condition pairs :
#[PI] vs [C]
#Minimum number of pairs:1 out of 1 condition pairs.		Zidentyfikowanych genow: 118 down + 137 up = 255 DEGs
# Technology : Agilent.SingleColor.26440
# Owner : gxuser
# Created On : Wed Oct 16 13:24:25 CEST 2013
ProbeName		FC ([PI] vs [C])	Regulation ([PI] vs [C])	GeneSymbol	Description	GenbankAccession	Przypisanie	Query cover/ ident [%]
A_72_P001526	AGGGGTGGGGGATGCTTTCTGTGCTTCTTTTCAATAAAGCATTGGCTGGTGTTGAAAAAA	2.4499445	up							A_72_P001526	AGGGGTGGGGGATGCTTTCTGTGCTTCTTTTCAATAAAGCATTGGCTGGTGTTGAAAAAA	DR082404		immunoglobulin-like and fibronectin type III domain-containing protein 1-like
A_72_P001616	CTTTTGTTTACATTCCACTAAGACTTTGGAATCCAAATGATTCTGAAACGGACCCCCCAA	-2.1956294	down							A_72_P001616	CTTTTGTTTACATTCCACTAAGACTTTGGAATCCAAATGATTCTGAAACGGACCCCCCAA	CN162470
A_72_P017141	ACTTATACACCTGTATGTCTCAAGGTACATATAAGAGCATTAAAAATGGCAAAAAAGGGG	-4.7193327	down							A_72_P017141	ACTTATACACCTGTATGTCTCAAGGTACATATAAGAGCATTAAAAATGGCAAAAAAGGGG	TC457928
A_72_P030411	GGCTTTTACTTTTGTCCCCTGACCCCACAAGGATTGCAAAACTGAAAAACATTTGCCAGC	4.66463	up							A_72_P030411	GGCTTTTACTTTTGTCCCCTGACCCCACAAGGATTGCAAAACTGAAAAACATTTGCCAGC	TC422586
A_72_P047396	TAGGTTTGCGTGGGTTCCCGGGTATTTAAAGCTTTTACATTTAGCATCACCCCTTTCAGG	-2.527145	down							A_72_P047396	TAGGTTTGCGTGGGTTCCCGGGTATTTAAAGCTTTTACATTTAGCATCACCCCTTTCAGG	AJ957381
A_72_P069461	GCCAAGGTAATTCATCTAGTGCAATACTTGTTTGAAACATCTGTGACTCTTTTCTATCAA	11.981568	up		rpty625b_k21.y1 pty Sus scrofa cDNA 5', mRNA sequence [EW520599]	EW520599				A_72_P069461	GCCAAGGTAATTCATCTAGTGCAATACTTGTTTGAAACATCTGTGACTCTTTTCTATCAA	EW520599
A_72_P069766	AGGAAATCTCAGCTAGAGCCCAGTTTCAAGAAATGTGACAGCACTCTTGTGAGCCAAAAC	-2.4216266	down		SusFleck_BF_0097_0100_5_pCNS_D04 SusFleck Backfat Sus scrofa cDNA clone 0097_0100_D04 5', mRNA sequence [DT325868]	DT325868				A_72_P069766	AGGAAATCTCAGCTAGAGCCCAGTTTCAAGAAATGTGACAGCACTCTTGTGAGCCAAAAC	DT325868
A_72_P077096	GAGCTTGGTGACGTGGCAGTTGTTTTTCTTTAAGTAATTGCTGTGCTTTGTGTTTGGGGA	1.6373777	up		Rep: Predicted protein - Nematostella vectensis (Starlet sea anemone), partial (7%) [TC619082]					A_72_P077096	GAGCTTGGTGACGTGGCAGTTGTTTTTCTTTAAGTAATTGCTGTGCTTTGTGTTTGGGGA	TC505106
A_72_P087166	CTTGACCTTTGCCCATCAGAACTCTATCTGAGATCCATTACTTGAGCTGAATTTTCCCAG	-3.7588558	down		Rep: ATP-binding cassette sub-family f member 2 - Oryza sativa subsp. indica (Rice), partial (7%) [TC574664]					A_72_P087166	CTTGACCTTTGCCCATCAGAACTCTATCTGAGATCCATTACTTGAGCTGAATTTTCCCAG	TC460463
A_72_P087851	TATCTTTGTTTTGACAAGTGTGTCATTTTTTGCAAGAGATAGGGTTTTGTTGTCATCGTC	2.5195162	up							A_72_P087851	TATCTTTGTTTTGACAAGTGTGTCATTTTTTGCAAGAGATAGGGTTTTGTTGTCATCGTC	TC460996	FAXC
A_72_P097991	GCATAACTGCAAGTTATTTAAGAGGTGTCTTTATTTGCATACGGTAGAATTGTGAGGTTT	-1.9443609	down		Rep: Chromosome 2 SCAF15106, whole genome shotgun sequence - Tetraodon nigroviridis (Green puffer), partial (6%) [TC525558]					A_72_P097991	GCATAACTGCAAGTTATTTAAGAGGTGTCTTTATTTGCATACGGTAGAATTGTGAGGTTT	DN107665	C4orf32
A_72_P099236	TTACAATGACGTTTCTAACCAAAACCTGTATTAAGAACATACTATCGACAGAGTTCCTCA	2.8328032	up							A_72_P099236	TTACAATGACGTTTCTAACCAAAACCTGTATTAAGAACATACTATCGACAGAGTTCCTCA	AJ964538
A_72_P102291	AGCATTTTCTGCTAAAGGGGTTCTTTGCAAAGTCATCTACCCCAATGTGTAATTAAAAAA	2.6832561	up		302580 MARC 1PIG Sus scrofa cDNA 5', mRNA sequence [BG384063]	BG384063				A_72_P102291	AGCATTTTCTGCTAAAGGGGTTCTTTGCAAAGTCATCTACCCCAATGTGTAATTAAAAAA	BG384063
A_72_P109356	ACTTAACTGACGTCCTCAAAATATTCATACACTTCTTTCAAAATGGGTAGATCGGTGTGG	-8.412438	down		BX915551 Sus Scrofa library (scan) Sus scrofa cDNA clone scan0031.i.21 5prim, mRNA sequence [BX915551]	BX915551				A_72_P109356	ACTTAACTGACGTCCTCAAAATATTCATACACTTCTTTCAAAATGGGTAGATCGGTGTGG	BX915551
A_72_P122056	ACAGAGCGCTTGAAACCATCTGCCTGATAGTATAATAGTTTGTGTATGTGTTTATTTGAT	-3.499561	down							A_72_P122056	ACAGAGCGCTTGAAACCATCTGCCTGATAGTATAATAGTTTGTGTATGTGTTTATTTGAT	TC446903
A_72_P123586	ATTTCAGTTAGGATACTTCCCATTGAAGCACTCTTAAAATCCCTTTGCTTTCGGGAAAAA	4.788817	up							A_72_P123586	ATTTCAGTTAGGATACTTCCCATTGAAGCACTCTTAAAATCCCTTTGCTTTCGGGAAAAA	TC461326
A_72_P123641	GTCTTTCCTTTCTGTGGATTAAGGGTCTTTCATCTTGGAATCTGACTTCGCAGATGCGAC	1.932482	up		Rep: Os05g0491700 protein - Oryza sativa subsp. japonica (Rice), partial (5%) [TC575551]					A_72_P123641	GTCTTTCCTTTCTGTGGATTAAGGGTCTTTCATCTTGGAATCTGACTTCGCAGATGCGAC	TC461355	KIAA0930
A_72_P139501	CCTCAGCCTATCTGGGACCAGGGAGAAACCCTAAGTTTACTTGACGTGTCAAGCTCCTGC	-1.6865454	down		FS640858 full-length enriched swine cDNA library, adult brain (frontal lobe) Sus scrofa cDNA clone BFLT10011C03 5', mRNA sequence [FS640858]	FS640858				A_72_P139501	CCTCAGCCTATCTGGGACCAGGGAGAAACCCTAAGTTTACTTGACGTGTCAAGCTCCTGC	CF361818	MAGI2-AS3	uncharacterized LOC100737186
A_72_P141981	CATGTGTTATAATGCACCCTTCTTACCTCTTTTTTCCAAAATAAAGCTGTTGTTTCTAGC	3.0203261	up		Rep: Amino acid transporter - Methanococcoides burtonii (strain DSM 6242), partial (4%) [TC524321]					A_72_P141981	CATGTGTTATAATGCACCCTTCTTACCTCTTTTTTCCAAAATAAAGCTGTTGTTTCTAGC	CN158086
A_72_P142556	AGAAAGTCTCTTTGGCTATTGAACATAGCCTATAGCTTCTAAGTCATTGGCATGGGGATT	3.6875556	up		1143069 MARC 4PIG Sus scrofa cDNA 3', mRNA sequence [DN128964]	DN128964				A_72_P142556	AGAAAGTCTCTTTGGCTATTGAACATAGCCTATAGCTTCTAAGTCATTGGCATGGGGATT	DN128964
A_72_P158871	TCATATTTCTTTGGGGCTTTTGTGTGAAAAATGCCTTTCTATCTCTTATTTGACATGCTC	-4.3663445	down							A_72_P158871	TCATATTTCTTTGGGGCTTTTGTGTGAAAAATGCCTTTCTATCTCTTATTTGACATGCTC	CK458376
A_72_P167586	GCAACAGCAGATACAGTCAGTGAGGTAATTATAGAAATCAAAGCAGTAATACCAAAAATC	-6.5444517	down							A_72_P167586	GCAACAGCAGATACAGTCAGTGAGGTAATTATAGAAATCAAAGCAGTAATACCAAAAATC	CO992900
A_72_P182476	GCAGTAACACTCTCTTGGCCTTCATTAAATTTTGAGGGTATGTTTAAAGTAGAAAATAGC	4.703764	up		rese06c_o23.y1 ese Sus scrofa cDNA 5', mRNA sequence [EW148304]	EW148304				A_72_P182476	GCAGTAACACTCTCTTGGCCTTCATTAAATTTTGAGGGTATGTTTAAAGTAGAAAATAGC	EW148304		uncharacterized LOC100738313
A_72_P191091	CTGTGTTTAAAACAATGGCTTTGTATCTAGTTAAGAGACGCTGCATAAGAACACACACTT	15.986869	up		FS701104 full-length enriched swine cDNA library, adult prostate Sus scrofa cDNA clone PST010054D08 5', mRNA sequence [FS701104]	FS701104				A_72_P191091	CTGTGTTTAAAACAATGGCTTTGTATCTAGTTAAGAGACGCTGCATAAGAACACACACTT	BP167376	LOC100505872
A_72_P207102	CTGTACTGGACAGCACAGATTACAGAACACTTCCATCATCACAGGAAGTTCTATTGAGCA	2.2728968	up							A_72_P207102	CTGTACTGGACAGCACAGATTACAGAACACTTCCATCATCACAGGAAGTTCTATTGAGCA	AJ962274
A_72_P210027	CCTTTGAAAGCTTCTTAATCTCTTTCTACTGCGCTGCTCTTGCTGACATAAATCCGCCAG	-1.9241399	down		237526 MARC 2PIG Sus scrofa cDNA 5', mRNA sequence [BF190871]	BF190871				A_72_P210027	CCTTTGAAAGCTTCTTAATCTCTTTCTACTGCGCTGCTCTTGCTGACATAAATCCGCCAG	BF190871
A_72_P229797	TGCCAGGCTCTCACTCAACATTTCCATCTGAGCACATATATCACATCCATAAAATTCATA	2.3076158	up							A_72_P229797	TGCCAGGCTCTCACTCAACATTTCCATCTGAGCACATATATCACATCCATAAAATTCATA	TC434043
A_72_P230512	TACATAGCTGAAGTGGACGCCCTCAGTCTCCATCCATGCTACTGAAATTCCTAAAAGAAT	-2.3044372	down		Rep: Probable transmembrane protein - Ralstonia solanacearum (Pseudomonas solanacearum), partial (7%) [TC548100]					A_72_P230512	TACATAGCTGAAGTGGACGCCCTCAGTCTCCATCCATGCTACTGAAATTCCTAAAAGAAT	TC434418
A_72_P233192	TTACAATGGTAAAGACTACCATTTGAAGTCCAAGATAGTGATCACGTTTGGCAAGAGGAA	5.25551	up		Rep: Proline-rich protein-like - Oryza sativa subsp. japonica (Rice), partial (6%) [TC572953]					A_72_P233192	TTACAATGGTAAAGACTACCATTTGAAGTCCAAGATAGTGATCACGTTTGGCAAGAGGAA	TC458747
A_72_P242347	CATGTTGTACTATTATTAGAAAGGAAAAGTCACTTGCTTTTTTAGGTGGATCCCTGCAAA	2.31481	up		Rep: Homolog of Homo sapiens "GTPase, IMAP family member 4 - Takifugu rubripes, partial (6%) [TC535379]					A_72_P242347	CATGTTGTACTATTATTAGAAAGGAAAAGTCACTTGCTTTTTTAGGTGGATCCCTGCAAA	TC422413
A_72_P246902	GGTCATCCCAATGGAGTGAATGAGAGAATGGATGGATGGATGAATGAATGAATGAATGAT	4.173775	up							A_72_P246902	GGTCATCCCAATGGAGTGAATGAGAGAATGGATGGATGGATGAATGAATGAATGAATGAT	EW040069
A_72_P252863	GCTCACTACCAAGTGTAATCAATAACAGGCACTGACAATACATAGCAATAGTGAAATCTG	1.6983202	up		Rep: Uncharacterized plant-specific domain TIGR01568 family protein, expressed - Oryza sativa subsp. japonica (Rice), partial (5%) [TC541467]	XM_001928389				A_72_P247677	GCTGTGTTGCTAGTATTCATCTTTGCTTTCTAATTCTCAGCTTACTCAAAACTCACTGCT	EW330633
A_72_P258977	CTACCTTCCTCACAGACATAAGGCATGAAACATATAGATGATCATGTAAAGAGAATTTTG	-3.0520713	down		rsag030_b20.y1 sag Sus scrofa cDNA 5', mRNA sequence [EW545578]	EW545578				A_72_P249967	CCTTTTCAAGTGATGGGTCTGTCTTTGTCACATTCCCAGAACTAATAAAGATTTATTTGT	EW529716
A_72_P263932	ACGAAGAGTTTTCCAAAAGTATGCCTCATGACCCCAATGTTTTCAAATAAATAAGCTTCT	1.5520266	up							A_72_P252863	GCTCACTACCAAGTGTAATCAATAACAGGCACTGACAATACATAGCAATAGTGAAATCTG	XM_001928389	C6orf62	uncharacterized protein C6orf62 homolog
A_72_P278724	ATGTTCTACAGTCAAGGGATGAGGAGAGATTGTCTTGTTCCATCTGGGAGTTCCAATGGA	3.9769561	up		Rep: Probable ubiquitin-conjugating enzyme E2 W (EC 6.3.2.19) (Ubiquitin- protein ligase W) (Ubiquitin carrier protein W). - Xenopus tropicalis, partial (9%) [TC518930]					A_72_P258977	CTACCTTCCTCACAGACATAAGGCATGAAACATATAGATGATCATGTAAAGAGAATTTTG	EW545578
A_72_P279574	AAACCGGTCCAGCTTGGAGGAATCTCATTAGACTTTTCAAAGCTTTACCCCGACTGCATT	4.386486	up							A_72_P263932	ACGAAGAGTTTTCCAAAAGTATGCCTCATGACCCCAATGTTTTCAAATAAATAAGCTTCT	CV874938
A_72_P290899	GAGAGACGATGAGGCATTTGTCTCAGTGCTCTTTTCTTTTCTCCTTAAACACATCCCATT	1.8942004	up		neural precursor cell expressed, developmentally down-regulated 4-like, E3 ubiquitin protein ligase [Source:HGNC Symbol;Acc:7728] [ENSSSCT00000005429]					A_72_P279574	AAACCGGTCCAGCTTGGAGGAATCTCATTAGACTTTTCAAAGCTTTACCCCGACTGCATT	EW509505
A_72_P307323	TATAAACCCATGTGCCAACTAAGTGAAGACAGTGACGTCGAGGTAGGTCCTGTTTCACAA	3.3945837	up	TC419451						A_72_P303504	GCAGTGAAACATCAAGCCTGCCCTGTTTTTGAAGAGGAATGCTTTATATTTCTATTCAGA	TC419451	RLIM
A_72_P314983	TTGTGAATATGCATATACCCCGGGCTTAAAATTCCCCAGCTTTGCTGCTCTGGAATATCC	-1.7761834	down		Rep: Cell wall protein-like - Oryza sativa subsp. japonica (Rice), partial (8%) [TC607558]					A_72_P312618	CATCTCATCATGTCTCATTCATTCTCAAAGAATGTGGCTTAGCTGGAATTCATCTTTTTT	XM_001928436	C12orf23	UPF0444 transmembrane protein C12orf23 homolog
A_72_P320153	ATGGATTGCCTTTGGATTTTAGTGTTACTGTTCTGCTAACATGCTTGAGAATATATGGAA	-1.6931227	down		Rep: Chromosome 19 SCAF15045, whole genome shotgun sequence - Tetraodon nigroviridis (Green puffer), partial (5%) [TC612302]					A_72_P313848	CTGGAAGCTTGTTTAGCAGGTAAGTATAACATGTCAGATGCTACAAGAGAATTATACGCT	CF175400
A_72_P330508	TCTATCTGGCCATTTAGTTAGGTTCTAGCTGGGATGACACACATTTTTTCCTCTTAAAAA	-1.8063121	down		Rep: Diphthamide biosynthesis protein 4 - Emericella nidulans (Aspergillus nidulans), partial (6%) [TC538149]					A_72_P314983	TTGTGAATATGCATATACCCCGGGCTTAAAATTCCCCAGCTTTGCTGCTCTGGAATATCC	TC493178
A_72_P344873	ACTTATTAGTTTTCAAACCGACTGCAGATAACATTGGAACTTAGCAGCCTGAGCTTTTTT	2.26439	up		Sus scrofa mRNA, clone:SKNB10082C07, expressed in skin. [AK349892]	AK349892				A_72_P330508	TCTATCTGGCCATTTAGTTAGGTTCTAGCTGGGATGACACACATTTTTTCCTCTTAAAAA	TC424987
A_72_P351048	CACAGAAGCCACAGAACAGATTGGCATATTAGTCTGAGAGTTTTAAATTAAGTGAAATGA	1.6414297	up							A_72_P344873	ACTTATTAGTTTTCAAACCGACTGCAGATAACATTGGAACTTAGCAGCCTGAGCTTTTTT	CJ013466		uncharacterized LOC100739344
A_72_P352298	ACTTAGCAATCAGCTTAGAGAGATACACACTCTGCTTACTGACTCTTGATCTTCAGCGAA	4.3406386	up							A_72_P348568	GGTGATGTTTCCAAAATTGTTGCATCATATGCCCCATCAGTAAAAGTTTTTAGTGCTAAA	TC438598
A_72_P354188	GTGTTGCTGGCACCCTATACATACATGATAATATATGTATATTTCCCCAAGAAATAGCAA	-2.1508985	down		rcbl0_019065.y1 cbl Sus scrofa cDNA 5', mRNA sequence [EV909852]	EV909852				A_72_P351048	CACAGAAGCCACAGAACAGATTGGCATATTAGTCTGAGAGTTTTAAATTAAGTGAAATGA	TC476920	KCNK1;KCNK6
A_72_P361398	TAAATGAACTTCTTGACTCTAGTCTTTCTCCCAGAGCAGTCTTTCTAAAACGCCCAGCCA	1.658911	up							A_72_P354188	GTGTTGCTGGCACCCTATACATACATGATAATATATGTATATTTCCCCAAGAAATAGCAA	EV909852
A_72_P382363	TGTAAATTGCTATATAAGTGATACAGACTTAAGCCCCAAAGTCCACTTAACCCTCAAAAA	-2.2643874	down		Rep: Regulatory protein, ArsR - Thermoproteus neutrophilus V24Sta, partial (8%) [TC586934]					A_72_P361398	TAAATGAACTTCTTGACTCTAGTCTTTCTCCCAGAGCAGTCTTTCTAAAACGCCCAGCCA	TC509368
A_72_P382968	TAAAAGAGGTGAGCAGAAAGGGGCAGGTTGAGGTTTTAAAAGCAGCTCTCTGCTGAATTC	1.9800508	up							A_72_P364358	TAACTTTTGCCAGCACAGCTCGTATACATTGAGCTCAATAAAGGATTGATTCGTGGCGAA	TC432283
A_72_P385233	CTGTACAAACATTGCTTACAGGGTTAAAATACCACAGAAGTAAATATGTATGCTGGATGT	-3.0482543	down							A_72_P382363	TGTAAATTGCTATATAAGTGATACAGACTTAAGCCCCAAAGTCCACTTAACCCTCAAAAA	TC472484
A_72_P390103	CACCCAACTGATAAGACAGAATATACTGAATCTACATCTGACTACATGACTCATGATTTT	2.5191572	up							A_72_P387478	AATACCACAAACTGTAAACTCTAAGTGGCTGTGGATGGGAGCCATTGATTCTGCCAAGCA	TC411539		uncharacterized LOC100738354
A_72_P437139	AGGACCTACTGTACAGCACAGGGAAACCTACTTAATATTCTGTAATAATCTACTTGGGAA	-3.513014	down		Rep: Cytochrome c oxidase subunit I - Cassiopea xamachana (Mangrove jellyfish), partial (6%) [TC525213]					A_72_P390103	CACCCAACTGATAAGACAGAATATACTGAATCTACATCTGACTACATGACTCATGATTTT	CO989126
A_72_P437359	ATTCGAAATCTGTCTTGGGCTTGTCTCCAAAGACATCTTGGTCTCTCTAAAGCCAGTGAC	-2.8923025	down		Rep: Peptidase M20 - Halorubrum lacusprofundi ATCC 49239, partial (5%) [TC556318]					A_72_P409508	GTTAGTTACACAGGAGAGAAAAGTTATTCAAATAAGTTTAACACTGTGATAAGAGCCCCA	CN155764
A_72_P442916	TTGAGCCTCTTGGAAAAAGATGGAAATGTCTCCAGCTGAAAAGTCACTAATTGTTCATTA	4.8233466	up	LOC414431	Sus scrofa peptidyl arginine deiminase-like protein mRNA, partial cds. [AY553925]	AY553925				A_72_P437139	AGGACCTACTGTACAGCACAGGGAAACCTACTTAATATTCTGTAATAATCTACTTGGGAA	TC413193
A_72_P510075	GCCATATTACGACCACTTTCGGGATTTGAGAAATACCTTCAGAATATGGGAATGGAAGAG	-6.0716724	down		PDUts1125F11 Porcine testis cDNA library I Sus scrofa cDNA clone PDUts1125F11 5', mRNA sequence [CV874338]	CV874338				A_72_P437359	ATTCGAAATCTGTCTTGGGCTTGTCTCCAAAGACATCTTGGTCTCTCTAAAGCCAGTGAC	BI344181		zinc fingers and homeoboxes protein 3-like
A_72_P706654	CTCTCAAATGCATCAATGAACAGAAGGCTTGAGTGTCATCTGTCCTGACACCTCAAAAAA	-7.022027	down							A_72_P510075	GCCATATTACGACCACTTTCGGGATTTGAGAAATACCTTCAGAATATGGGAATGGAAGAG	XM_001925718		potassium channel subfamily K member 16-like
A_72_P706923	ATTTTAAGTGGATGAATGTGGACCTGAGTTGATCATATTCCGGTGACATCTAGTATTGAA	-2.8897185	down							A_72_P530860	CAAATGAACAGAACAAAACAGAAACTGACCCAAGATACAGAGGACGAAGAGTGCAACTGG	FD607212	HLA-DOB	uncharacterized LOC100155975
A_72_P729383	TTTGGTTCACAGTTGAAGGTGATCAGTGCCTGCATTTTACAAATGAAGAACTACATCTCC	-1.7217714	down		Beta-2-microglobulin [Source:UniProtKB/Swiss-Prot;Acc:Q07717] [ENSSSCT00000005169]	AK397775				A_72_P706654	CTCTCAAATGCATCAATGAACAGAAGGCTTGAGTGTCATCTGTCCTGACACCTCAAAAAA	XM_001924053	ORC4
A_72_P748495	GTGAAACTCCTCATGTATATGTTAGGTTTGGTTCACAGTTGAAGGTGTTCAGTGCCTGCA	-1.7679462	down		Beta-2-microglobulin [Source:UniProtKB/Swiss-Prot;Acc:Q07717] [ENSSSCT00000005169]	DQ845172				A_72_P706923	ATTTTAAGTGGATGAATGTGGACCTGAGTTGATCATATTCCGGTGACATCTAGTATTGAA	XR_045300	C18orf54	uncharacterized protein C18orf54-like
A_72_P000416	TTGGCGACGAGATTCTTCATCTGTCTTGACTTGCATGATTTTCCTATTAAAACATGCAAA	2.1613455	up	BX674777	PCDHGA2	protocadherin gamma-A2-like				A_72_P000416	TTGGCGACGAGATTCTTCATCTGTCTTGACTTGCATGATTTTCCTATTAAAACATGCAAA	BX674777	PCDHGA2	protocadherin gamma-A2-like
A_72_P007251	GCTCCTAATACATGGCTGTTCTTCATTTTGGGGATGTGATTATACATGAACATTAAAGTT	-4.9668436	down	TC425493	ANGPTL1	angiopoietin-like 1				A_72_P007251	GCTCCTAATACATGGCTGTTCTTCATTTTGGGGATGTGATTATACATGAACATTAAAGTT	TC425493	ANGPTL1	angiopoietin-like 1
A_72_P015266	GTAGATTTCCTGACTCCAGATAAGGACTCAATAAGGAATAGGTATTATTAGTAAACTGGA	3.6620133	up	TC427065	NAV2	neuron navigator 3-like				A_72_P015266	GTAGATTTCCTGACTCCAGATAAGGACTCAATAAGGAATAGGTATTATTAGTAAACTGGA	TC427065	NAV2	neuron navigator 3-like
A_72_P015346	TGCTAGTCCAGATGTTTTGTGGTGCTTTTTCTCTTTGCAAGGCAGTAACCTCAGAACACC	4.5247626	up	TC427111	MBTPS1	membrane-bound transcription factor peptidase, site 1				A_72_P015346	TGCTAGTCCAGATGTTTTGTGGTGCTTTTTCTCTTTGCAAGGCAGTAACCTCAGAACACC	TC427111	MBTPS1	membrane-bound transcription factor peptidase, site 1
A_72_P019911	AGTGCCGGAGGGTTTCTTCCACGTGCTTTGGATTTGATAAATAAATTGGCTCATGGTGAC	2.8153095	up	TC507442	LRRC16A	leucine rich repeat containing 16A				A_72_P019911	AGTGCCGGAGGGTTTCTTCCACGTGCTTTGGATTTGATAAATAAATTGGCTCATGGTGAC	TC507442	LRRC16A	leucine rich repeat containing 16A
A_72_P031441	CACGTCTAAAATAATTCTTGCTGTCACTTTCATTTCACAGCTGCACCTGTTTTCCTTCAA	1.6583477	up	TC477746	FREM2	FRAS1-related extracellular matrix protein 2-like				A_72_P031441	CACGTCTAAAATAATTCTTGCTGTCACTTTCATTTCACAGCTGCACCTGTTTTCCTTCAA	TC477746	FREM2	FRAS1-related extracellular matrix protein 2-like
A_72_P031876	AGGATTTAGTAATTGATTCTCAGGATTGGGGTCTGGGGCCTGCTGTGTGAATAGTGCAAA	1.6386222	up	TC477957	MOB3C	mps one binder kinase activator-like 2C-like				A_72_P031876	AGGATTTAGTAATTGATTCTCAGGATTGGGGTCTGGGGCCTGCTGTGTGAATAGTGCAAA	TC477957	MOB3C	mps one binder kinase activator-like 2C-like
A_72_P039971	TCTGTGGATTAAGGGTCTTTCATCTTGGAATCTGACTTTAATAAAACAATGAGATTGCTC	1.9052408	up	CN156970	KIAA0930	uncharacterized protein KIAA0930-like				A_72_P039971	TCTGTGGATTAAGGGTCTTTCATCTTGGAATCTGACTTTAATAAAACAATGAGATTGCTC	CN156970	KIAA0930	uncharacterized protein KIAA0930-like
A_72_P040221	CCCCAGTTTGTAAGTTGCCTTTTCATTTCATTGATTTCCTTTGCTGTGCATCAGCATTAA	1.6265553	up	CF177183	DSCR3	Down syndrome critical region protein 3-like				A_72_P040221	CCCCAGTTTGTAAGTTGCCTTTTCATTTCATTGATTTCCTTTGCTGTGCATCAGCATTAA	CF177183	DSCR3	Down syndrome critical region protein 3-like
A_72_P063966	TATATGATTTGGGTGGCTAGACGGTGGGCACAGACTGTTAAAAAGATCTGTATGTACCGG	3.9715428	up	BI184412	FNDC3B	fibronectin type III domain containing 3B				A_72_P063966	TATATGATTTGGGTGGCTAGACGGTGGGCACAGACTGTTAAAAAGATCTGTATGTACCGG	BI184412	FNDC3B	fibronectin type III domain containing 3B
A_72_P070561	CTTGGCAGAACGCTGAATGCTTAATAACAAACCCCCCAAAAATGCTTAATTCTTAATTCT	2.5023532	up	BP433935	PHACTR2	phosphatase and actin regulator 2-like				A_72_P070561	CTTGGCAGAACGCTGAATGCTTAATAACAAACCCCCCAAAAATGCTTAATTCTTAATTCT	BP433935	PHACTR2	phosphatase and actin regulator 2-like
A_72_P096816	TGAGGAACACAAATGAAACGTGGATGTTGTCTTGGTGCTTTTCATATTTATTTTTTCGGC	-3.3134441	down	TC416932	ZC3H15	erythropoietin 4 immediate early response				A_72_P096816	TGAGGAACACAAATGAAACGTGGATGTTGTCTTGGTGCTTTTCATATTTATTTTTTCGGC	TC416932	ZC3H15	erythropoietin 4 immediate early response
A_72_P197202	TTTGTTAAGTAAATAAATGAAGGGTGTCCCGGGTGAGTGAGAGAGGAATACATTAGGGAG	2.9443595	up	TC430369	FRAS1	Fraser syndrome 1				A_72_P197202	TTTGTTAAGTAAATAAATGAAGGGTGTCCCGGGTGAGTGAGAGAGGAATACATTAGGGAG	TC430369	FRAS1	Fraser syndrome 1
A_72_P204497	TTTATTCTAACTTTTGGAGATGTCGGTCCCTGTTCATAGGCATAGCCTGTACCAAAGCTG	1.5395147	up	BX915694	CLCN5	outwardly rectifying chloride channel				A_72_P204497	TTTATTCTAACTTTTGGAGATGTCGGTCCCTGTTCATAGGCATAGCCTGTACCAAAGCTG	BX915694	CLCN5	outwardly rectifying chloride channel
A_72_P218437	TGCTCATCCCCTGCTAAGGGCTGTGGCCCTTTTTGGGCCCCAAGATCTCATACCTTTCTT	-2.5778358	down	ENSSSCT00000005160	SHF	SH2 domain-containing adapter protein F-like				A_72_P218437	TGCTCATCCCCTGCTAAGGGCTGTGGCCCTTTTTGGGCCCCAAGATCTCATACCTTTCTT	ENSSSCT00000005160	SHF	SH2 domain-containing adapter protein F-like
A_72_P229897	ATCTTCTGCACGAAAAGCAGGCTTCCTATTGCCTGACTTCTTTGGCCTTTTTGTAGGAGT	1.8317642	up	TC434101	KBTBD11	kelch repeat and BTB domain-containing protein 11-like				A_72_P229897	ATCTTCTGCACGAAAAGCAGGCTTCCTATTGCCTGACTTCTTTGGCCTTTTTGTAGGAGT	TC434101	KBTBD11	kelch repeat and BTB domain-containing protein 11-like
A_72_P230177	TGAATAATGGAGCAGCTTTCTAGCATTATATATATTAGGAAACACTGCCAACTACCCACT	-3.1648855	down	TC434254	SSR1	signal sequence receptor, alpha				A_72_P230177	TGAATAATGGAGCAGCTTTCTAGCATTATATATATTAGGAAACACTGCCAACTACCCACT	TC434254	SSR1	signal sequence receptor, alpha
A_72_P233062	AACCTCTGTCTTTATAAAGCATAACAAGTGTAGCTTTTTGAGCTCTGCTACATTGTTTTC	-1.9729936	down	TC473083	PI15	peptidase inhibitor 15-like				A_72_P233062	AACCTCTGTCTTTATAAAGCATAACAAGTGTAGCTTTTTGAGCTCTGCTACATTGTTTTC	TC473083	PI15	peptidase inhibitor 15-like
A_72_P241957	CTAGCTTATCTCCAAAGAATTAAACCACCTTGACTCTAATTGTGTTCCTTTAATCTTGAG	1.8117411	up	TC484183	KLF12	Krueppel-like factor 12-like				A_72_P241957	CTAGCTTATCTCCAAAGAATTAAACCACCTTGACTCTAATTGTGTTCCTTTAATCTTGAG	TC484183	KLF12	Krueppel-like factor 12-like
A_72_P249967	CCTTTTCAAGTGATGGGTCTGTCTTTGTCACATTCCCAGAACTAATAAAGATTTATTTGT	-2.539941	down	EW530973	RIPK2	receptor-interacting serine/threonine-protein kinase 2-like				A_72_P247442	TCCCATGTTTCTGTCCTCTCCAAAGGTTATTCATTAAACCCTGCTACCTACATTAAAAAA	EW530973	RIPK2	receptor-interacting serine/threonine-protein kinase 2-like
A_72_P284049	TTCATGGGAAACAAAGAATGGAGCCAAGCCTAAGACTCCATTCCAGAGGGCGCCCCTGGG	1.8695488	up	CN161600	HECW2	E3 ubiquitin-protein ligase HECW2-like				A_72_P278724	ATGTTCTACAGTCAAGGGATGAGGAGAGATTGTCTTGTTCCATCTGGGAGTTCCAATGGA	CN161600	HECW2	E3 ubiquitin-protein ligase HECW2-like
A_72_P303504	GCAGTGAAACATCAAGCCTGCCCTGTTTTTGAAGAGGAATGCTTTATATTTCTATTCAGA	3.0133252	up	CK462294	NAGK	N-acetylglucosamine kinase				A_72_P284049	TTCATGGGAAACAAAGAATGGAGCCAAGCCTAAGACTCCATTCCAGAGGGCGCCCCTGGG	CK462294	NAGK	N-acetylglucosamine kinase
A_72_P307248	ACTTTGAAGAGCTGGGTCCAAACGCTACGGTATCTTAACTGTCTTAGGGCTACAGATGTT	1.5033454	up	CK454562	NEDD4L	E3 ubiquitin-protein ligase NEDD4-like				A_72_P290899	GAGAGACGATGAGGCATTTGTCTCAGTGCTCTTTTCTTTTCTCCTTAAACACATCCCATT	CK454562	NEDD4L	E3 ubiquitin-protein ligase NEDD4-like
A_72_P308528	ATGTGGAAAGAATTTCTTATAGCATTGTTAAGCTGCCGCAACCCTCTACGCTCCCTTCTC	1.8992997	up	TC515444	TPP2	tripeptidyl-peptidase 2-like				A_72_P307248	ACTTTGAAGAGCTGGGTCCAAACGCTACGGTATCTTAACTGTCTTAGGGCTACAGATGTT	TC515444	TPP2	tripeptidyl-peptidase 2-like
A_72_P312618	CATCTCATCATGTCTCATTCATTCTCAAAGAATGTGGCTTAGCTGGAATTCATCTTTTTT	-1.6460198	down	TC515478	DGKG	diacylglycerol kinase, gamma 90kDa				A_72_P307323	TATAAACCCATGTGCCAACTAAGTGAAGACAGTGACGTCGAGGTAGGTCCTGTTTCACAA	TC515478	DGKG	diacylglycerol kinase, gamma 90kDa
A_72_P313848	CTGGAAGCTTGTTTAGCAGGTAAGTATAACATGTCAGATGCTACAAGAGAATTATACGCT	20.580702	up	TC430905	PCDHB15	protocadherin beta-15-like				A_72_P308528	ATGTGGAAAGAATTTCTTATAGCATTGTTAAGCTGCCGCAACCCTCTACGCTCCCTTCTC	TC430905	PCDHB15	protocadherin beta-15-like
A_72_P334198	AACCCACGGACTCTGACGTAATTACCACTGTGTCTGATGCACTGCATTTTCTAAGTGGTT	-3.8730202	down	BP164665	OSTF1	osteoclast stimulating factor 1				A_72_P320153	ATGGATTGCCTTTGGATTTTAGTGTTACTGTTCTGCTAACATGCTTGAGAATATATGGAA	BP164665	OSTF1	osteoclast stimulating factor 1
A_72_P348568	GGTGATGTTTCCAAAATTGTTGCATCATATGCCCCATCAGTAAAAGTTTTTAGTGCTAAA	5.204719	up	TC472512	GCNT3	beta-1,3-galactosyl-O-glycosyl-glycoprotein beta-1,6-N-acetylglucosaminyltransferase 3-like				A_72_P334198	AACCCACGGACTCTGACGTAATTACCACTGTGTCTGATGCACTGCATTTTCTAAGTGGTT	TC472512	GCNT3	beta-1,3-galactosyl-O-glycosyl-glycoprotein beta-1,6-N-acetylglucosaminyltransferase 3-like
A_72_P355873	ATGCTTTTGTGAAGGAGATTTTGGGGTGTTTTTGTTTTTGTTTTTCGCCAAGTATCTCCT	1.8587811	up	EW386641	LANCL3	lanC-like protein 3-like				A_72_P352298	ACTTAGCAATCAGCTTAGAGAGATACACACTCTGCTTACTGACTCTTGATCTTCAGCGAA	EW386641	LANCL3	lanC-like protein 3-like
A_72_P364358	TAACTTTTGCCAGCACAGCTCGTATACATTGAGCTCAATAAAGGATTGATTCGTGGCGAA	-5.192011	down	DY407363	GSTZ1	glutathione transferase zeta 1				A_72_P355873	ATGCTTTTGTGAAGGAGATTTTGGGGTGTTTTTGTTTTTGTTTTTCGCCAAGTATCTCCT	DY407363	GSTZ1	glutathione transferase zeta 1
A_72_P387478	AATACCACAAACTGTAAACTCTAAGTGGCTGTGGATGGGAGCCATTGATTCTGCCAAGCA	2.2697487	up	TC434721	TPM1	tropomyosin 1 (alpha)				A_72_P382968	TAAAAGAGGTGAGCAGAAAGGGGCAGGTTGAGGTTTTAAAAGCAGCTCTCTGCTGAATTC	TC434721	TPM1	tropomyosin 1 (alpha)
A_72_P388668	GAGAACATCATAATGATGGTTTGTGTGCCCTTTACCTTGCCCTTTCAGTTTCCTTCCTTC	2.3967814	up	TC494779	RGS18	regulator of G-protein signaling 18				A_72_P385233	CTGTACAAACATTGCTTACAGGGTTAAAATACCACAGAAGTAAATATGTATGCTGGATGT	TC494779	RGS18	regulator of G-protein signaling 18
A_72_P409508	GTTAGTTACACAGGAGAGAAAAGTTATTCAAATAAGTTTAACACTGTGATAAGAGCCCCA	2.1961222	up	TC473673	PRKRIP1	PRKR-interacting protein 1-like				A_72_P388668	GAGAACATCATAATGATGGTTTGTGTGCCCTTTACCTTGCCCTTTCAGTTTCCTTCCTTC	TC473673	PRKRIP1	PRKR-interacting protein 1-like
A_72_P530860	CAAATGAACAGAACAAAACAGAAACTGACCCAAGATACAGAGGACGAAGAGTGCAACTGG	-2.1153734	down	ENSSSCT00000003870	PADI6	peptidyl arginine deiminase-like protein				A_72_P442916	TTGAGCCTCTTGGAAAAAGATGGAAATGTCTCCAGCTGAAAAGTCACTAATTGTTCATTA	ENSSSCT00000003870	PADI6	peptidyl arginine deiminase-like protein
A_72_P750625	CAGCAATCTAACTTTAGAGTAAACCTCCAGTTCGTCATTTTTCTCAGAATTTTGGGAAAT	-1.7863437	down	AK239552	B2M	beta-2-microglobulin-like				A_72_P729383	TTTGGTTCACAGTTGAAGGTGATCAGTGCCTGCATTTTACAAATGAAGAACTACATCTCC	AK239552	B2M	beta-2-microglobulin-like
A_72_P247442	TCCCATGTTTCTGTCCTCTCCAAAGGTTATTCATTAAACCCTGCTACCTACATTAAAAAA	-1.6057055	down	AK239552	B2M	beta-2-microglobulin-like				A_72_P748495	GTGAAACTCCTCATGTATATGTTAGGTTTGGTTCACAGTTGAAGGTGTTCAGTGCCTGCA	AK239552	B2M	beta-2-microglobulin-like
A_72_P247677	GCTGTGTTGCTAGTATTCATCTTTGCTTTCTAATTCTCAGCTTACTCAAAACTCACTGCT	2.8177917	up	AK239552	B2M	beta-2-microglobulin-like				A_72_P750625	CAGCAATCTAACTTTAGAGTAAACCTCCAGTTCGTCATTTTTCTCAGAATTTTGGGAAAT	AK239552	B2M	beta-2-microglobulin-like
A_72_P003421	CTCAGTTATTTCCTGATTCCGTCTTCAGAGAATTTCACAATGTCCAATAATGCGACCCTC	-5.363895	down	CDHR3	Sus scrofa mRNA, clone:TCH010063H02, expressed in trachea. [AK350950]	AK350950	PREDICTED: Sus scrofa cadherin-related family member 3 (CDHR3), mRNA |XM_005667732.1|	100/100
A_72_P012451	CCACACGTAAGTGATATCATATGGTGTGTGTGTTTCTCTGACTTGCTTCCCTAGTATGAT	2.722828	up	CLDN18			PREDICTED: Capra hircus claudin 18 (CLDN18), transcript variant X1, mRNA |XM_005675525.1|
A_72_P021331	GGACTTGTTAGATAATTAAGCAATTTGATCTCCATAAAGCTCTTAGAACAGTGTCTGGTT	1.7367617	up	KCNK6	potassium channel, subfamily K, member 6 [Source:HGNC Symbol;Acc:6281] [ENSSSCT00000025283]		PREDICTED: Canis lupus familiaris potassium channel, subfamily K, member 6 (KCNK6), transcript variant X1, mRNA |XM_005616626.1|
A_72_P025326	GTGGATTTTCTGACATTCGAAGCCGACAGCCTTGTTGTTTAACACGGATATTTTGAGTGT	2.5836582	up	GAS7			PREDICTED: Sus scrofa growth arrest-specific 7 (GAS7), partial mRNA
A_72_P031816	GACATAGAACTCCCAATCAAAATCATTTCTCAGCCCTAATAAAAATGTTCATTCTGGATG	2.1937773	up	CLCN4	rfhi4025b_l9.y1 fhi Sus scrofa cDNA 5', mRNA sequence [EW199768]	EW199768	PREDICTED: Sus scrofa chloride channel, voltage-sensitive 4 (CLCN4), mRNA |XM_001925227.4|	86/87
A_72_P032331	TTTGTTGGAACAAATTGCTTCATTCTTTAACATATTGTCTATGGCTGCTGCCATGCTCTA	-1.5234842	down	ZBED5	Rep: Zinc finger BED domain-containing protein 5 - Canis familiaris (Dog), partial (15%) [TC603129]	XM_003353947	PREDICTED: Homo sapiens zinc finger, BED-type containing 5 (ZBED5), transcript variant X1, mRNA |XM_005253039.1|	98/81
A_72_P041181	ACTAAGGAGACTGGTTCCTCAAGCCTTTCCTTAAAAATGCTGAGGCCTTTTCCCTAAAAA	-5.8730526	down	MUC13A			Sus scrofa clone CH242-101B19 mucin 13A (MUC13A) gene, exons 1 through 12 and partial cds |JN613413.1|	100/100
A_72_P051066	GAATGGATGGTGACAATGAAGGGATTTATAGTTGCAACAGATTTAATGTTCAAAACCACA	1.7958424	up	CC2D1B	Uncharacterized protein [Source:UniProtKB/TrEMBL;Acc:I3LHZ5] [ENSSSCT00000030455]	XM_003482080	PREDICTED: Bos taurus coiled-coil and C2 domain containing 1B (CC2D1B), mRNA |XM_002686403.3|
A_72_P060201	AGAGAGGTGATTAGTACAGGGTGCATATTTTAGTCAAGGATCAAAATGGTTTACGTTAAT	1.6622031	up	MYO1B	Uncharacterized protein [Source:UniProtKB/TrEMBL;Acc:F1SN33] [ENSSSCT00000017486]	DV937856	PREDICTED: Sus scrofa myosin IB (MYO1B), mRNA |XM_003133553.4|	100/100
A_72_P065241	CAAAGCAGCGGTCATCCCAGACTGAATTTCATTAAAATGTCTGATGAATGGCTCTAAAAA	1.6141343	up	ZNF689	Rep: Transcription-involved protein upregulated in HCC 1 - Homo sapiens (Human), partial (5%) [TC575219]		Homo sapiens zinc finger protein 689 (ZNF689), transcript variant 1, mRNA [NM_138447.2]	91/81
A_72_P075436	ATCTCCCACAAACATGTAGAAGTTCAAGTTGACCAAGAGGTGCAACTGGCTACAGATGCA	-2.9137588	down	ATP6V1E2	ATPase, H+ transporting, lysosomal 31kDa, V1 subunit E2 [Source:HGNC Symbol;Acc:18125] [ENSSSCT00000009242]	CX056753	PREDICTED: Sus scrofa ATPase, H+ transporting, lysosomal 31kDa, V1 subunit E2 (ATP6V1E2), transcript variant X1, mRNA |XM_003481223.2|
A_72_P085241	TGACCATCTGTCTCTTTACAGAGAGTTTGTTGAGCCCTGGTGGAGACATGTTGATAGGTA	-1.8548084	down	HOOK1	999278 MARC 4PIG Sus scrofa cDNA 3', mRNA sequence [CN167165]	CN167165	PREDICTED: Sus scrofa hook microtubule-tethering protein 1 (HOOK1), transcript variant X1, mRNA |XM_003127963.3|
A_72_P097541	TGAAAAACAGCAGGCTACCTGGAACATCCCTAAATCGTTGTAAATTATACCTGTCTCCCA	-2.648761	down	KLHL24			PREDICTED: Sus scrofa kelch-like family member 24 (KLHL24), transcript variant X1, mRNA |XM_003132561.3|	85/96
A_72_P098541	TCACATTGCACATTTTTAAAACAATGGATGGATGGATGGATGGATGGATGGATGAATGGA	2.9771047	up	LRP2	Sus scrofa mRNA, clone: KDN010078E12, expressed in kidney. [AK393613]	AK393613	Homo sapiens low density lipoprotein receptor-related protein 2 (LRP2), mRNA |NM_004525.2|
A_72_P100136	ACAGGTTATTATTATTCAGTCTTCTTACAACTCCTAGGGCAGCATTTCACTCCAGTTAAA	-2.1970835	down	TNFAIP3	AJ957055 KN404_2 Sus scrofa cDNA clone C0007760f19 3', mRNA sequence [AJ957055]	AJ957055	PREDICTED: Sus scrofa tumor necrosis factor, alpha-induced protein 3 (TNFAIP3), transcript variant X1, mRNA |XM_005659182.1|
A_72_P106751	GAATACTTACTTCATGGCAGTTTTATTCTGTGAAGCTCCTCAGATATGTTAGCAACTATG	-2.932397	down	PKD2L2	PDUts1101B12 Porcine testis cDNA library I Sus scrofa cDNA clone PDUts1101B12 5' similar to homologue to ref [CV872300]	CV872300	PREDICTED: Sus scrofa polycystic kidney disease 2-like 2 (PKD2L2), mRNA |XM_005661681.1|
A_72_P113811	ATTTAAAAAACAAATTCAGGAGTTTCCACTGTGAAACAGATTCAGTGGCATCTTGGGAGC	1.5284654	up	DCK			PREDICTED: Sus scrofa deoxycytidine kinase (DCK), transcript variant X1, mRNA |XM_003129074.3|	85/75
A_72_P119501	CAAAGATATACAGTCTGTACATTTTTTGTAAAAAGTTTAGAGGCCACCCCTGTAAGAACA	1.837698	up	FZD8	Rep: Frizzled-8 precursor - Rattus norvegicus (Rat), partial (15%) [TC552824]		PREDICTED: Bos taurus frizzled family receptor 8 (FZD8), mRNA |XM_005214320.1|	100/100
A_72_P120751	CATCATCTGTGGACACTGGAGTCTAGAATAAATGCTATCTGTCACGTGGACACCAAAAAA	1.9095842	up	BCAM	Rep: Lutheran blood group glycoprotein precursor (B-CAM cell surface glycoprotein) (Auberger B antigen) (F8/G253 antigen) (CD239 antigen). - Canis familiaris, partial (14%) [TC531387]		PREDICTED: Sus scrofa basal cell adhesion molecule (Lutheran blood group) (BCAM), transcript variant X1, mRNA |XM_003481884.2|	80/83
A_72_P121416	GCGTCACACCCACCCTGTCCTCTATCTCTTCTATGAAGACATGAAGGAGAAACCCAGAGG	-3.1758235	down	SULT1A1	Rep: Phenol sulfotransferase - Sus scrofa (Pig), partial (68%) [TC531735]		Sus scrofa sulfotransferase family, cytosolic, 1A, phenol-preferring, member 1 (SULT1A1), mRNA |NM_213765.1|
A_72_P122636	GTAGAGAGAGAGTTTTTTCTTAAAAAGACCCGGTCATCTCGTCGCCTGAGCATGACAGAT	2.727737	up	CCDC58	Rep: coiled-coil domain containing 58 - Rattus norvegicus, partial (94%) [TC574190]		PREDICTED: Equus caballus coiled-coil domain containing 58 (CCDC58), transcript variant X1, mRNA |XM_001502137.4|	100/100
A_72_P125411	TGTAGGCACGTTTGATGGCACCAAATTTAGAGCCATGCCCTAGCACAGTGTAATACACAA	2.4178379	up	LRP2			Homo sapiens low density lipoprotein receptor-related protein 2 (LRP2), mRNA |NM_004525.2|
A_72_P126846	GACAGTGATCAGGCTGACAGTGACCAAGACACTAACAAAGGCTCCTGCTGTGACATGTCT	2.1521902	up	PCDH17	protocadherin 17 [Source:HGNC Symbol;Acc:14267] [ENSSSCT00000010354]	AK390458	PREDICTED: Sus scrofa protocadherin 17 (PCDH17), transcript variant X1, mRNA |XM_001927267.5|
A_72_P127811	GTCTATTTTCACCAATTATGGAAAATTCAGTGGAGCAAGTAAACCCACTTCTTCTAGTTA	1.948423	up	LRBA	Sus scrofa mRNA, clone: OVR010026D12, expressed in ovary. [AK394819]	AK394819	Homo sapiens LPS-responsive vesicle trafficking, beach and anchor containing (LRBA), transcript variant 1, mRNA |NM_001199282.2|	100/97
A_72_P134751	CTGGTTCTCAATTTTAAGCTGCTCAAAAATCTATGAGGAGCAGGCCCTCGTTCAAGTCCT	2.3426173	up	CCDC96	1122714 MARC 4PIG Sus scrofa cDNA 3', mRNA sequence [DN122491]	DN122491	PREDICTED: Sus scrofa coiled-coil domain containing 96 (CCDC96), mRNA |XM_003356850.2|
A_72_P134986	TCAGCTGCTGCTATTTCGATACTTTTGCAAAGGAAAATAATCAAACCAAAGAGTATTCAG	2.6195037	up	KCNJ2	1120454 MARC 4PIG Sus scrofa cDNA 3', mRNA sequence [DN120432]	DN120432	Homo sapiens potassium inwardly-rectifying channel, subfamily J, member 2 (KCNJ2), mRNA |NM_000891.2|
A_72_P135431	GGGAAGGAAAACCTTTCTTTGCCTCCGTCTCAGGACCTGACTCCATTTTTACATTTAAAC	-1.9457823	down	GCNT2	glucosaminyl (N-acetyl) transferase 2, I-branching enzyme (I blood group) [Source:HGNC Symbol;Acc:4204] [ENSSSCT00000001133]		PREDICTED: Sus scrofa glucosaminyl (N-acetyl) transferase 2, I-branching enzyme (I blood group) (GCNT2), transcript variant X1, mRNA |XM_005665561.1|	100/100
A_72_P137706	AAAGCGCTCCATTACATCGTCCCAGGATTCTCGTTCAATAAAGACTGAGGGAATGAGTGA	6.51026	up	UPK3A	Rep: Proplakin IIIa - Mus musculus (Mouse), partial (32%) [TC576330]	XM_003355308	PREDICTED: Sus scrofa uroplakin 3A (UPK3A), transcript variant 2, mRNA |XM_003355308.3|	90/93
A_72_P139906	TACTTAGAAAAGATGGCTAGCAACCTGGGATGTCTTTTCCCCTGGGTGAATGCACATTTT	1.7620702	up	LGR5			PREDICTED: Bos taurus leucine-rich repeat containing G protein-coupled receptor 5 (LGR5), transcript variant X1, mRNA |XM_005205999.1|	100/100
A_72_P142641	GGTACTAAGTATCTTTCTCTTACCCAAAGGAATCAAAACATTGAGTCTAAAAATCCCAGA	1.6203084	up	SGIP1	Rep: NADH-ubiquinone oxidoreductase chain 6 - Dosidicus gigas (jumbo flying squid), partial (8%) [TC569875]		PREDICTED: Sus scrofa SH3-domain GRB2-like (endophilin) interacting protein 1 (SGIP1), mRNA |XM_005658780.1|
A_72_P148806	CGGCATAAAAAGTAACCCTAAAGTGAAGTGGCTCTATACTGTTTTATAGAGTACTTTAAC	-1.5963284	down	SEMA6D	rspc022_b12.y1 spc Sus scrofa cDNA 5', mRNA sequence [EW577613]	EW577613	PREDICTED: Sus scrofa sema domain, transmembrane domain (TM), and cytoplasmic domain, (semaphorin) 6D (SEMA6D), transcript variant X1, mRNA |XM_005654452.1|
A_72_P153491	GTAATATGTATTGTTGTTCAGTGTACTGTACCTTGTTTGAAAGGATGAAGGAATGAACTC	2.6449282	up	TGFA			Homo sapiens transforming growth factor, alpha (TGFA), transcript variant 1, mRNA |NM_003236.3|	100/100
A_72_P159071	ACTGGCATTCATGCAGTTCGTCAGATTTCTTTACCACCAAAAATCAATCAGTGACATTCA	-2.0472863	down	RRM2B			PREDICTED: Sus scrofa ribonucleotide reductase M2 B (TP53 inducible) (RRM2B), transcript variant X1, mRNA |XM_001925001.4|
A_72_P163571	TCCTAGTTGTTCTGCCACTTTTCTGCAGCTGAAGTTGCGATAAATAAAGTGAAGCACTTT	1.7763009	up	SLC25A38	solute carrier family 25, member 38 [Source:HGNC Symbol;Acc:26054] [ENSSSCT00000029630]	AK396101	PREDICTED: Sus scrofa solute carrier family 25, member 38 (SLC25A38), transcript variant X1, mRNA |XM_003358375.2|	86/78
A_72_P163611	GGTGCTCCCACTACCAATTAATGTGTGTTGATATCCTACAAAAACACATCTGATATTAAA	2.1699963	up	PCLO	365166 MARC 2PIG Sus scrofa cDNA 5', mRNA sequence [BI340023]	BI340023	PREDICTED: Sus scrofa piccolo presynaptic cytomatrix protein (PCLO), mRNA |XM_003357489.3|
A_72_P164526	CGTTTGACATCATTTGTTATCCCATCAAGGCTCCAGCACAATACAATCACAGCCAAGTGG	3.9550045	up	ECI2	SGD602702375.R1 CSEQFXL24 pig ovary Sus scrofa cDNA, mRNA sequence [BM659477]	BM659477	Bos taurus enoyl-CoA delta isomerase 2 (ECI2), mRNA |NM_001034242.2|
A_72_P164941	TGCTTTCTGTCAAGGAGGTGTATTCAATGGACACCTACATGCCATTTATTTTTTATGCTC	2.8659835	up	RNF150	Rep: Predicted protein - Monosiga brevicollis MX1, partial (5%) [TC573588]		PREDICTED: Equus caballus ring finger protein 150 (RNF150), transcript variant X1, mRNA |XM_001502228.2|
A_72_P167931	GGAGGTGTTTCCTTTCTAGTGATTGATGATTGTTGGGTTTTGAAATACCAAAGCTTTTTT	1.5343107	up	KIAA2013	KIAA2013 [Source:HGNC Symbol;Acc:28513] [ENSSSCT00000003810]	AK391656	PREDICTED: Equus caballus KIAA2013 ortholog (KIAA2013), mRNA |XM_005614901.1|
A_72_P168451	GCATTTTTCAGATTCCGCCGAGGTCACATGTACCCCTGAATTTGTTTTGCAGTTTGATAC	1.5430957	up	ZNF827			PREDICTED: Bos taurus zinc finger protein 827 (ZNF827), transcript variant X1, mRNA |XM_005194955.1|	100/100
A_72_P175931	GGATCTTGGAGACAGGCCATCCATCCTGGAGCCTCATGGAACAGGATGAATGCACCTGAA	1.5015607	up	NCKIPSD	Sus scrofa SH3 mRNA, 3' UTR. [AY490203]	AY490203	Homo sapiens NCK interacting protein with SH3 domain (NCKIPSD), transcript variant 1, mRNA |NM_016453.3|	91/100
A_72_P175981	GAGCACAATGGCATTTCTCGCATCCCATTTTGAGGGGTAGTAAGTGGCAGAGGCCTTTTC	-6.0831633	down	EPI2	Sus scrofa embryonic proteinase inhibitor-2 (EPI2) mRNA, partial cds. [AY034476]	AY034476	Sus scrofa embryonic proteinase inhibitor-2 (EPI2) mRNA, partial cds |AY034476.1|	100/93
A_72_P179936	GCAGGGAAGAGTCATTAGCAAACGTATCAGATGATTTTTAACTTTGTTAACTCCTAGTAT	3.9655128	up	CBX2	rthg17_j12.y1 thg Sus scrofa cDNA 5', mRNA sequence [EW644830]	EW644830	PREDICTED: Bos taurus chromobox homolog 2 (CBX2), transcript variant X1, mRNA |XM_005221168.1|	73/81
A_72_P181441	TGCCACCCATTTTTTGCAGGAGCAATGCCATGGAATACAAAATATACTGACTTCTTTTTT	-15.139498	down	NMU	Neuromedin-U-25 Neuromedin-U-8 [Source:UniProtKB/Swiss-Prot;Acc:P34964] [ENSSSCT00000027137]	XM_003129032	PREDICTED: Sus scrofa neuromedin U (NMU), transcript variant X1, mRNA |XM_003129032.2|	100/90
A_72_P197212	ACTGTTACTTGATGCCACCAGCCTGAAATGCGCCACTTCTATAAAATACAAGGGTCTCTG	1.584014	up	NXN	Rep: Alpha-2-HS-glycoprotein precursor (Fetuin-A) [Contains: Alpha-2-HS- glycoprotein chain A; Alpha-2-HS-glycoprotein chain B] - Pan troglodytes (Chimpanzee), partial (5%) [TC608167]		PREDICTED: Sus scrofa nucleoredoxin (NXN), mRNA |XM_005653976.1|
A_72_P200077	CCTGGGAATTCCCTTTCAGGGAATTTATCTTACTGGTGGGGAGTGATGTCTATTAGGGAA	2.130609	up	RASSF10			PREDICTED: Sus scrofa Ras association (RalGDS/AF-6) domain family (N-terminal) member 10 (RASSF10), mRNA |XM_005661122.1|	100/100
A_72_P204382	GTAGATGAGAACGTGGTTTATTTACAGATTCAAATCTTTGTTTCACGAAGCTACCAAACG	1.8099561	up	SNX30	BP156692 full-length enriched swine cDNA library, adult spleen Sus scrofa cDNA clone SPL010019A01 5', mRNA sequence [BP156692]	BP156692	PREDICTED: Sus scrofa sorting nexin family member 30 (SNX30), mRNA |XM_003122081.4|	100/90
A_72_P207627	GCGCCCACTCTCTGGATTAAACATTTGGTGATCAAGGACTCCAAACTGAACAACAACAAA	-3.3937237	down	SMOC1	Rep: SPARC related modular calcium binding 1 - Bos taurus (Bovine), partial (5%) [TC547483]		PREDICTED: Sus scrofa SPARC related modular calcium binding 1 (SMOC1), transcript variant X1, mRNA |XM_005656354.1|
A_72_P209412	GCATGTTCAGATGTCCCTCTTTGCTTTTTTGTAACATTAACTGCAATGATATTCTTGGAA	1.6584346	up	PLCH1	Rep: Chromosome undetermined SCAF13230, whole genome shotgun sequence - Tetraodon nigroviridis (Green puffer), partial (7%) [TC581840]		PREDICTED: Sus scrofa phospholipase C, eta 1 (PLCH1), transcript variant X1, mRNA |XM_005669937.1|	100/98
A_72_P210707	CGCCGCATGCTCTTCTGTATAATTCTTATCTTCTAATTTGATGGAATTCAACAAAAGTCT	-8.833935	down	NOS1	260886 MARC 2PIG Sus scrofa cDNA 5', mRNA sequence [BF443410]	BF443410	Homo sapiens nitric oxide synthase 1 (neuronal) (NOS1), transcript variant 1, mRNA |NM_000620.4|	100/93
A_72_P220887	CTAGGATTTGAAAATACTTGAATCTGCACCACGACACACCCTCTCACTGATGTTGCAGAG	1.8117799	up	CMTM4			PREDICTED: Homo sapiens CKLF-like MARVEL transmembrane domain containing 4 (CMTM4), transcript variant X1, mRNA |XM_005255809.1|	100/100
A_72_P233427	GACCATTTCACCTGTCACCTTGGATTAAATTAGGATCACAATAAACTCTAACGTAGCTTT	-2.1730738	down	PXMP2	Rep: Peroxisomal membrane protein 2 - Bos taurus (Bovine), complete [TC573119]		Bos taurus peroxisomal membrane protein 2, 22kDa (PXMP2), mRNA |NM_001046008.2|	100/95
A_72_P235707	TTCTTCTTGTCTTGCTTCCCTGACATCATTAGTAAACATGGCAGCAAAATAATCTGAGAC	15.075459	up	KLHL5			PREDICTED: Sus scrofa kelch-like family member 5 (KLHL5), transcript variant X1, mRNA |XM_003482366.2|	100/83
A_72_P242292	AAAGCAGAATCCCATTGGGACCCAAGTGGTCCTTGAGACAATGATCTTGTTCAGAAGCAA	-3.7147353	down	LHFPL1	Uncharacterized protein [Source:UniProtKB/TrEMBL;Acc:F1RWT8] [ENSSSCT00000036569]	AK236922	PREDICTED: Sus scrofa lipoma HMGIC fusion partner-like 1 (LHFPL1), transcript variant X1, mRNA |XM_001924418.1|
A_72_P244797	GAGCCAGATGTCCTCAAAAGAAATGGTGTGTTGATCTCATAAGAAAATGTACAACCAATA	2.1270924	up	MAP2K6	Sus scrofa mRNA, clone:THY010097F03, expressed in thymus. [AK351847]	AK351847	PREDICTED: Equus caballus mitogen-activated protein kinase kinase 6 (MAP2K6), transcript variant X2, mRNA |XM_005597237.1|	100/98
A_72_P257842	GAAAACAAGGAAGCTGACCTGTCACTCGTCATTTAGATGCTATGGAAAGATGTCACCAGG	-1.5235728	down	TP53INP1	Rep: Chromosome chr4 scaffold_6, whole genome shotgun sequence - Vitis vinifera (Grape), partial (8%) [TC590577]		PREDICTED: Equus caballus tumor protein p53 inducible nuclear protein 1 (TP53INP1), transcript variant X1, mRNA |XM_001489912.4|
A_72_P263212	CTGGAGCTGGAGAATATCCAAGACTATGAGAAAATGCCAGAATCCATAAAATTCATCAAG	-1.6174815	down	IL1R1	Sus scrofa mRNA, clone:LVRM10194H04, expressed in liver. [AK346475]	AK346475	PREDICTED: Sus scrofa interleukin 1 receptor, type I (IL1R1), mRNA |XM_005662366.1|
A_72_P267172	TGCCCTGATCACCCTACCTCACAGGGTTGTTGTGGGGATAAATAAAACTTTTATGGAAGC	1.6816636	up	CTDSPL2			PREDICTED: Bos taurus CTD (carboxy-terminal domain, RNA polymerase II, polypeptide A) small phosphatase like 2 (CTDSPL2), transcript variant X1, mRNA |XM_005212210.1|
A_72_P267821	CTGCTCAGAGTCTCAATGAACTTGATTATCTTTCTCAAGGAATAGATCTTTCTGGAATAG	1.9921291	up	COG5	Sus scrofa mRNA, clone: LVRM10140A02, expressed in liver. [AK394281]	AK394281	Homo sapiens component of oligomeric golgi complex 5 (COG5), transcript variant 1, mRNA |NM_006348.3|
A_72_P268524	TAGAGCAAAAGGAAATAGATACACACATCCTCGAACACACCCACACAACTGTGGCAACTT	-1.7726297	down	FAM210A			PREDICTED: Sus scrofa family with sequence similarity 210, member A (FAM210A), mRNA |XM_003356335.3|	100/100
A_72_P271789	AATGTATTGAGCCCAGGGTTGTAAGGGAAATAAATGCCCTGTACTTTGTGTGGCTCCAAA	-1.6131345	down	PSME2	Rep: Uncharacterized protein PSME2 - Homo sapiens (Human), partial (13%) [TC628075]		Sus scrofa proteasome (prosome, macropain) activator subunit 2 (PA28 beta) (PSME2), mRNA |NM_214279.1|
A_72_P278399	AAGGATGTGGTTGTCTCCTATTATAACTTCTACAACATGGCCAAGCTGCACCCTGATCCA	-2.9554074	down	SULT1A1	AJ651230 CSEQRAN19 Sus scrofa cDNA clone C0003277_L05, mRNA sequence [AJ651230]	AJ651230	Rattus norvegicus sulfotransferase SULT1A1 mRNA, complete cds |AF394783.1|AF394783
A_72_P282044	GTTGAATGCCGGTATCTTATATCCTATATCGCACATTAGGAACTATCTTAAAATCTAGGA	-1.905828	down	CHIC2	cysteine-rich hydrophobic domain 2 [Source:HGNC Symbol;Acc:1935] [ENSSSCT00000009676]		PREDICTED: Homo sapiens cysteine-rich hydrophobic domain 2 (CHIC2), transcript variant X1, mRNA |XM_005265738.1|	95/88
A_72_P282189	GCAGGATACATACATTACTTAGTATGTTTCCTGTTTGCATGAGTTCTAGTTATATTGGTC	-2.8952253	down	NDUFB4	Rep: NADH dehydrogenase [ubiquinone] 1 beta subcomplex subunit 4 - Bos taurus (Bovine), partial (38%) [TC572583]		Homo sapiens NADH dehydrogenase (ubiquinone) 1 beta subcomplex, 4, 15kDa (NDUFB4), transcript variant 2, mRNA |NM_001168331.1|
A_72_P288224	AGAACTGAGATGTCGAGAGAAACTGCTCACGAAAATCAGTTACAGTCGTATTTATTTTTT	-35.0622	down	ATP6V1C2	Sus scrofa mRNA, clone: KDN010035H12, expressed in kidney. [AK393316]	AK393316	PREDICTED: Sus scrofa ATPase, H+ transporting, lysosomal 42kDa, V1 subunit C2 (ATP6V1C2), transcript variant X1, mRNA |XM_003125387.2|
A_72_P302699	GGTATGTAGGCTAGTAACACATAAGAAAATTTCAGTAAGATGGTAATGAAACCCCGTATT	-1.6207285	down	EIF1B	Sus scrofa translation factor sui1-like protein (LOC414417), mRNA [NM_001001635]	NM_001001635	Bos taurus eukaryotic translation initiation factor 1B (EIF1B), mRNA |NM_001037598.2|	100/100
A_72_P306173	AATCCCAATAACACAGTCAATAACCTTGGCTTCTCTCTTTGCACATTCAATAAAGTATCA	-2.606565	down	TCN1	Pig mRNA for haptocorrin (partial). [X52566]	X52566	PREDICTED: Equus caballus transcobalamin I (vitamin B12 binding protein, R binder family) (TCN1), transcript variant X1, mRNA |XM_001501422.3|	100/100
A_72_P311558	GGTGGTCCTTTTTTCATCTGTCAACACAGCAAACGTGATGATACTTTCCTGGTTAAATAA	2.2989213	up	CAMKMT	Rep: LOC786620 protein - Bos taurus (Bovine), partial (35%) [TC565573]		Bos taurus calmodulin-lysine N-methyltransferase (CAMKMT), mRNA |NM_001105641.1|	100/100
A_72_P317548	ATACAAATGCAACATGGAATTGTAGAACATTATGTTGGCATGTACGTCTGTAAAACTGGT	-1.5517961	down	LYSMD3	Rep: Apetala2 domain-containing protein - Atriplex hortensis (Mountain spinach), partial (5%) [TC562536]		PREDICTED: Bos taurus LysM, putative peptidoglycan-binding, domain containing 3 (LYSMD3), transcript variant X1, mRNA |XM_005209730.1|	100/97
A_72_P319213	TGAAACTTCGGTGCAATGTTCCCTGGAAAAAGTTGAAGAAATGTATATGCTCAATGCCAT	1.794874	up	PPM1H	945993 MARC 4PIG Sus scrofa cDNA 5', mRNA sequence [CN157302]	CN157302	Homo sapiens protein phosphatase, Mg2+/Mn2+ dependent, 1H (PPM1H), mRNA |NM_020700.1|	100/83
A_72_P320813	GTGTGCATAAACACAGTACACATATAATGTCCCCTTATGTATAAGGGAATAGTTGGTTTT	-3.4460015	down	TNFAIP3			PREDICTED: Sus scrofa tumor necrosis factor, alpha-induced protein 3 (TNFAIP3), transcript variant X1, mRNA |XM_005659182.1|
A_72_P329428	ATTGTATTTGACAGATGCTCAGCAGTAGGTTCAGCATCTCGTAGGCACATGTTGCATTGG	-2.170722	down	IFLTD1	BX665036 Sus Scrofa library (scag) Sus scrofa cDNA clone scag0010.f.09 5prim, mRNA sequence [BX665036]	BX665036	PREDICTED: Sus scrofa intermediate filament tail domain containing 1 (IFLTD1), transcript variant X1, mRNA |XM_005653137.1|
A_72_P334333	CAGAAATGACACTTGTGAACGTGTGGACATTAACACTGTAGTTGATAGATCTTAAGCTGC	1.6483173	up	TMCC1			Homo sapiens transmembrane and coiled-coil domain family 1 (TMCC1), transcript variant 1, mRNA |NM_001017395.3|
A_72_P339733	CAAAAGTAAAATGAAGGGATTGTGCACTTGGTACATAATAAAACTGGAACGAGAGGATGC	3.166072	up	GLIS3	POSM0605004_L07R porcine skeletal muscle cDNA library (PoSM) Sus scrofa cDNA 3', mRNA sequence [DV896745]	DV896745	PREDICTED: Bos taurus GLIS family zinc finger 3 (GLIS3), mRNA |XM_002689612.2|	100/92
A_72_P358398	TGTGCACTTTTATCATCGGATCTTTTGTACATAGTGGCTGTATTGTACTGAATGGGGAAT	1.6068418	up	MKL2	BX673258 Sus Scrofa library (scac) Sus scrofa cDNA clone scac0043.g.05 5prim, mRNA sequence [BX673258]	BX673258	Homo sapiens MKL/myocardin-like 2 (MKL2), mRNA |NM_014048.3|
A_72_P358463	GGAGAATGGGTTATATAAAGACTGCCTGCTAATATGAACAGACATGCACTTGTAATTCAT	1.5021079	up	MAPK1	Sus scrofa mRNA, clone:OVRM10190F12, expressed in ovary. [AK236419]	AK236419	Homo sapiens mitogen-activated protein kinase 1 (MAPK1) gene, complete cds |JX512449.1|
A_72_P358538	TCCACAGAGATCCATGTGCAGCGGCCTCTTTTCACGGCGGGGTCAGACGTGACGATGGCA	1.6925821	up	PCYOX1L	rfhi4025b_d5.y1 fhi Sus scrofa cDNA 5', mRNA sequence [EW200959]	EW200959	PREDICTED: Sus scrofa prenylcysteine oxidase 1 like (PCYOX1L), transcript variant X1, mRNA |XM_003124085.2|	98/95
A_72_P359568	GTAGCTACACCAAGTTAAGGCTTCTCCCTTTGTTTCTCGGTCTAGATACTTCATGGTCTG	-4.8942504	down	SLC24A4			PREDICTED: Bos taurus solute carrier family 24 (sodium/potassium/calcium exchanger), member 4 (SLC24A4), transcript variant X1, mRNA |XM_005222242.1|	100/100
A_72_P359948	AACCATAGCACTATTCCAGTGGAAGTATTTTTCTCCAGGACATCTTTGGCTTGCCCGCAA	-2.1560564	down	ADAMTS20	Rep: ADAM metallopeptidase with thrombospondin type 1 motif 20 - Sus scrofa (Pig), partial (18%) [TC549008]		Homo sapiens ADAM metallopeptidase with thrombospondin type 1 motif, 20 (ADAMTS20), RefSeqGene on chromosome 12 [NG_028228.1]
A_72_P364703	GAGTGCACCTTTACAAAAGCCCTGGACCTTCAGTTCCTCCTGCTTTTCTTCATTTTCTTT	1.7577263	up	HOMER2	Sus scrofa mRNA, clone:LVRM10029C11, expressed in liver. [AK232803]	AK232803	PREDICTED: Sus scrofa homer homolog 2 (Drosophila) (HOMER2), transcript variant X1, mRNA [XM_001927296.3]
A_72_P366028	TGGGTACGGGGTTAAGTCAAGTCGGAAAAACGAAAAAGCCAAGGGTTTTACAAATTACGT	-2.3271859	down	APBB2			PREDICTED: Sus scrofa amyloid beta (A4) precursor protein-binding, family B, member 2 (APBB2), transcript variant X1, mRNA |XM_005666611.1|
A_72_P377738	TTCAAAGTACTGCCTCTTGACAAACCTTGCAATCGAATGCGTGTCACACATGTCCTACTT	-4.006424	down	GCNT1			PREDICTED: Sus scrofa glucosaminyl (N-acetyl) transferase 1, core 2 (GCNT1), mRNA |XM_003480538.2|	96/77
A_72_P380843	TGGCTGTATTGTAGCTGATTGGGAAATGTTTGATATCTCAGCAATTTTGCATTTTTGTGT	1.6166734	up	MKL2	Rep: Polar amino acid ABC transporter, inner membrane subunit - Alkaliphilus oremlandii (strain OhILAs) (Clostridium oremlandii(strain OhILAs)), partial (6%) [TC598447]		Homo sapiens MKL/myocardin-like 2 (MKL2), mRNA |NM_014048.3|	100/100
A_72_P384808	AACCCTAAGATACGGATGTCTTTCATCACCTACTCCACACAGGGTCACATACTCATGAAG	-2.32768	down	ANTXRL	Uncharacterized protein [Source:UniProtKB/TrEMBL;Acc:F1SEN0] [ENSSSCT00000031958]	XM_003133102	Homo sapiens anthrax toxin receptor-like (ANTXRL), mRNA |NM_001278688.1|	83/95
A_72_P385978	GCCTAATACTCTGGTATGTAAACTTCATGAGGTCATCATTTTCACATTAAAAAGGAAACC	-2.181671	down	SNX10	Rep: Peroxiredoxin-4 - Mus musculus (Mouse), partial (15%) [TC541608]	XM_003360188	PREDICTED: Sus scrofa sorting nexin 10 (SNX10), transcript variant X1, mRNA |XM_003134848.3|	100/98
A_72_P394448	ATCATCATTGTAGGAGAGGCGAGGTTTGCTCAGACACATTATAAAGTGCATTTCCCTCTC	1.598415	up	ZNRF1	998211 MARC 4PIG Sus scrofa cDNA 3', mRNA sequence [CN166539]	CN166539	Bos taurus zinc and ring finger 1 (ZNRF1), mRNA |NM_001192210.1|	100/100
A_72_P395588	GGCTGAAAGATGACAGATGCCTAGAGTTTACCTTATGTTGAATTAAAATCAGTATTTCTC	5.3756065	up	DNMT3B	DNA (cytosine-5-)-methyltransferase 3 beta [Source:HGNC Symbol;Acc:2979] [ENSSSCT00000007935]		PREDICTED: Sus scrofa DNA (cytosine-5-)-methyltransferase 3 beta (DNMT3B), transcript variant X1, mRNA |XM_005672839.1|	98/98
A_72_P415763	GCTATTTATTGAGCTCTGCTGAATTTTCAGGATTGCTGATAGAAGGAATTTTGTTCTCTT	-1.7549083	down	NDUFAF4	NADH dehydrogenase (ubiquinone) complex I, assembly factor 4 [Source:HGNC Symbol;Acc:21034] [ENSSSCT00000004798]	XM_001925477	PREDICTED: Sus scrofa NADH dehydrogenase (ubiquinone) complex I, assembly factor 4 (NDUFAF4), mRNA |XM_001925477.3|	100/100
A_72_P417964	AGAGAAAATCCACCGAATGAAAGAACGGTATGAACATGACGTTACGTTTCACAGTGTGCT	-3.0254366	down	N4BP2L1	Sus scrofa mRNA, clone:LVRM10141F08, expressed in liver. [AK346325]	AK346325	Homo sapiens NEDD4 binding protein 2-like 1 (N4BP2L1), transcript variant 1, mRNA |NM_052818.2|	95/85
A_72_P418749	AGACTCCAGAGCCAAAGCTCATTTTTTCTAAGATATATGACAGAGTTGTCACAGAAGTTT	-2.8474703	down	ABCC4	Uncharacterized protein [Source:UniProtKB/TrEMBL;Acc:I3L955] [ENSSSCT00000032528]	XM_003357873	PREDICTED: Bos taurus ATP-binding cassette, sub-family C (CFTR/MRP), member 4 (ABCC4), transcript variant X2, mRNA |XM_005213898.1|
A_72_P426904	CTGCTTGCTTCCTGACCGCTGAACTGTTCTTTTCCAAAGTAAATATACGTATATAAATAA	2.4186122	up	MYRF	Rep: Predicted protein - Monosiga brevicollis MX1, partial (5%) [TC536259]		Homo sapiens myelin regulatory factor (MYRF), transcript variant 1, mRNA |NM_013279.2|	98/86
A_72_P429064	CTGCTTTTTCATTTCAATCAAAGCTATGTCATTTTGGTAGGTGGTTCCATTGTACTTTTC	-1.9911517	down	CFI	AJ941070 CSEQRAN17 Sus scrofa cDNA clone C0007305h07 3', mRNA sequence [AJ941070]	AJ941070	PREDICTED: Sus scrofa complement factor I (CFI), mRNA |XM_005656546.1|
A_72_P432454	AGAATATATGTCAGGGTGAAGCTTTCTTCCTGAAAGGTGGCTTTGCTTCCACTGATTGGA	2.4301546	up	DGKG			Homo sapiens diacylglycerol kinase, gamma 90kDa (DGKG), transcript variant 1, mRNA |NM_001346.2|
A_72_P436344	TTATATCCCAGGGCAGAGGCTGCAGCCCAGCAGAGTTACAGCTAGACTGACACTTCCCCT	1.724948	up	TUFM	Rep: Elongation factor Tu, mitochondrial precursor - Bos taurus (Bovine), partial (55%) [TC533730]		PREDICTED: Sus scrofa Tu translation elongation factor, mitochondrial (TUFM), mRNA |XM_003124515.2|
A_72_P442054	GGTGGTAATAGCTACGTTCACATAATAGTATTTCAAAATCTTCCTCAACTAAATGAGCCT	-3.979466	down	CSTA	Sus scrofa stefin A8 (LOC396867), mRNA [NM_213860]	NM_213860	PREDICTED: Equus caballus cystatin A (stefin A) (CSTA), mRNA |XM_003363375.2|	93/91
A_72_P473902	TGAATCAGTAATCCTGTGTGGCATGGTCATGATGGGCAAGGCACAATGCTAATTATGTTT	-1.9869621	down	PI15	peptidase inhibitor 15 [Source:HGNC Symbol;Acc:8946] [ENSSSCT00000006766]	XM_001926809	PREDICTED: Sus scrofa peptidase inhibitor 15 (PI15), mRNA |XM_001926809.3|	100/100
A_72_P475054	ATCTTCAACGAGGACTTCTTCTTTGATGGGCTCGGTCCACCAGACCTGGCCACTCGCAGT	2.8224962	up	C2CD4D	Uncharacterized protein [Source:UniProtKB/TrEMBL;Acc:F1ST20] [ENSSSCT00000023166]	EW125126	PREDICTED: Sus scrofa C2 calcium-dependent domain containing 4D (C2CD4D), transcript variant X1, mRNA |XM_003355170.2|
A_72_P475067	AAAGCGAGACCGAGTCCTTCTATGGCTTTGAAGAAGCTGACCTAGATCTGATGGAGATTT	1.6190861	up	POGZ	pogo transposable element with ZNF domain [Source:HGNC Symbol;Acc:18801] [ENSSSCT00000007256]		PREDICTED: Sus scrofa pogo transposable element with ZNF domain (POGZ), transcript variant X1, mRNA |XM_005663450.1|	100/98
A_72_P476421	ATCCAGGCGGTACTACTGCCCAAGAAAACTGAGAGCCACCACAAGCCTAAGGGCAAGTAG	-1.9155953	down	HIST1H2AK	histone cluster 1, H2ad [Source:HGNC Symbol;Acc:4729] [ENSSSCT00000001271]	XM_001928639	Homo sapiens histone cluster 1, H2ak (HIST1H2AK), mRNA |NM_003510.2|	100/92
A_72_P478123	TATCTGCCTACATCGAATCTGGGGAGGAACAGCTCCTCTCCGACCTCTTCGCTGTGAAGC	-2.124659	down	CEBPE	Uncharacterized protein [Source:UniProtKB/TrEMBL;Acc:F1S9D2] [ENSSSCT00000002275]	XM_001924414	PREDICTED: Sus scrofa CCAAT/enhancer binding protein (C/EBP), epsilon (CEBPE), mRNA |XM_001924414.2|	100/84
A_72_P488545	TTGTGAAGAACCAAGAGGGCCTCTTAACTGTAACAATGTTCATGGTTGTGATGGTTTTTT	2.065658	up	EWSR1	Rep: MGC179351 protein - Bos taurus (Bovine), partial (6%) [TC576666]		Homo sapiens EWS RNA-binding protein 1 (EWSR1), transcript variant 1, mRNA |NM_013986.3|
A_72_P489234	AGTTCGTACGGGGACCTTTTGCACAACAGCATTTACCCTTTAGCTGCTATAAACCCTCAA	-1.9968415	down	ARID5B	AT rich interactive domain 5B (MRF1-like) [Source:HGNC Symbol;Acc:17362] [ENSSSCT00000011185]	XM_003359209	PREDICTED: Sus scrofa AT rich interactive domain 5B (MRF1-like) (ARID5B), mRNA |XM_003359209.3|	100/98
A_72_P489602	TTTGGGAAAAAATTCGGCCTCCTAAAATGACAGAAAGGAGACGAGGGTGACTTCCTACCA	-1.8639995	down	ADIRF	Sus scrofa chromosome 10 open reading frame 116 ortholog (C14H10orf116), mRNA [NM_001243503]	NM_001243503	Homo sapiens adipogenesis regulatory factor (ADIRF), mRNA |NM_006829.2|	96/100
A_72_P492451	TTGACCTGTTGTCCCTGAGGCCCCTCTAAACAAGATGAAAGATTTCCCAATGTCACCATA	4.7025747	up	RAB27B	Sus scrofa mRNA, clone: OVRT10083A11, expressed in ovary. [AK395893]	AK395893	PREDICTED: Sus scrofa RAB27B, member RAS oncogene family (RAB27B), mRNA |XM_001925811.3|	100/100
A_72_P492456	CTAAATGGATGAAGAAATCAGTTGCTTTCCTGTGATGGAAGATGAATTCTGCTTTAAACT	2.4513876	up	CCDC68	939286 MARC 4PIG Sus scrofa cDNA 5', mRNA sequence [CK467937]	CK467937	PREDICTED: Sus scrofa coiled-coil domain containing 68 (CCDC68), mRNA |XM_001926362.5|	100/98
A_72_P492871	TGCTTGGAATACTGGAAGGTGGAGATTCCTTAATTTATTCTAAAGGGGAAGGGCTACGGG	-2.4042053	down	SHF	Src homology 2 domain containing F [Source:HGNC Symbol;Acc:25116] [ENSSSCT00000005160]	FD642543	PREDICTED: Capra hircus Src homology 2 domain containing F (SHF), partial mRNA |XM_005685868.1|	86/98
A_72_P499328	CGGCATAAAAAGTAACCCTAAAGTGAAGTGGCTCTATACTGTTTTATAGAGTACTTTAAC	-1.5669457	down	SEMA6D	rspc022_b12.y1 spc Sus scrofa cDNA 5', mRNA sequence [EW577613]	EW577613	PREDICTED: Sus scrofa sema domain, transmembrane domain (TM), and cytoplasmic domain, (semaphorin) 6D (SEMA6D), transcript variant X1, mRNA |XM_005654452.1|	100/100
A_72_P499858	ATTAAAATGATGGCACTACCCAGAGATGGGGAAGGAGGAATGTGATTATTTTAGTTTCCG	1.5375946	up	STRBP	PREDICTED: Sus scrofa spermatid perinuclear RNA-binding protein-like (LOC100511979), mRNA [XM_003122157]	XM_003122157	Homo sapiens spermatid perinuclear RNA binding protein (STRBP), transcript variant 1, mRNA |NM_018387.4|	93/78
A_72_P505237	GAGAGCATGCTTACATGTTACTGTTCTGCATATTACAAAAACTAACTTGCAATTTCAGAC	1.6141943	up	TPBG	PREDICTED: Sus scrofa trophoblast glycoprotein-like (LOC100158028), mRNA [XM_001927441]	XM_001927441	PREDICTED: Sus scrofa trophoblast glycoprotein (TPBG), mRNA |XM_001927441.3|	100/85
A_72_P506570	CTCTGGACACACCCAAGTTCATTGATTCAGACTGAGTTCAAGTTTATTCTACTTATTATT	3.6122007	up	PRSS35			PREDICTED: Sus scrofa protease, serine, 35 (PRSS35), mRNA |XM_005659406.1|	100/100
A_72_P511874	GCTTTAAACTTAGGTGTACAGGAAAACTCTTCTGTAGATACATTTTGAGGACAGTTTTAG	1.5991397	up	ADPRH	rova010_a13.y1 ova Sus scrofa cDNA 5', mRNA sequence [EW480474]	EW480474	PREDICTED: Sus scrofa ADP-ribosylarginine hydrolase (ADPRH), transcript variant X1, mRNA |XM_005670180.1|	100/98
A_72_P523868	GGAAACACTTCTGCACAAACTAGATTCTGGATACCAGTGTGCGGAAATGCTTCTGCTACA	-4.9366093	down	NMES1	chromosome 15 open reading frame 48 [Source:HGNC Symbol;Acc:29898] [ENSSSCT00000005156]	AK391793	Homo sapiens normal mucosa of esophagus specific 1 (NMES1) mRNA, complete cds |AF228422.1|AF228422
A_72_P532313	GGAACTGATGGATGAAGACACGTAAGAGCAGCCAGTAGGCAACATTAAAGCTCTCTTCTT	-1.7180071	down	ZC2HC1C	zinc finger, C2HC-type containing 1C [Source:HGNC Symbol;Acc:20354] [ENSSSCT00000002647]		PREDICTED: Sus scrofa zinc finger, C2HC-type containing 1C (ZC2HC1C), transcript variant X2, mRNA |XM_005656425.1|
A_72_P540928	GAAGGAGGTTCTGATTTGAAATTGTATCATTTCCTTCAAAATGAAGGGCAAGTGCTTAAT	1.5953033	up	FAM84B	PREDICTED: Sus scrofa protein FAM84B-like (LOC100623936), mRNA [XM_003354974]	XM_003354974	PREDICTED: Sus scrofa family with sequence similarity 84, member B (FAM84B), transcript variant X1, mRNA |XM_005662850.1|
A_72_P561124	TCATTCAAACTTCCATTCACATCTGCATGATTACAGAAAACATGGGGTATGTAGGCTAGA	-1.5065218	down	EIF1B	Sus scrofa translation factor sui1-like protein (LOC414417), mRNA [NM_001001635]	NM_001001635	Homo sapiens eukaryotic translation initiation factor 1B (EIF1B), mRNA [NM_005875.2]
A_72_P622669	AAATAAGCCTTTGGAGCTTAGTGGCTACCAGGTTGACAAAACCAAGGATGATGAGCTGAC	-8.54768	down	CSTA	Sus scrofa stefin A1 (LOC396866), mRNA [NM_213859]	NM_213859	Bos taurus cystatin A (stefin A) (CSTA), mRNA |NM_001167824.1|	100/98
A_72_P626069	CACAGTCAATAACCTTGGCTTCTCTCTTTGCACATTCAATAAAGTATCAGCATTATACAA	-2.650465	down	TCN1	Sus scrofa mRNA, clone: CLNT10045E03, expressed in colon. [AK391024]	AK391024	PREDICTED: Equus caballus transcobalamin I (vitamin B12 binding protein, R binder family) (TCN1), transcript variant X1, mRNA |XM_001501422.3|
A_72_P667791	AAGAACCAAGAGGGCCTCTTACTGTAACAATGTTCATGGTTGTGATGGTTTTTCTTTTTT	2.1456916	up	EWSR1	Rep: MGC179351 protein - Bos taurus (Bovine), partial (6%) [TC576666]		Homo sapiens EWS RNA-binding protein 1 (EWSR1), transcript variant 1, mRNA |NM_013986.3|	100/80
A_72_P709999	TGACATGCATTCGATTGCAAGGTTTGTCAAGTGGCAGTACTTTGAAGGCGACGTTTCCAA	-4.0192533	down	GCNT1	glucosaminyl (N-acetyl) transferase 1, core 2 [Source:HGNC Symbol;Acc:4203] [ENSSSCT00000005812]	AK396240	PREDICTED: Sus scrofa glucosaminyl (N-acetyl) transferase 1, core 2 (GCNT1), mRNA |XM_003480538.2|	85%88
A_72_P714188	TATGGAGTTCCCACTATACTGCAGTGGGTTAATAATACACCTTGTCTCTGGGTGTTGCCA	1.6056892	up	G6PC	Sus scrofa mRNA, clone: LVRM10126F08, expressed in liver. [AK394264]	AK394264	Sus scrofa glucose-6-phosphatase (G6PC) mRNA, partial cds |JN247447.1|	98/93
A_72_P717738	ACTCTGTCAAGAACTCTGTCTGCTTGGGTTTATGCAGTGTGACCTGGAGAAGAAATCAGT	2.3592515	up	TGFA	Sus scrofa mRNA, clone: OVRT10078C04, expressed in ovary. [AK395868]	AK395868	Homo sapiens transforming growth factor, alpha (TGFA), transcript variant 1, mRNA [NM_003236.3]	100/90
A_72_P719473	GTCGATGGGCATTATGTTGTTTCTGTATATTCGTATTGTCAATAGTGCTTCTGTAAACAT	-1.7708874	down	PRKCA	Rep: DSPP600 - Sus scrofa (Pig), partial (4%) [TC573625]	XM_003480386	Homo sapiens protein kinase C, alpha (PRKCA) gene, complete cds |JX512457.1|	100/98
A_72_P724688	CAAAAAAGAGAGACAGTTCCTAGTTTAGTTGATTCTACGAGTCATCTAAATCATCTTAGG	-3.0323884	down	GCNT1	Rep: Core2 beta-1,6-N-acetylglucosaminyltransferase - Equus caballus (Horse), partial (74%) [TC551044]	XM_003480538	PREDICTED: Capra hircus glucosaminyl (N-acetyl) transferase 1, core 2 (GCNT1), transcript variant X1, mRNA |XM_005683790.1|
A_72_P726443	GAATGTACAGAGTGGGTATTTTACATGTTCACTGTGTGAAGTTAATTGCTATAGTACTAC	-3.4510844	down	SRGN	serglycin [Source:HGNC Symbol;Acc:9361] [ENSSSCT00000025862]	AK237246	PREDICTED: Bos taurus serglycin (SRGN), transcript variant X1, mRNA |XM_005226360.1|	100/93
A_72_P728153	GAAATTGACAGGCACTATTTCATATCTAAGTCTTCAGGAACATGATTCTGATGTGAAATC	-3.5478642	down	SRGN	serglycin [Source:HGNC Symbol;Acc:9361] [ENSSSCT00000025862]	AK237246	PREDICTED: Bos taurus serglycin (SRGN), transcript variant X1, mRNA |XM_005226360.1|
A_72_P729528	CTTGACAGACTCCCTGAGGGCATCTATATGCCTCAAAATTTCTATTGCATTCACGTGGAC	-3.6351638	down	GCNT1	glucosaminyl (N-acetyl) transferase 1, core 2 [Source:HGNC Symbol;Acc:4203] [ENSSSCT00000005812]	AK345550	PREDICTED: Sus scrofa glucosaminyl (N-acetyl) transferase 1, core 2 (GCNT1), mRNA |XM_003480538.2|
A_72_P733784	CAACATCTTGGTCAATCTGAACTCTTCAGTGTTCTCTGAATACAAAACTGGATAATAAGT	-1.5899959	down	B2M	Beta-2-microglobulin [Source:UniProtKB/Swiss-Prot;Acc:Q07717] [ENSSSCT00000005170]	AK231841	PREDICTED: Equus caballus beta-2-microglobulin (B2M), transcript variant X1, mRNA |XM_005602594.1|	98/97
A_72_P735023	TTGTATGACCTATTAACATGTGTAGCAAAGGGCTTTGGCCAGGTGAAGGGAAGAGACTAG	-1.7373396	down	ABLIM1	Sus scrofa mRNA, clone: KDN010069A09, expressed in kidney. [AK393536]	AK393536	PREDICTED: Sus scrofa actin binding LIM protein 1 (ABLIM1), transcript variant X1, mRNA |XM_001929299.3|
A_72_P739869	ATTAAAACCAACCTGGAAATTGTCAGGATGCTCAAGCTGCTAAAGGGTGGGAGCAACCTT	-3.9981747	down	GCNT1	glucosaminyl (N-acetyl) transferase 1, core 2 [Source:HGNC Symbol;Acc:4203] [ENSSSCT00000005812]	AK345550	PREDICTED: Sus scrofa glucosaminyl (N-acetyl) transferase 1, core 2 (GCNT1), mRNA |XM_003480538.2|	100/97
A_72_P741154	GCCATCACCACCCTCAGAGATGAATTCTTATTTAGTAGATGGAGAATGGTTTTATTTTTA	2.2298722	up	TGFA	Sus scrofa mRNA, clone: OVRT10007F01, expressed in ovary. [AK400564]	AK400564	Homo sapiens transforming growth factor, alpha (TGFA), transcript variant 1, mRNA |NM_003236.3|
A_72_P760479	AGCCAGTCTTAAGAATGACAACAACAAATTAACAGCTAAGAAATTGAGGTTGTGTCACAT	-1.5031536	down	ZFAND1	zinc finger, AN1-type domain 1 [Source:HGNC Symbol;Acc:25858] [ENSSSCT00000025525]	AK390689	PREDICTED: Sus scrofa zinc finger, AN1-type domain 1 (ZFAND1), transcript variant X1, mRNA |XM_003361194.2|	100/89
A_72_P003666	AGAACAGAAATGGAAGCTTAAAACCTGGGAGTTCACACCGAAAGACGAAAAAGCCTCTTC	-2.9577174	down	BTK	Sus scrofa Bruton agammaglobulinemia tyrosine kinase (BTK), mRNA [NM_001243576]	NM_001243576		100/97
A_72_P004316	AGTGCTCTGCATAAGAAAGGCAAGCTGGACATGGTGCACATCCAGAATGCCACGCTCGCG	5.527206	up	RHCG	Sus scrofa Rh family, C glycoprotein (RHCG), mRNA [NM_001044577]	NM_001044577		100/98
A_72_P011151	CGTTTCTGGGGAATTCTATTACTCTAGGCAAGTAACTTGAAAATGCCAGACATTTTTTGA	-3.0304387	down	PTGFR	Sus scrofa prostaglandin F receptor (PTGFR) mRNA, complete cds. [FJ750950]	FJ750950		98/85
A_72_P027081	GTCCTGGAATCACACACACTGTATGTACATACTGGTAATGATGTCAACTGTAATTTATTT	2.1835687	up	KCNK5	potassium channel, subfamily K, member 5 [Source:HGNC Symbol;Acc:6280] [ENSSSCT00000029770]			90/78
A_72_P035856	TATCGTCCATTGAGTATAAAACTGAATCTGGATGCAAAGAATGTGAGGAGCTGGAGGAAA	-2.4994154	down	IL15	Sus scrofa interleukin 15 (IL15), mRNA [NM_214390]	NM_214390
A_72_P036071	GGGACCTACACTTAATCTATATGCTTTACACTAGCTTTCTGCATTTAATAGGTTAGAATG	2.2230945	up	ATP1B1	Sus scrofa ATPase, Na+/K+ transporting, beta 1 polypeptide (ATP1B1), mRNA [NM_001001542]	NM_001001542		100/100
A_72_P041371	GATATTTCTGTAGCCTGAATGTAATGCTTTAGGAATGGTTCTCAAATGTGTTTCCAGAAT	5.8249574	up	SLC3A1	Sus scrofa solute carrier family 3 (cystine, dibasic and neutral amino acid transporters, activator of cystine, dibasic and neutral amino acid transport), member 1 (SLC3A1), mRNA [NM_001123042]	NM_001123042		96/83
A_72_P049976	CCTTATAAAGTTGAATTGCAATCACAGACTTTTAGGAAGGGTTGATGGTGAAGCTTATAT	2.7622004	up	OAT	ornithine aminotransferase [Source:HGNC Symbol;Acc:8091] [ENSSSCT00000011746]	AK233181
A_72_P050696	CTCTTCTGTTCCCCGTCCCTTTTATATATGCATATATGATGCTGTGAACAGAAATAAATT	1.5538385	up	ARL4C	Sus scrofa ADP-ribosylation factor-like 4C (ARL4C), mRNA [NM_001244315]	NM_001244315
A_72_P073421	ACAGCAACAACCTGTGCCTGCACTTCAACCCTCGCTTCGACATGCACGGAGACATTAACA	-1.8220489	down	LGALS1	Sus scrofa lectin, galactoside-binding, soluble, 1 (LGALS1), mRNA [NM_001001867]	NM_001001867
A_72_P077386	AATTGACACCTGTGTCATCAGATCACCTTTAAGTGCACCGATTTAACTCCTCAGTTTAAT	-1.676148	down	MAOA	Sus scrofa monoamine oxidase A (MAOA), nuclear gene encoding mitochondrial protein, mRNA [NM_001001640]	NM_001001640		100/93
A_72_P083021	AGATGAAGGAGTTTTCAGGAGCTTTTGACACTATATAACCCGCCCCTTTTGTATGCACCG	1.5376456	up	PTK7	PTK7 protein tyrosine kinase 7 [Source:HGNC Symbol;Acc:9618] [ENSSSCT00000001851]	XM_001926691		100/97
A_72_P088061	CCAGTAAGGGAACTATGGAAAGGTTTGGATCTCTCCAAAATGGGAGGATTTTTAAAATAT	1.6385248	up	PLAGL1	Sus scrofa pleiomorphic adenoma gene-like 1 (PLAGL1), mRNA [NM_001044545]	NM_001044545		75/82
A_72_P088321	AAGGACACATCACGCCTTGTAATAAAAAGGAAATGTTTTTCAGGTTTCCCTCTACCCAGA	-4.910924	down	CYP7A1	cytochrome P450, family 7, subfamily A, polypeptide 1 [Source:HGNC Symbol;Acc:2651] [ENSSSCT00000006836]	AK230660		96/98
A_72_P100706	ATATGGGTTGAGATGAGGAGGCCTCACTGGTTGGGGTCCATTTTGTACATACCTTTTATG	7.4682903	up	RASGEF1A	Sus scrofa mRNA, clone: BFLT10051F01, expressed in brain (frontal lobe). [AK390297]	AK390297		98/95
A_72_P103731	AATGCACGCAGCCTTTGGAGGAACCTTCAAGAAGGTGTATGAATTCCTGTCCACTTTCAT	-2.0204575	down	PLTP	Sus scrofa phospholipid transfer protein (PLTP), mRNA [NM_214283]	NM_214283		100/100
A_72_P107996	TTCTCTACTTGGCGGAGAAGTTCACTCCCAGAAGCCCCTGCGGGGTTTACCGCCAATATC	2.0659814	up	DUOXA2	Sus scrofa dual oxidase maturation factor 2 (DUOXA2), mRNA [NM_001243550]	NM_001243550
A_72_P113876	AGACAAGGAATTTGATGACTTAGAAGAGAAGTTCCACTGCGTGTCACTGTGTGTCACGGA	-1.8103306	down	ARHGEF37	Rho guanine nucleotide exchange factor (GEF) 37 [Source:HGNC Symbol;Acc:34430] [ENSSSCT00000015781]	BG835163
A_72_P118166	TAACAACCCAGTTGAGAAGGCTAGGGTCACGCCCCTTTCAAGGTGAGGGCACAGGCACAT	1.6326721	up	GLTSCR2	glioma tumor suppressor candidate region gene 2 [Source:HGNC Symbol;Acc:4333] [ENSSSCT00000025029]
A_72_P118351	TTAGATCTTTTTCTGTCCACGTGTTCAGGAAGTTTCCCATCAGTGTGCACTTTGCTGGGT	7.61707	up	RASGEF1A	RasGEF domain family, member 1A [Source:HGNC Symbol;Acc:24246] [ENSSSCT00000011167]			100/100
A_72_P119386	GTAGTCAATGTACCAATATGTTCACGATCTAGGATCATGAAATATAGTGCGTTTTGGTTT	1.6827078	up	BTRC	beta-transducin repeat containing E3 ubiquitin protein ligase [Source:HGNC Symbol;Acc:1144] [ENSSSCT00000011555]			100/93
A_72_P125706	TTAAAATTTACCTTCTGGCTCTGATTCCAAGGCAGAGTCTCCAAATAGCCACGGCAAAGG	2.4812074	up	CYBRD1	cytochrome b reductase 1 [Source:HGNC Symbol;Acc:20797] [ENSSSCT00000032489]	AK400622		100/81
A_72_P128966	ACTCCTTCTTCTATTTGGCATGTGCAGGGTATATAATTTCGGATCAGTGATGTTTATTAT	-5.6990395	down	MS4A4A	Rep: Membrane-spanning 4-domains subfamily A member 4A - Homo sapiens (Human), partial (73%) [TC588425]			100/81
A_72_P140041	AAGGTCGAACACGACAGAGAACGGGATCACAGTGAGGCTGCAGACGTTTCTGTCCAAGCG	2.4368722	up	GTF3C1	general transcription factor IIIC, polypeptide 1, alpha 220kDa [Source:HGNC Symbol;Acc:4664] [ENSSSCT00000008564]	BG835620
A_72_P146441	GTTAAAGGTCCTTGCTCTCCTACAATATTCCCTTGCCATGCACAAAAATCTCCTTTTTTC	-1.9301622	down	MAOB	Sus scrofa monoamine oxidase B (MAOB), nuclear gene encoding mitochondrial protein, mRNA [NM_001001864]	NM_001001864		100/100
A_72_P146551	GCCTCTTGGGGAAGAAGAAAACACCATATCTGTATAATCTATTTACATAAAATGGGTGAT	1.669928	up	ADM	Sus scrofa adrenomedullin (ADM), mRNA [NM_214107]	NM_214107		100/85
A_72_P146696	GATGTAAAAACACTATTCCCGGATATCTCTTTGGGGCTCAGTGCAAGCGTGTTTAAATAG	-1.7553656	down	PHEROA	Sus scrofa pheromaxein A (PHEROA), mRNA [NM_001005462]	NM_001005462		91/100
A_72_P147011	GGTTATACTCTATCAAATCAACCAAAATGTTGATCCATCCAATAGATTCAGAGAGTTCTG	-9.6478815	down	ANGPTL3	Sus scrofa angiopoietin-like 3 (ANGPTL3), mRNA [NM_001003926]	NM_001003926
A_72_P151271	CCAGTCCTCTGATTGCCCTTTGCCTGAAAAAACAGCTCTGGAAAATATACCAGATAGATA	2.0714674	up	SLC16A9	solute carrier family 16, member 9 (monocarboxylic acid transporter 9) [Source:HGNC Symbol;Acc:23520] [ENSSSCT00000011176]	XM_001926829
A_72_P151621	ACATTGTTTGTCTAGCATTGATTAGGTTCCTGTGCATATGTATTTTCACCACATGCTCCC	2.928786	up	LHFPL2	lipoma HMGIC fusion partner-like 2 protein [Source:RefSeq peptide;Acc:NP_001230142] [ENSSSCT00000027783]
A_72_P156731	GCCATCCTGAAAGAACAACTGTACCTGTACATGCCAAGGTTTATATACATCATGGTGTTT	5.704097	up	SDR16C5	Sus scrofa short chain dehydrogenase/reductase family 16C, member 5 (SDR16C5), mRNA [NM_001195368]	NM_001195368
A_72_P158071	TGTACCAATCCAATGTGAAATCTCTCCTCTTATCTCCTATGCTGGAGAAGGACTAGAAAG	-1.7194477	down	UAP1	UDP-N-acteylglucosamine pyrophosphorylase 1 [Source:HGNC Symbol;Acc:12457] [ENSSSCT00000006948]	AK346399
A_72_P165251	TGGAAATGAAGGAAAAGAAAAAGTCACCTGCCAGGAACCACCTCTCGAGACCATAGCAAT	1.507356	up	PRM2	Sus scrofa protamine 2 (PRM2), mRNA [NM_214252]	NM_214252
A_72_P165606	TCTTGGTTATTTGTATTGCCACTGATATTGTTATTACCACCATCTCTGCAACCCCATCCT	2.004707	up	VPAC1	Sus scrofa vasoactive intestinal peptide receptor 1 (VPAC1), mRNA [NM_214036]	NM_214036
A_72_P167771	GGGGGGAGTTGTGTGGGTTTTGTTTTGTTTAATTTATTGATTAGTCTTTAAGGTAGGTTT	-2.0456288	down	CCNJ	cyclin J [Source:HGNC Symbol;Acc:23434] [ENSSSCT00000011491]
A_72_P173226	TGGAGCACTCAGACTGTGCCTTCATGGTGGACAACGAAGCCATCTATGACATCTGCCGCC	-1.5030706	down	TUBA1A	Uncharacterized protein [Source:UniProtKB/TrEMBL;Acc:F1SR80] [ENSSSCT00000017657]	AK234416		100/95
A_72_P176421	CCAGACTGAAGTTTCATTACTAATGTTTTGGTATGACTGATGCTGGAATCTTATCATTTG	1.5566624	up	PPP2R1B	S.scrofa mRNA for protein phosphatase 2A 65 kDa regulatory subunit, beta isoform (partial). [Z34931]	Z34931
A_72_P177651	TTGATTTTGACTTGCTGCAATCCTTGTCCTTTTACCAAGAAAATCTCTAGAGGGAAAAAA	2.1915262	up	CACNA2D1	Sus scrofa calcium channel, voltage-dependent, alpha 2/delta subunit 1 (CACNA2D1), mRNA [NM_214183]	NM_214183
A_72_P177811	CCTTACTATAGTCGATACAGATCACGATCAAGATCTCGTTCCTACAGCCCAAGACGCTAT	-1.5319121	down	TRA2A	Sus scrofa transformer 2 alpha homolog (Drosophila) (TRA2A), mRNA [NM_001077223]	NM_001077223
A_72_P218132	CTGATAGTTGCATTATGGATGAACGCAAACGAGAAATTGTAGAAGCTAAGCAAATTGTTA	1.6426743	up	THOC2	Uncharacterized protein [Source:UniProtKB/TrEMBL;Acc:F1RU72] [ENSSSCT00000013820]	XM_001924331
A_72_P223957	ACTTCTGCATGCTGTTGCTGTGGCCCAAAAAGGTGAATAAATCAAATCTGATGTGTGTTC	-2.0958586	down	SULT1A1	Sus scrofa sulfotransferase family, cytosolic, 1A, phenol-preferring, member 1 (SULT1A1), mRNA [NM_213765]	NM_213765
A_72_P232577	AAGACATTAAAATATATACACAATGGTGGAGGTATATCTATGCACCCCAAAGTCATTACC	-8.592534	down	CCR3	Sus scrofa chemokine (C-C motif) receptor 3 (CCR3), mRNA [NM_001001620]	NM_001001620
A_72_P232887	GGACATGATGATAAGATACAGTTTGAGTCTTCATTGTACAAAGGATACTTTCTAGCTTGT	-3.5408378	down	IL18	Sus scrofa interleukin 18 (interferon-gamma-inducing factor) (IL18), mRNA [NM_213997]	NM_213997
A_72_P236687	ATGTGTCCCAGAAATCCTACACCACCATCAAGTATTTCATGAAGATGCTGAGCAGCGTCA	-1.7964216	down	SLC9A2	Sus scrofa solute carrier family 9, subfamily A (NHE2, cation proton antiporter 2), member 2 (SLC9A2), mRNA [NM_001100189]	NM_001100189
A_72_P260652	GGTCTATGGTTAGAGCCACAATGGATTTGAGGATGAGTATTTTTCTTTTTCTTTTGGTTT	1.5931326	up	PPP1R10	Serine/threonine-protein phosphatase 1 regulatory subunit 10 [Source:UniProtKB/Swiss-Prot;Acc:Q767K9] [ENSSSCT00000001463]	BX671920
A_72_P290904	AAGGGGGACATCCCCAAAAACTCTCTGGACGACCTGTTCCCCAACGAAGAGGAGCAGAAC	1.5342164	up	KLC2	Sus scrofa mRNA, clone: BFLT10025C05, expressed in brain (frontal lobe). [AK390086]	AK390086	PREDICTED: Sus scrofa kinesin light chain 2 (KLC2), transcript variant X1, mRNA |XM_005660665.1|
A_72_P293589	TGAGGTATATCCTAGGTCAGCATTTTATGGTTATGGTGATTTGTGAGTCCGTTTTTATAG	-1.6890675	down	LUM	Sus scrofa lumican (LUM), mRNA [NM_001243339]	NM_001243339		100/100
A_72_P297809	AACCAAGTGAAGGTGGTGACTTCTGGTGACATAGTAATAAAGTGAAGACTCAATCCCACC	2.413914	up	SYNGR1	synaptogyrin 1 [Source:HGNC Symbol;Acc:11498] [ENSSSCT00000024540]	BX667036
A_72_P302634	ATCAACAGGCAGGACAGGACTCATTTTTCTCACCATTATGAGAACTTCTAGGCTTCCTGC	1.5324987	up	DUOX1	Sus scrofa dual oxidase 1 (DUOX1), mRNA [NM_214096]	NM_214096		100/100
A_72_P302659	ATCTACGTGTTTCCTGATCGGCCAAAGGATGAAGTGTACTCCAAATATTACACCCCAGTT	-1.5444558	down	STAT5B	Sus scrofa signal transducer and activator of transcription 5B (STAT5B), mRNA [NM_214168]	NM_214168		100/100
A_72_P303034	TCTTGATGCTATCCCCGACAACCACAAGTTTAAGCAGTTGCAGAGGGAACTTTCTCAAGT	6.6350827	up	CAPZB	Sus scrofa capping protein (actin filament) muscle Z-line, beta (CAPZB), mRNA [NM_001097456]	NM_001097456		100/90
A_72_P329308	CCTATCAGTATTCATTGTTCTTGGATACTGCACAACTGCTCAGACTGAATAAAACATCCG	2.9643996	up	FRAS1	Uncharacterized protein [Source:UniProtKB/TrEMBL;Acc:F1RYS0] [ENSSSCT00000033980]	BX674517		100/100
A_72_P329798	ATGGTGAGAGTTCCCTGGATATTGCACGGAGATTAAAATTTTCCCAGATTGAATTAATGC	-4.5151553	down	ANKRD22	ankyrin repeat domain 22 [Source:HGNC Symbol;Acc:28321] [ENSSSCT00000011430]	AK230952
A_72_P333543	CTGTGTTTACTAATGTCGTCCAGTGTGTGCATTATCCATTGTCTAGGAATGAATTTTAAG	2.1906157	up	SLC16A9	solute carrier family 16, member 9 (monocarboxylic acid transporter 9) [Source:HGNC Symbol;Acc:23520] [ENSSSCT00000011176]
A_72_P338158	AGAAATTAAAAGTATTCAGGATGACCTCGTGAATTTCACAGACTACAGTTACCAGATGAA	-2.16205	down	SPATA4	Sus scrofa spermatogenesis associated 4 (SPATA4), mRNA [NM_001177923]	NM_001177923
A_72_P356528	CAGATCATGGAAGATCTGAGAACGTTAAATAAGCTGAAGTCACCCAAGAGACCAGCATCC	-1.8499672	down	SUDS3	Sus scrofa suppressor of defective silencing 3 homolog (S. cerevisiae) (SUDS3), mRNA [NM_001243408]	NM_001243408
A_72_P360223	TACTACTGGTCCAGCTGCCTTGGGCTCCTTTTCTATATTAATAAAGAAATGAATCAAAAA	2.7387764	up	ABHD4	Sus scrofa mRNA, clone:OVR010007F06, expressed in ovary. [AK234100]	AK234100
A_72_P368168	TGAATTTCCTGATACAGCAGGCCATGGACCCCAAAAATCTCAGCAAACTTTTCTCGGGAT	1.5412476	up	ATM	Sus scrofa ataxia telangiectasia mutated (ATM), mRNA [NM_001123080]	NM_001123080		100/97
A_72_P371123	TTTTATATCAATGTTTGGATCGGGGAGGAGGGGTGGTGAACGGAAATAAAGTCCTCGGAT	1.871325	up	SLC39A7	Sus scrofa solute carrier family 39 (zinc transporter), member 7 (SLC39A7), mRNA [NM_001131045]	NM_001131045		100/100
A_72_P376333	GGGGGGAATTTTGTACTTTTTTCCTGTGTAAATATTGGACTTTTTTGAGCTTTATTGTGG	2.0144672	up	CSNK1E	casein kinase 1, epsilon [Source:HGNC Symbol;Acc:2453] [ENSSSCT00000000113]	AK236660		78/89
A_72_P401003	TGGCAAATCTGCAATCCTGTGATGCTGGTAACTTAGAATAACTCATGATCATTACTGTTT	2.272148	up	NCOA2	Sus scrofa nuclear receptor coactivator 2 (NCOA2), mRNA [NM_001114275]	NM_001114275
A_72_P406483	GGGGATGTGACATTGTTTTGTAATAGAGCATTTCCTACAAGATACAAGTTTGTACTTTGA	1.5889599	up	PRR2	Sus scrofa mRNA, clone: LVRM10149F02, expressed in liver. [AK394295]	AK394295
A_72_P409933	GGGTTGCTGTGCTCCCAAAACATTTTAAAGTGAAAGTATTGGCATTCAAAAACAAAGAAA	1.7341796	up	VCAN	Sus scrofa versican (VCAN), mRNA [NM_001206429]	NM_001206429		100/100
A_72_P428729	TGGACATCAACAAGGATGGTGCAGTTAACTTCGAGGAGTTCCTCATATGGTGATCAAGGT	-12.176776	down	S100A8	Sus scrofa S100 calcium binding protein A8 (S100A8), mRNA [NM_001160271]	NM_001160271		100/100
A_72_P436959	AGAAATGTATTTGGAAAGCTATCAGCGTAATTACTCAATAAATACTTGCTGGTGTTCTGC	-2.92664	down	HGD	Sus scrofa mRNA, clone:LVRM10201F11, expressed in liver. [AK346492]	AK346492
A_72_P440671	TGTTCTCTATCTGTGGCAAGAAATGTCCCTTGAGAAAAAGTTCCCCAGTTCAGTGACTCT	-3.3628128	down	GZMA	Sus scrofa granzyme A (granzyme 1, cytotoxic T-lymphocyte-associated serine esterase 3) (GZMA), mRNA [NM_001143709]	NM_001143709		91/90
A_72_P440836	CAGAAAGATCACCATCAAGCCAGTAATTCTTCTAGACTTCACACCTGTCAGAGACACTAA	-3.5384493	down	DKK1	Sus scrofa dickkopf 1 homolog (Xenopus laevis) (DKK1), mRNA [NM_001145384]	NM_001145384
A_72_P441085	AAGACGAACAGGTCAGCTTTAAAGAATTCGTGGTCCTGGTGACTGATGTGCTGATAACTG	-5.9761763	down	S100A12	Sus scrofa S100 calcium binding protein A12 (S100A12), mRNA [NM_001160272]	NM_001160272
A_72_P441129	ATGGCTTCATCCAGACGGCAGTGGCTTCTCATGCCCTCCCCAACCTGGAGTTCTGTATTC	2.7718492	up	CLDN9	Sus scrofa claudin 9 (CLDN9), mRNA [NM_001161647]	NM_001161647		100/100
A_72_P441434	TTTTAATGACTGCCCAGATTCCCACAGTCAGTTCTGCTTCCATGGAACCTGCAGGTTTTT	2.2433012	up	TGFA	Sus scrofa transforming growth factor, alpha (TGFA), mRNA [NM_214251]	NM_214251		95/95
A_72_P441699	TTGAAAATATTTTGTCTGAAAAAGCAATCCACACTATCACACAATCGGTCAACGTCCTCT	-5.963127	down	HRH4	Sus scrofa histamine receptor H4 (HRH4), mRNA [NM_214122]	NM_214122
A_72_P441888	TTTCTGGTTGAGTTGCCAGGAATATCACCAATGCAGATGCAAATGACGTCCCTGCTGTAT	7.148547	up	NMB	Sus scrofa neuromedin B (NMB), mRNA [NM_001123145]	NM_001123145
A_72_P442072	CACATAAAGGACGAAGATGCCTAAATCCCAAATCAAAGCAAGCAAATGTTATAATGAAGA	-2.222544	down	CXCL11	Sus scrofa chemokine (C-X-C motif) ligand 11 (CXCL11), mRNA [NM_001128491]	NM_001128491
A_72_P442869	TACATGTCTGCACGCCACATGGCACTGGCCAAGGCCTTTCCAGAACACTTCACCTACGAG	1.9067075	up	GYS1	Sus scrofa glycogen synthase 1 (muscle) (GYS1), mRNA [NM_001195508]	NM_001195508		100/100
A_72_P443423	TTTAAGATGACGTTAACTCTGATTAGGAAGGGCCAAGAGGAGCAGATCCAGCAGCTCTTT	-3.1312237	down	SPAG1	Sus scrofa sperm associated antigen 1 (spag1) mRNA, partial cds. [EU350359]	EU350359		100/100
A_72_P443918	ACACACCATGCAGAAGCAGCTCATTGAGAAAAAATTTGGAAGCTTGACTGAGAGGCAGCA	2.7862003	up	CATSPER1	Sus scrofa cation channel, sperm associated 1 (CATSPER1), mRNA [NM_001244257]	NM_001244257
A_72_P444608	AAGTTCCTCATTCTCTTCAGCCTGGATGTGAAGTTTCTGAATAACCACAGCCTGGTCAAG	-4.960087	down	NR5A1	Sus scrofa nuclear receptor subfamily 5, group A, member 1 (NR5A1), mRNA [NM_214179]	NM_214179		100/100
A_72_P444709	AAATCGTCCGGGATTCTCGTTCAATAAAGACTGAGGGAATGAGTGAGTGAGAAGCTGAGA	4.8008485	up	UPK3A	PREDICTED: Sus scrofa uroplakin 3A, transcript variant 1 (UPK3A), mRNA [XM_003125969]	XM_003125969
A_72_P449008	ATGAGTGGCTGAGCAAGATTTCCCTCAAGGGCGAGAAGAGAATTGGACTGATTAGGAAAA	3.7529864	up	CSGALNACT1	chondroitin sulfate N-acetylgalactosaminyltransferase 1 [Source:HGNC Symbol;Acc:24290] [ENSSSCT00000007673]	XM_003134203
A_72_P450066	CTGCAGGGCCCATTTCATCAGGTACTTCTACAACGCCACCACCGGGCTCTGCCAGACCTT	-6.5244846	down	UPTI	uterine plasmin/trypsin inhibitor precursor [Source:RefSeq peptide;Acc:NP_999036] [ENSSSCT00000025064]	CK468376
A_72_P455882	GAGGTATATCCTAGGTCAGCATTTTATGGTTATGGTTATTTGTGAGTCCGTTTTTATAGT	-1.5468574	down	LUM	Sus scrofa lumican (LUM), mRNA [NM_001243339]	NM_001243339
A_72_P471646	AGGCTCCCTGTTCTCCTGCTGCTCCTTCTGTAAGAAAATGAAATATTTTATGCCTAATAC	-1.5107809	down	GORASP2	golgi reassembly stacking protein 2, 55kDa [Source:HGNC Symbol;Acc:17500] [ENSSSCT00000017360]	AK395102		100/97
A_72_P474348	GTTCACCATCACTTTACTTGAAGCCGGAAGCATTTGTTTTTGAAGTTGTACATAGTAATA	-2.0160153	down	UAP1	UDP-N-acteylglucosamine pyrophosphorylase 1 [Source:HGNC Symbol;Acc:12457] [ENSSSCT00000006948]	AK346399
A_72_P479185	CCAGCGTCCCCTGAGCCCGGGGACCAGAATACGGTGTGGTACGAGTACGGCTGTGTGTGA	1.7482872	up	CCDC88C	coiled-coil domain containing 88C [Source:HGNC Symbol;Acc:19967] [ENSSSCT00000002710]	XM_001928733		100/100
A_72_P479338	TGACTTTTTCCTCTTTTTCTGTATTAAGTGTTTTATTTTCGTGTGAGTCTTGTTGGGGGG	-1.8411301	down	VRK1	Sus scrofa vaccinia related kinase 1 (VRK1), mRNA [NM_001243688]	NM_001243688
A_72_P485539	AAGGATATCTTGCAGCTCATCGGCTTTGCCAACCTGCCCCGGGTGGATGAGTACTGTGAG	-1.7777003	down	SEMA3G	sema domain, immunoglobulin domain (Ig), short basic domain, secreted, (semaphorin) 3G [Source:HGNC Symbol;Acc:30400] [ENSSSCT00000012520]	XM_001928251		100/100
A_72_P487576	TTTTCCAGGATAAGCTGATGTCTACACCTAAGGGCTCCAATCCAAAAGTCTGAAGGAACC	-1.5557736	down	ADAM28	Sus scrofa mRNA, clone: AMP010075F08, expressed in alveolar macrophage. [AK389795]	AK389795
A_72_P488180	TTGTGTTATTCTTCCCCTGCCTCGATACTTTTCAGTCATCAGTTGGCATGAGACTATTTT	-1.8796678	down	SUDS3	Sus scrofa suppressor of defective silencing 3 homolog (S. cerevisiae) (SUDS3), mRNA [NM_001243408]	NM_001243408
A_72_P489876	TATCCAGTATCCAGCCACCGAACATCGAGATCTGCTTGTCCACGTTGAATATTGTTCCAA	-1.8166622	down	CEP55	centrosomal protein 55kDa [Source:HGNC Symbol;Acc:1161] [ENSSSCT00000011465]	AK395179
A_72_P489960	ATTCTCTGATGATTCGATTCCATACGGATGACACCATCAACAAGAAAGGCTTTCACGCCC	-5.3661337	down	TLL2	tolloid-like 2 [Source:HGNC Symbol;Acc:11844] [ENSSSCT00000011497]	AK390139		98/98
A_72_P492836	AAGCCTTCATTTGTTCCTCAGACCACATCTGTCAGACCACTGAACAAATACACGTACTAG	-1.5893923	down	SEMA6D	Sus scrofa mRNA, clone:TES010031D05, expressed in testis. [AK351204]	AK351204
A_72_P492876	CACCTGGGAAAGAGTCCCCCAAGGTTTGCTGTAAATACATTCTTTCTCTTTAAAAACAAA	2.413178	up	DUOXA2	Sus scrofa dual oxidase maturation factor 2 (DUOXA2), mRNA [NM_001243550]	NM_001243550
A_72_P493804	GAGAACCGGTTTTCCTTTTACCCCGTATGGTAAACTAAAAGGCTCAATAAAAATTTATTC	-1.5472426	down	FKBP3	Sus scrofa FK506 binding protein 3, 25kDa (FKBP3), mRNA [NM_001244157]	NM_001244157
A_72_P501307	GAGAAGCTTCCTGTAGTTGCTGACATTAATTGCAAGAAATAACTACTACTTTGAGAAGTA	-1.6656045	down	ORMDL1	ORM1-like 1 (S. cerevisiae) [Source:HGNC Symbol;Acc:16036] [ENSSSCT00000017469]	AK351776
A_72_P502441	CTTTCCTGGAAGTTGATCCAAACATCTGGAAGAAAATGAAACTGTTTGCATCTTTGTATT	2.1513724	up	CDK2AP1	Sus scrofa cyclin-dependent kinase 2 associated protein 1 (CDK2AP1), mRNA [NM_001190166]	NM_001190166
A_72_P504194	CTACTGGTCCAGCTGCCTTGGGCTCCTTTTCTATATTAATAAAGAAATGAGTCAAAAGTG	2.696531	up	ABHD4	Sus scrofa mRNA, clone:OVR010007F06, expressed in ovary. [AK234100]	AK234100
A_72_P509990	TTGTCTATGGTGGCTGTGGAGGGAATGCCAACCGTTTTGAGACCCGTGAGGCCTGTGAGA	1.9608458	up	COL7A1	collagen, type VII, alpha 1 [Source:HGNC Symbol;Acc:2214] [ENSSSCT00000012432]	AK394541
A_72_P514974	CTTCTGCAGTCTCTAGTCTGAAAATGGTTAATTTCTTTCCTAATAAAGAAGTACCCACAG	3.8350654	up	GLRX	Sus scrofa mRNA, clone:AMP010005G11, expressed in alveolar macrophage. [AK230519]	AK230519
A_72_P515331	GAGGACTTCATGTTGTTTATTGCCAGTTTTTTGTTTACTTTTCAGGTTTGTACTACAAGG	1.6621879	up	JARID2	PREDICTED: Sus scrofa jumonji, AT rich interactive domain 2 (JARID2), mRNA [XM_003128194]	XM_003128194
A_72_P517960	TAAAGATCATGTGTTGTCACTGCTGTGTGGCCTATAAACTTGTGCATGCTGTTGCTGTGG	-2.0739796	down	SULT1A1	Sus scrofa sulfotransferase family, cytosolic, 1A, phenol-preferring, member 1 (SULT1A1), mRNA [NM_213765]	NM_213765
A_72_P522176	AACTGGCTGACCAGTGCACAGGTCTTCAGGGCTTCTTGGTTTTTCCACAGCTTTGGCGGG	-1.5397019	down	TUBA1B	Sus scrofa tubulin, alpha 1b (TUBA1B), mRNA [NM_001044544]	NM_001044544
A_72_P530167	TCTCGGTGGAAGCCCTCAACAGCCTGACGGGAGAGTTCAAGGGGAAATACTACCCTCTGA	-3.3731794	down	CKM	Sus scrofa creatine kinase, muscle (CKM), mRNA [NM_001129949]	NM_001129949		83/90
A_72_P536904	GAAACAGCCCACAAAGCTCACCAACAAGCACTCCAAAACTCACTAAAAGTTTAAGCTTTG	-1.9774061	down	IVNS1ABP	Sus scrofa influenza virus NS1A binding protein (IVNS1ABP), mRNA [NM_001161649]	NM_001161649
A_72_P551061	GTATGGCAGTATGTATATAGTGTGCTAAATTCCTCAAAGCTCTCCTTAAAAACTTTGAAG	-1.50007	down	ANP32E	Sus scrofa clone Clu_20879.scr.msk.p1.Contig1, mRNA sequence. [AY609610]	AY609610		78/83
A_72_P552961	TTGTGGGACCTTAATGAAGGCAAGCACCTTTACACGCTAGATGGTGGGGATATCATCAAT	1.5292987	up	GNB2L1	Sus scrofa guanine nucleotide binding protein (G protein), beta polypeptide 2-like 1 (GNB2L1), mRNA [NM_214332]	NM_214332
A_72_P558030	TCATCAAGCCCTTCAGTGTAAGTTTCATACGATTTTATAATTTCCTGGCTGGTATAAGTG	2.6729524	up	OAT	ornithine aminotransferase [Source:HGNC Symbol;Acc:8091] [ENSSSCT00000011746]	AK234316
A_72_P568494	GGACTGTATCTCTGTGAAAAACACAATTTGCCTTTTTGTAATTCTATTTGAGCAAGTTGG	-1.6762098	down	H2AFZ	Sus scrofa H2A histone family, member Z (H2AFZ), mRNA [NM_001123122]	NM_001123122
A_72_P569964	ATGTCAGGATCCCAAAACTCAGCAAGGATCCGCGATTTTCTAAGATCCTGGAGAACCTAA	-3.4836245	down	CKMT2	Sus scrofa creatine kinase, mitochondrial 2 (sarcomeric) (CKMT2), nuclear gene encoding mitochondrial protein, mRNA [NM_001044551]	NM_001044551
A_72_P570409	AACACTTACTTGTGCCTGGCTGTGCTGGATGGTATATTCTGTGTCATTTTCCTTCATGGG	-1.9922465	down	IVNS1ABP	Sus scrofa influenza virus NS1A binding protein (IVNS1ABP), mRNA [NM_001161649]	NM_001161649
A_72_P573664	GATGAAAGGCAGGCCTATTTCATCACAAGCACAAATACACAGACACACACACACACCAAA	-1.5762327	down	LUM	Sus scrofa lumican (LUM), mRNA [NM_001243339]	NM_001243339
A_72_P580842	AGTGCTTTCTCCTGGAGTTACGCGTCATTTTGCAAGAGTCCAGAAATTCAGACATTAGTG	-2.604954	down	IL15	Sus scrofa interleukin 15 (IL15), mRNA [NM_214390]	NM_214390
A_72_P580947	CTGGAATTGTAACAGGCAGAAAGTTCCTCGACTGCCCAGACGAACTTATGGAAAAGTCTT	5.5693316	up	SDR16C5	Sus scrofa short chain dehydrogenase/reductase family 16C, member 5 (SDR16C5), mRNA [NM_001195368]	NM_001195368		98/95
A_72_P602278	CCTTTTCATAAGCCCTTCAGTGTAAGTTTCATACGATTTTATAATTTCCTGGCTGGTATA	2.6892984	up	OAT	ornithine aminotransferase [Source:HGNC Symbol;Acc:8091] [ENSSSCT00000011746]	AK234316
A_72_P606893	GTATAGCACAGGAGAAGCTATGCAGGCTCTCTTTGTCGCATCAGACTATTACCAAAATGA	-3.1476574	down	TCN1	Pig mRNA for haptocorrin (partial). [X52566]	X52566
A_72_P612562	ATGATGAAATAATGCTGACCATTAAGCCAGGGGAACATGGGTCAACGTATGGTGGCAATC	2.9013355	up	OAT	Sus scrofa ornithine aminotransferase (OAT), nuclear gene encoding mitochondrial protein, mRNA [NM_001185141]	NM_001185141
A_72_P614721	GACTAATATGTTCAACCAATGCCTTTAAAAATCATGTTGCTCTCTGCTTTTCTGTTGAGT	4.8700166	up	SDR16C5	epidermal retinol dehydrogenase 2 [Source:RefSeq peptide;Acc:NP_001182297] [ENSSSCT00000006844]	AK344212
A_72_P614843	GGCATGAGGAGAGTGAGCGTCGCATCAAGGAGCTCACCTACCAGACGGAAGAGGACAGGA	4.668821	up	MYH7	Sus scrofa myosin, heavy chain 7, cardiac muscle, beta (MYH7), mRNA [NM_213855]	NM_213855
A_72_P623108	CTCCCCCGTTTCAGGGCTTTTTAAAACACATATTTTTTAGTTCATACATAATAGAATGCC	3.02438	up	OAT	ornithine aminotransferase [Source:HGNC Symbol;Acc:8091] [ENSSSCT00000011746]	AK233181
A_72_P628122	TTGTCTTTGTCCTGAAGAAGTCAACGATAACTGGGCTACGGTCATGTTCAACGGGAAGAA	-3.1000888	down	NCF2	Sus scrofa neutrophil cytosolic factor 2 (NCF2), mRNA [NM_001123142]	NM_001123142
A_72_P629589	CAGGCTTTCATTTTGGTTATTGAACTCTTGTAATACTACATATTCCCCAAGATCCAGATG	-1.7880517	down	UAP1	UDP-N-acteylglucosamine pyrophosphorylase 1 [Source:HGNC Symbol;Acc:12457] [ENSSSCT00000006948]	AK346399
A_72_P640870	TGTAAAGTGACAGGGGCCCTGTCCTGTAAAATGGAATTTGAGTCTTGTTCCTTGTGTCCT	-1.6601074	down	FHL1C	Sus scrofa four and a half LIM domains 1 protein, isoform C (FHL1C), mRNA [NM_214375]	NM_214375
A_72_P641919	AAGGAAGAGAGACAGATGGTTTTTCCATTTGAATGTGGTAAACCATTCAAAATACAAGTC	1.543057	up	LGALS3	Sus scrofa lectin, galactoside-binding, soluble, 3 (LGALS3), mRNA [NM_001097501]	NM_001097501		100/100
A_72_P642780	TTTTGAGTAAACTCCAAATTGGCCAACTCCAGGATGTATTCTATGAATGTCATTTTTTGG	2.7797632	up	OAT	ornithine aminotransferase [Source:HGNC Symbol;Acc:8091] [ENSSSCT00000011746]	AK233181		100/98
A_72_P651922	TCTGCATCACTTCACCACCAGCATCTGTGCCGGCTACTGTCCCAGCATGGTGCGGGTGCT	-1.5695716	down	LHB	Sus scrofa luteinizing hormone beta polypeptide (LHB), mRNA [NM_214080]	NM_214080
A_72_P657299	GCTTTCATTTTGGTTATTGAACTCTGTAACTACTACATATTCCCCAAGATCCAGATGACT	-1.7774411	down	UAP1	UDP-N-acteylglucosamine pyrophosphorylase 1 [Source:HGNC Symbol;Acc:12457] [ENSSSCT00000006948]	AK346399		98/93
A_72_P668484	ATTGCACTGCAAGCGTGACGAAGATAAGGAGAAAGTTGGAACCATGGAGTATTTTGGCCT	1.999997	up	ATP1B1	Sus scrofa ATPase, Na+/K+ transporting, beta 1 polypeptide (ATP1B1), mRNA [NM_001001542]	NM_001001542		100/79
A_72_P677030	ACCAACTGTGAACCTACAGGACCTCCCTGGAATACTCATTTGAATATCCACAGGCTTTCA	-1.6581398	down	UAP1	UDP-N-acteylglucosamine pyrophosphorylase 1 [Source:HGNC Symbol;Acc:12457] [ENSSSCT00000006948]	AK346399		71/88
A_72_P687271	CTGAGCATAGGTTTAGGGCTAATAATGGATTTAATGATGATGAAAGAAATAGGCACCAAA	-2.5123832	down	PTGFR	Sus scrofa prostaglandin F receptor (PTGFR) mRNA, complete cds. [FJ750950]	FJ750950		93/77
A_72_P687722	CTACTTTGAAAGAAAATAGACCAGCCAGTTCTGCAATAACAGTTTTAAGATGGGTGTGAA	-2.4185698	down	SLC1A1	Sus scrofa solute carrier family 1 (neuronal/epithelial high affinity glutamate transporter, system Xag), member 1 (SLC1A1), mRNA [NM_001164649]	NM_001164649		83/88
A_72_P689443	ACAGCCTTTTCATCAAGCCCTTCAGTGGAAGTTTCATACGATTTTATAATTTCCTGGCTG	2.513762	up	OAT	ornithine aminotransferase [Source:HGNC Symbol;Acc:8091] [ENSSSCT00000011746]	AK234316		100/95
A_72_P691227	CAGATATTTCTGTAGCCTGAATGTAATGCTTTAGGAATGGTTCTCAAATGTGTTTCCAAA	5.485831	up	SLC3A1	Sus scrofa solute carrier family 3 (cystine, dibasic and neutral amino acid transporters, activator of cystine, dibasic and neutral amino acid transport), member 1 (SLC3A1), mRNA [NM_001123042]	NM_001123042		90/82
A_72_P701142	GAAAAAGATATCCCAGTGAAGGAAAAACACGCAACAGTCCCATTTTAAGGACTGGAAGGA	3.7573411	up	S100G	Sus scrofa S100 calcium binding protein G (S100G), mRNA [NM_214140]	NM_214140		100/98
A_72_P707583	AGCATTTCTTCTTCAAAGCAGAAAACTGAGGTAACCACCTGGAGATGTCAAGCAAAGCGG	-3.8123887	down	GZMA	Sus scrofa granzyme A (granzyme 1, cytotoxic T-lymphocyte-associated serine esterase 3) (GZMA), mRNA [NM_001143709]	NM_001143709
A_72_P709927	AAATTGATTTGCTGAAAAACGGGGAGAAGATGAACGCGGAGCAGTCAGACCTGTCTTTCA	-1.5834571	down	B2M	Sus scrofa beta-2-microglobulin (B2M), mRNA [NM_213978]	NM_213978		100/100
A_72_P716933	TGGCTCTTTCCATATGGGTCCAGATTCTGGAGCAAGCAAAGCAAAGACTAAGTGTCCTTA	-3.4232273	down	APOL3	Sus scrofa mRNA, clone:AMP010057F08, expressed in alveolar macrophage. [AK230871]	AK230871		100/87
A_72_P736078	AAGGAACTGAATTTTAGTTCAGTCAATTATATCACCTCAGGACCACTCAGGCCTGCCGAT	-4.4892855	down	STAR	Sus scrofa steroidogenic acute regulatory protein (STAR), nuclear gene encoding mitochondrial protein, mRNA [NM_213755]	NM_213755
A_72_P745435	TGTGCCTCAACCAGTTGCCCCAGTTTACAACCCTGTCTAAGAGGATTTCAAAGTTAATGC	-2.034866	down	CSN2	Sus scrofa casein beta (CSN2), mRNA [NM_214434]	NM_214434
A_72_P755876	CCGGGACAAATTAGCTGCACATCTATCATCAACCGAGTCACTATCAAGATCTGTATCTAG	-1.5514764	down	CDKN3	Sus scrofa cyclin-dependent kinase inhibitor 3 (CDKN3), mRNA [NM_214320]	NM_214320		100/100
A_72_P000416	TTGGCGACGAGATTCTTCATCTGTCTTGACTTGCATGATTTTCCTATTAAAACATGCAAA	2.1613455	up	BX674777	PCDHGA2	protocadherin gamma-A2-like
A_72_P007251	GCTCCTAATACATGGCTGTTCTTCATTTTGGGGATGTGATTATACATGAACATTAAAGTT	-4.9668436	down	TC425493	ANGPTL1	angiopoietin-like 1
A_72_P015266	GTAGATTTCCTGACTCCAGATAAGGACTCAATAAGGAATAGGTATTATTAGTAAACTGGA	3.6620133	up	TC427065	NAV2	neuron navigator 3-like
A_72_P015346	TGCTAGTCCAGATGTTTTGTGGTGCTTTTTCTCTTTGCAAGGCAGTAACCTCAGAACACC	4.5247626	up	TC427111	MBTPS1	membrane-bound transcription factor peptidase, site 1
A_72_P019911	AGTGCCGGAGGGTTTCTTCCACGTGCTTTGGATTTGATAAATAAATTGGCTCATGGTGAC	2.8153095	up	TC507442	LRRC16A	leucine rich repeat containing 16A
A_72_P031441	CACGTCTAAAATAATTCTTGCTGTCACTTTCATTTCACAGCTGCACCTGTTTTCCTTCAA	1.6583477	up	TC477746	FREM2	FRAS1-related extracellular matrix protein 2-like
A_72_P031876	AGGATTTAGTAATTGATTCTCAGGATTGGGGTCTGGGGCCTGCTGTGTGAATAGTGCAAA	1.6386222	up	TC477957	MOB3C	mps one binder kinase activator-like 2C-like
A_72_P039971	TCTGTGGATTAAGGGTCTTTCATCTTGGAATCTGACTTTAATAAAACAATGAGATTGCTC	1.9052408	up	CN156970	KIAA0930	uncharacterized protein KIAA0930-like
A_72_P040221	CCCCAGTTTGTAAGTTGCCTTTTCATTTCATTGATTTCCTTTGCTGTGCATCAGCATTAA	1.6265553	up	CF177183	DSCR3	Down syndrome critical region protein 3-like
A_72_P063966	TATATGATTTGGGTGGCTAGACGGTGGGCACAGACTGTTAAAAAGATCTGTATGTACCGG	3.9715428	up	BI184412	FNDC3B	fibronectin type III domain containing 3B
A_72_P070561	CTTGGCAGAACGCTGAATGCTTAATAACAAACCCCCCAAAAATGCTTAATTCTTAATTCT	2.5023532	up	BP433935	PHACTR2	phosphatase and actin regulator 2-like
A_72_P096816	TGAGGAACACAAATGAAACGTGGATGTTGTCTTGGTGCTTTTCATATTTATTTTTTCGGC	-3.3134441	down	TC416932	ZC3H15	erythropoietin 4 immediate early response
A_72_P197202	TTTGTTAAGTAAATAAATGAAGGGTGTCCCGGGTGAGTGAGAGAGGAATACATTAGGGAG	2.9443595	up	TC430369	FRAS1	Fraser syndrome 1
A_72_P204497	TTTATTCTAACTTTTGGAGATGTCGGTCCCTGTTCATAGGCATAGCCTGTACCAAAGCTG	1.5395147	up	BX915694	CLCN5	outwardly rectifying chloride channel
A_72_P218437	TGCTCATCCCCTGCTAAGGGCTGTGGCCCTTTTTGGGCCCCAAGATCTCATACCTTTCTT	-2.5778358	down	ENSSSCT00000005160	SHF	SH2 domain-containing adapter protein F-like
A_72_P229897	ATCTTCTGCACGAAAAGCAGGCTTCCTATTGCCTGACTTCTTTGGCCTTTTTGTAGGAGT	1.8317642	up	TC434101	KBTBD11	kelch repeat and BTB domain-containing protein 11-like
A_72_P230177	TGAATAATGGAGCAGCTTTCTAGCATTATATATATTAGGAAACACTGCCAACTACCCACT	-3.1648855	down	TC434254	SSR1	signal sequence receptor, alpha
A_72_P233062	AACCTCTGTCTTTATAAAGCATAACAAGTGTAGCTTTTTGAGCTCTGCTACATTGTTTTC	-1.9729936	down	TC473083	PI15	peptidase inhibitor 15-like
A_72_P241957	CTAGCTTATCTCCAAAGAATTAAACCACCTTGACTCTAATTGTGTTCCTTTAATCTTGAG	1.8117411	up	TC484183	KLF12	Krueppel-like factor 12-like
A_72_P249967	CCTTTTCAAGTGATGGGTCTGTCTTTGTCACATTCCCAGAACTAATAAAGATTTATTTGT	-2.539941	down	EW530973	RIPK2	receptor-interacting serine/threonine-protein kinase 2-like
A_72_P284049	TTCATGGGAAACAAAGAATGGAGCCAAGCCTAAGACTCCATTCCAGAGGGCGCCCCTGGG	1.8695488	up	CN161600	HECW2	E3 ubiquitin-protein ligase HECW2-like
A_72_P303504	GCAGTGAAACATCAAGCCTGCCCTGTTTTTGAAGAGGAATGCTTTATATTTCTATTCAGA	3.0133252	up	CK462294	NAGK	N-acetylglucosamine kinase
A_72_P307248	ACTTTGAAGAGCTGGGTCCAAACGCTACGGTATCTTAACTGTCTTAGGGCTACAGATGTT	1.5033454	up	CK454562	NEDD4L	E3 ubiquitin-protein ligase NEDD4-like
A_72_P308528	ATGTGGAAAGAATTTCTTATAGCATTGTTAAGCTGCCGCAACCCTCTACGCTCCCTTCTC	1.8992997	up	TC515444	TPP2	tripeptidyl-peptidase 2-like
A_72_P312618	CATCTCATCATGTCTCATTCATTCTCAAAGAATGTGGCTTAGCTGGAATTCATCTTTTTT	-1.6460198	down	TC515478	DGKG	diacylglycerol kinase, gamma 90kDa
A_72_P313848	CTGGAAGCTTGTTTAGCAGGTAAGTATAACATGTCAGATGCTACAAGAGAATTATACGCT	20.580702	up	TC430905	PCDHB15	protocadherin beta-15-like
A_72_P334198	AACCCACGGACTCTGACGTAATTACCACTGTGTCTGATGCACTGCATTTTCTAAGTGGTT	-3.8730202	down	BP164665	OSTF1	osteoclast stimulating factor 1
A_72_P348568	GGTGATGTTTCCAAAATTGTTGCATCATATGCCCCATCAGTAAAAGTTTTTAGTGCTAAA	5.204719	up	TC472512	GCNT3	beta-1,3-galactosyl-O-glycosyl-glycoprotein beta-1,6-N-acetylglucosaminyltransferase 3-like
A_72_P355873	ATGCTTTTGTGAAGGAGATTTTGGGGTGTTTTTGTTTTTGTTTTTCGCCAAGTATCTCCT	1.8587811	up	EW386641	LANCL3	lanC-like protein 3-like
A_72_P364358	TAACTTTTGCCAGCACAGCTCGTATACATTGAGCTCAATAAAGGATTGATTCGTGGCGAA	-5.192011	down	DY407363	GSTZ1	glutathione transferase zeta 1
A_72_P387478	AATACCACAAACTGTAAACTCTAAGTGGCTGTGGATGGGAGCCATTGATTCTGCCAAGCA	2.2697487	up	TC434721	TPM1	tropomyosin 1 (alpha)
A_72_P388668	GAGAACATCATAATGATGGTTTGTGTGCCCTTTACCTTGCCCTTTCAGTTTCCTTCCTTC	2.3967814	up	TC494779	RGS18	regulator of G-protein signaling 18
A_72_P409508	GTTAGTTACACAGGAGAGAAAAGTTATTCAAATAAGTTTAACACTGTGATAAGAGCCCCA	2.1961222	up	TC473673	PRKRIP1	PRKR-interacting protein 1-like
A_72_P530860	CAAATGAACAGAACAAAACAGAAACTGACCCAAGATACAGAGGACGAAGAGTGCAACTGG	-2.1153734	down	ENSSSCT00000003870	PADI6	peptidyl arginine deiminase-like protein
A_72_P750625	CAGCAATCTAACTTTAGAGTAAACCTCCAGTTCGTCATTTTTCTCAGAATTTTGGGAAAT	-1.7863437	down	AK239552	B2M	beta-2-microglobulin-like
A_72_P247442	TCCCATGTTTCTGTCCTCTCCAAAGGTTATTCATTAAACCCTGCTACCTACATTAAAAAA	-1.6057055	down	AK239552	B2M	beta-2-microglobulin-like
A_72_P247677	GCTGTGTTGCTAGTATTCATCTTTGCTTTCTAATTCTCAGCTTACTCAAAACTCACTGCT	2.8177917	up	AK239552	B2M	beta-2-microglobulin-like

## Sheet: Identified
1	A_72_P288224	AGAACTGAGATGTCGAGAGAAACTGCTCACGAAAATCAGTTACAGTCGTATTTATTTTTT	-35.0622	down	ATP6V1C2	PREDICTED: Sus scrofa ATPase, H+ transporting, lysosomal 42kDa, V1 subunit C2 (ATP6V1C2), transcript variant X1, mRNA	XM_003125387.2|	This gene encodes a component of vacuolar ATPase (V-ATPase), a multisubunit enzyme that mediates acidification of eukaryotic intracellular organelles. V-ATPase dependent organelle acidification is necessary for such intracellular processes as protein sorting, zymogen activation, receptor-mediated endocytosis, and synaptic vesicle proton gradient generation. V-ATPase is composed of a cytosolic V1 …
2	A_72_P181441	TGCCACCCATTTTTTGCAGGAGCAATGCCATGGAATACAAAATATACTGACTTCTTTTTT	-15.1395	down	NMU	Neuromedin-U-25 Neuromedin-U-8 [Source:UniProtKB/Swiss-Prot;Acc:P34964] [ENSSSCT00000027137]	XM_003129032	PREDICTED: Sus scrofa neuromedin U (NMU), transcript variant X1, mRNA |XM_003129032.2|	100/90
3	A_72_P428729	TGGACATCAACAAGGATGGTGCAGTTAACTTCGAGGAGTTCCTCATATGGTGATCAAGGT	-12.1768	down	S100A8	Sus scrofa S100 calcium binding protein A8 (S100A8), mRNA [NM_001160271]	NM_001160271		100/100
4	A_72_P147011	GGTTATACTCTATCAAATCAACCAAAATGTTGATCCATCCAATAGATTCAGAGAGTTCTG	-9.64788	down	ANGPTL3	Sus scrofa angiopoietin-like 3 (ANGPTL3), mRNA [NM_001003926]	NM_001003926
5	A_72_P210707	CGCCGCATGCTCTTCTGTATAATTCTTATCTTCTAATTTGATGGAATTCAACAAAAGTCT	-8.83394	down	NOS1	260886 MARC 2PIG Sus scrofa cDNA 5', mRNA sequence [BF443410]	BF443410	Homo sapiens nitric oxide synthase 1 (neuronal) (NOS1), transcript variant 1, mRNA |NM_000620.4|	100/93
6	A_72_P232577	AAGACATTAAAATATATACACAATGGTGGAGGTATATCTATGCACCCCAAAGTCATTACC	-8.59253	down	CCR3	Sus scrofa chemokine (C-C motif) receptor 3 (CCR3), mRNA [NM_001001620]	NM_001001620
7	A_72_P622669	AAATAAGCCTTTGGAGCTTAGTGGCTACCAGGTTGACAAAACCAAGGATGATGAGCTGAC	-8.54768	down	CSTA	Sus scrofa stefin A1 (LOC396866), mRNA [NM_213859]	NM_213859	Bos taurus cystatin A (stefin A) (CSTA), mRNA |NM_001167824.1|	100/98	cysteine protease inhibitor, plays a role in epidermal development and maintenance
8	A_72_P450066	CTGCAGGGCCCATTTCATCAGGTACTTCTACAACGCCACCACCGGGCTCTGCCAGACCTT	-6.52448	down	UPTI	uterine plasmin/trypsin inhibitor precursor [Source:RefSeq peptide;Acc:NP_999036] [ENSSSCT00000025064]	CK468376
9	A_72_P175981	GAGCACAATGGCATTTCTCGCATCCCATTTTGAGGGGTAGTAAGTGGCAGAGGCCTTTTC	-6.08316	down	EPI2	Sus scrofa embryonic proteinase inhibitor-2 (EPI2) mRNA, partial cds. [AY034476]	AY034476	Sus scrofa embryonic proteinase inhibitor-2 (EPI2) mRNA, partial cds |AY034476.1|	100/93
10	A_72_P441085	AAGACGAACAGGTCAGCTTTAAAGAATTCGTGGTCCTGGTGACTGATGTGCTGATAACTG	-5.97618	down	S100A12	Sus scrofa S100 calcium binding protein A12 (S100A12), mRNA [NM_001160272]	NM_001160272
11	A_72_P441699	TTGAAAATATTTTGTCTGAAAAAGCAATCCACACTATCACACAATCGGTCAACGTCCTCT	-5.96313	down	HRH4	Sus scrofa histamine receptor H4 (HRH4), mRNA [NM_214122]	NM_214122
12	A_72_P041181	ACTAAGGAGACTGGTTCCTCAAGCCTTTCCTTAAAAATGCTGAGGCCTTTTCCCTAAAAA	-5.87305	down	MUC13A			Sus scrofa clone CH242-101B19 mucin 13A (MUC13A) gene, exons 1 through 12 and partial cds |JN613413.1|	100/100
13	A_72_P128966	ACTCCTTCTTCTATTTGGCATGTGCAGGGTATATAATTTCGGATCAGTGATGTTTATTAT	-5.69904	down	MS4A4A	Rep: Membrane-spanning 4-domains subfamily A member 4A - Homo sapiens (Human), partial (73%) [TC588425]			100/81
14	A_72_P489960	ATTCTCTGATGATTCGATTCCATACGGATGACACCATCAACAAGAAAGGCTTTCACGCCC	-5.36613	down	TLL2	tolloid-like 2 [Source:HGNC Symbol;Acc:11844] [ENSSSCT00000011497]	AK390139		98/98
15	A_72_P003421	CTCAGTTATTTCCTGATTCCGTCTTCAGAGAATTTCACAATGTCCAATAATGCGACCCTC	-5.3639	down	CDHR3	Sus scrofa mRNA, clone:TCH010063H02, expressed in trachea. [AK350950]	AK350950	PREDICTED: Sus scrofa cadherin-related family member 3 (CDHR3), mRNA |XM_005667732.1|	100/100
16	A_72_P364358	TAACTTTTGCCAGCACAGCTCGTATACATTGAGCTCAATAAAGGATTGATTCGTGGCGAA	-5.19201	down	GSTZ1	glutathione transferase zeta 1	DY407363
17	A_72_P007251	GCTCCTAATACATGGCTGTTCTTCATTTTGGGGATGTGATTATACATGAACATTAAAGTT	-4.96684	down	ANGPTL1	angiopoietin-like 1	TC425493
18	A_72_P444608	AAGTTCCTCATTCTCTTCAGCCTGGATGTGAAGTTTCTGAATAACCACAGCCTGGTCAAG	-4.96009	down	NR5A1	Sus scrofa nuclear receptor subfamily 5, group A, member 1 (NR5A1), mRNA [NM_214179]	NM_214179		100/100
19	A_72_P523868	GGAAACACTTCTGCACAAACTAGATTCTGGATACCAGTGTGCGGAAATGCTTCTGCTACA	-4.93661	down	NMES1	chromosome 15 open reading frame 48 [Source:HGNC Symbol;Acc:29898] [ENSSSCT00000005156]	AK391793	Homo sapiens normal mucosa of esophagus specific 1 (NMES1) mRNA, complete cds |AF228422.1|AF228422
20	A_72_P088321	AAGGACACATCACGCCTTGTAATAAAAAGGAAATGTTTTTCAGGTTTCCCTCTACCCAGA	-4.91092	down	CYP7A1	cytochrome P450, family 7, subfamily A, polypeptide 1 [Source:HGNC Symbol;Acc:2651] [ENSSSCT00000006836]	AK230660		96/98
21	A_72_P359568	GTAGCTACACCAAGTTAAGGCTTCTCCCTTTGTTTCTCGGTCTAGATACTTCATGGTCTG	-4.89425	down	SLC24A4			PREDICTED: Bos taurus solute carrier family 24 (sodium/potassium/calcium exchanger), member 4 (SLC24A4), transcript variant X1, mRNA |XM_005222242.1|	100/100
22	A_72_P329798	ATGGTGAGAGTTCCCTGGATATTGCACGGAGATTAAAATTTTCCCAGATTGAATTAATGC	-4.51516	down	ANKRD22	ankyrin repeat domain 22 [Source:HGNC Symbol;Acc:28321] [ENSSSCT00000011430]	AK230952
23	A_72_P736078	AAGGAACTGAATTTTAGTTCAGTCAATTATATCACCTCAGGACCACTCAGGCCTGCCGAT	-4.48929	down	STAR	Sus scrofa steroidogenic acute regulatory protein (STAR), nuclear gene encoding mitochondrial protein, mRNA [NM_213755]	NM_213755
24	A_72_P377738	TTCAAAGTACTGCCTCTTGACAAACCTTGCAATCGAATGCGTGTCACACATGTCCTACTT	-4.00642	down	GCNT1			PREDICTED: Sus scrofa glucosaminyl (N-acetyl) transferase 1, core 2 (GCNT1), mRNA |XM_003480538.2|	96/77
25	A_72_P334198	AACCCACGGACTCTGACGTAATTACCACTGTGTCTGATGCACTGCATTTTCTAAGTGGTT	-3.87302	down	OSTF1	osteoclast stimulating factor 1	BP164665
26	A_72_P707583	AGCATTTCTTCTTCAAAGCAGAAAACTGAGGTAACCACCTGGAGATGTCAAGCAAAGCGG	-3.81239	down	GZMA	Sus scrofa granzyme A (granzyme 1, cytotoxic T-lymphocyte-associated serine esterase 3) (GZMA), mRNA [NM_001143709]	NM_001143709
27	A_72_P242292	AAAGCAGAATCCCATTGGGACCCAAGTGGTCCTTGAGACAATGATCTTGTTCAGAAGCAA	-3.71474	down	LHFPL1	Uncharacterized protein [Source:UniProtKB/TrEMBL;Acc:F1RWT8] [ENSSSCT00000036569]	AK236922	PREDICTED: Sus scrofa lipoma HMGIC fusion partner-like 1 (LHFPL1), transcript variant X1, mRNA |XM_001924418.1|
28	A_72_P728153	GAAATTGACAGGCACTATTTCATATCTAAGTCTTCAGGAACATGATTCTGATGTGAAATC	-3.54786	down	SRGN	serglycin [Source:HGNC Symbol;Acc:9361] [ENSSSCT00000025862]	AK237246	PREDICTED: Bos taurus serglycin (SRGN), transcript variant X1, mRNA |XM_005226360.1|
29	A_72_P232887	GGACATGATGATAAGATACAGTTTGAGTCTTCATTGTACAAAGGATACTTTCTAGCTTGT	-3.54084	down	IL18	Sus scrofa interleukin 18 (interferon-gamma-inducing factor) (IL18), mRNA [NM_213997]	NM_213997
30	A_72_P440836	CAGAAAGATCACCATCAAGCCAGTAATTCTTCTAGACTTCACACCTGTCAGAGACACTAA	-3.53845	down	DKK1	Sus scrofa dickkopf 1 homolog (Xenopus laevis) (DKK1), mRNA [NM_001145384]	NM_001145384
31	A_72_P569964	ATGTCAGGATCCCAAAACTCAGCAAGGATCCGCGATTTTCTAAGATCCTGGAGAACCTAA	-3.48362	down	CKMT2	Sus scrofa creatine kinase, mitochondrial 2 (sarcomeric) (CKMT2), nuclear gene encoding mitochondrial protein, mRNA [NM_001044551]	NM_001044551
32	A_72_P320813	GTGTGCATAAACACAGTACACATATAATGTCCCCTTATGTATAAGGGAATAGTTGGTTTT	-3.446	down	TNFAIP3			PREDICTED: Sus scrofa tumor necrosis factor, alpha-induced protein 3 (TNFAIP3), transcript variant X1, mRNA |XM_005659182.1|
33	A_72_P716933	TGGCTCTTTCCATATGGGTCCAGATTCTGGAGCAAGCAAAGCAAAGACTAAGTGTCCTTA	-3.42323	down	APOL3	Sus scrofa mRNA, clone:AMP010057F08, expressed in alveolar macrophage. [AK230871]	AK230871		100/87
34	A_72_P207627	GCGCCCACTCTCTGGATTAAACATTTGGTGATCAAGGACTCCAAACTGAACAACAACAAA	-3.39372	down	SMOC1	Rep: SPARC related modular calcium binding 1 - Bos taurus (Bovine), partial (5%) [TC547483]		PREDICTED: Sus scrofa SPARC related modular calcium binding 1 (SMOC1), transcript variant X1, mRNA |XM_005656354.1|
35	A_72_P530167	TCTCGGTGGAAGCCCTCAACAGCCTGACGGGAGAGTTCAAGGGGAAATACTACCCTCTGA	-3.37318	down	CKM	Sus scrofa creatine kinase, muscle (CKM), mRNA [NM_001129949]	NM_001129949		83/90
36	A_72_P096816	TGAGGAACACAAATGAAACGTGGATGTTGTCTTGGTGCTTTTCATATTTATTTTTTCGGC	-3.31344	down	ZC3H15	erythropoietin 4 immediate early response	TC416932
37	A_72_P121416	GCGTCACACCCACCCTGTCCTCTATCTCTTCTATGAAGACATGAAGGAGAAACCCAGAGG	-3.17582	down	SULT1A1	Rep: Phenol sulfotransferase - Sus scrofa (Pig), partial (68%) [TC531735]		Sus scrofa sulfotransferase family, cytosolic, 1A, phenol-preferring, member 1 (SULT1A1), mRNA |NM_213765.1|
38	A_72_P230177	TGAATAATGGAGCAGCTTTCTAGCATTATATATATTAGGAAACACTGCCAACTACCCACT	-3.16489	down	SSR1	signal sequence receptor, alpha	TC434254
39	A_72_P606893	GTATAGCACAGGAGAAGCTATGCAGGCTCTCTTTGTCGCATCAGACTATTACCAAAATGA	-3.14766	down	TCN1	Pig mRNA for haptocorrin (partial). [X52566]	X52566
40	A_72_P443423	TTTAAGATGACGTTAACTCTGATTAGGAAGGGCCAAGAGGAGCAGATCCAGCAGCTCTTT	-3.13122	down	SPAG1	Sus scrofa sperm associated antigen 1 (spag1) mRNA, partial cds. [EU350359]	EU350359		100/100
41	A_72_P628122	TTGTCTTTGTCCTGAAGAAGTCAACGATAACTGGGCTACGGTCATGTTCAACGGGAAGAA	-3.10009	down	NCF2	Sus scrofa neutrophil cytosolic factor 2 (NCF2), mRNA [NM_001123142]	NM_001123142
42	A_72_P011151	CGTTTCTGGGGAATTCTATTACTCTAGGCAAGTAACTTGAAAATGCCAGACATTTTTTGA	-3.03044	down	PTGFR	Sus scrofa prostaglandin F receptor (PTGFR) mRNA, complete cds. [FJ750950]	FJ750950		98/85
43	A_72_P417964	AGAGAAAATCCACCGAATGAAAGAACGGTATGAACATGACGTTACGTTTCACAGTGTGCT	-3.02544	down	N4BP2L1	Sus scrofa mRNA, clone:LVRM10141F08, expressed in liver. [AK346325]	AK346325	Homo sapiens NEDD4 binding protein 2-like 1 (N4BP2L1), transcript variant 1, mRNA |NM_052818.2|	95/85
44	A_72_P003666	AGAACAGAAATGGAAGCTTAAAACCTGGGAGTTCACACCGAAAGACGAAAAAGCCTCTTC	-2.95772	down	BTK	Sus scrofa Bruton agammaglobulinemia tyrosine kinase (BTK), mRNA [NM_001243576]	NM_001243576		100/97
45	A_72_P106751	GAATACTTACTTCATGGCAGTTTTATTCTGTGAAGCTCCTCAGATATGTTAGCAACTATG	-2.9324	down	PKD2L2	PDUts1101B12 Porcine testis cDNA library I Sus scrofa cDNA clone PDUts1101B12 5' similar to homologue to ref [CV872300]	CV872300	PREDICTED: Sus scrofa polycystic kidney disease 2-like 2 (PKD2L2), mRNA |XM_005661681.1|
46	A_72_P436959	AGAAATGTATTTGGAAAGCTATCAGCGTAATTACTCAATAAATACTTGCTGGTGTTCTGC	-2.92664	down	HGD	PREDICTED: Sus scrofa homogentisate 1,2-dioxygenase (HGD), mRNA	XM_003361881.2
47	A_72_P075436	ATCTCCCACAAACATGTAGAAGTTCAAGTTGACCAAGAGGTGCAACTGGCTACAGATGCA	-2.91376	down	ATP6V1E2	ATPase, H+ transporting, lysosomal 31kDa, V1 subunit E2 [Source:HGNC Symbol;Acc:18125] [ENSSSCT00000009242]	CX056753	PREDICTED: Sus scrofa ATPase, H+ transporting, lysosomal 31kDa, V1 subunit E2 (ATP6V1E2), transcript variant X1, mRNA |XM_003481223.2|
48	A_72_P282189	GCAGGATACATACATTACTTAGTATGTTTCCTGTTTGCATGAGTTCTAGTTATATTGGTC	-2.89523	down	NDUFB4	Rep: NADH dehydrogenase [ubiquinone] 1 beta subcomplex subunit 4 - Bos taurus (Bovine), partial (38%) [TC572583]		Homo sapiens NADH dehydrogenase (ubiquinone) 1 beta subcomplex, 4, 15kDa (NDUFB4), transcript variant 2, mRNA |NM_001168331.1|
49	A_72_P418749	AGACTCCAGAGCCAAAGCTCATTTTTTCTAAGATATATGACAGAGTTGTCACAGAAGTTT	-2.84747	down	ABCC4	Uncharacterized protein [Source:UniProtKB/TrEMBL;Acc:I3L955] [ENSSSCT00000032528]	XM_003357873	PREDICTED: Bos taurus ATP-binding cassette, sub-family C (CFTR/MRP), member 4 (ABCC4), transcript variant X2, mRNA |XM_005213898.1|
50	A_72_P097541	TGAAAAACAGCAGGCTACCTGGAACATCCCTAAATCGTTGTAAATTATACCTGTCTCCCA	-2.64876	down	KLHL24			PREDICTED: Sus scrofa kelch-like family member 24 (KLHL24), transcript variant X1, mRNA |XM_003132561.3|	85/96
51	A_72_P580842	AGTGCTTTCTCCTGGAGTTACGCGTCATTTTGCAAGAGTCCAGAAATTCAGACATTAGTG	-2.60495	down	IL15	Sus scrofa interleukin 15 (IL15), mRNA [NM_214390]	NM_214390
52	A_72_P218437	TGCTCATCCCCTGCTAAGGGCTGTGGCCCTTTTTGGGCCCCAAGATCTCATACCTTTCTT	-2.57784	down	SHF	SH2 domain-containing adapter protein F-like		ENSSSCT00000005160
53	A_72_P249967	CCTTTTCAAGTGATGGGTCTGTCTTTGTCACATTCCCAGAACTAATAAAGATTTATTTGT	-2.53994	down	RIPK2	receptor-interacting serine/threonine-protein kinase 2-like	EW530973
54	A_72_P687722	CTACTTTGAAAGAAAATAGACCAGCCAGTTCTGCAATAACAGTTTTAAGATGGGTGTGAA	-2.41857	down	SLC1A1	Sus scrofa solute carrier family 1 (neuronal/epithelial high affinity glutamate transporter, system Xag), member 1 (SLC1A1), mRNA [NM_001164649]	NM_001164649		83/88
55	A_72_P492871	TGCTTGGAATACTGGAAGGTGGAGATTCCTTAATTTATTCTAAAGGGGAAGGGCTACGGG	-2.40421	down	SHF	Src homology 2 domain containing F [Source:HGNC Symbol;Acc:25116] [ENSSSCT00000005160]	FD642543	PREDICTED: Capra hircus Src homology 2 domain containing F (SHF), partial mRNA |XM_005685868.1|	86/98
56	A_72_P384808	AACCCTAAGATACGGATGTCTTTCATCACCTACTCCACACAGGGTCACATACTCATGAAG	-2.32768	down	ANTXRL	Uncharacterized protein [Source:UniProtKB/TrEMBL;Acc:F1SEN0] [ENSSSCT00000031958]	XM_003133102	Homo sapiens anthrax toxin receptor-like (ANTXRL), mRNA |NM_001278688.1|	83/95
57	A_72_P366028	TGGGTACGGGGTTAAGTCAAGTCGGAAAAACGAAAAAGCCAAGGGTTTTACAAATTACGT	-2.32719	down	APBB2			PREDICTED: Sus scrofa amyloid beta (A4) precursor protein-binding, family B, member 2 (APBB2), transcript variant X1, mRNA |XM_005666611.1|
58	A_72_P442072	CACATAAAGGACGAAGATGCCTAAATCCCAAATCAAAGCAAGCAAATGTTATAATGAAGA	-2.22254	down	CXCL11	Sus scrofa chemokine (C-X-C motif) ligand 11 (CXCL11), mRNA [NM_001128491]	NM_001128491
59	A_72_P385978	GCCTAATACTCTGGTATGTAAACTTCATGAGGTCATCATTTTCACATTAAAAAGGAAACC	-2.18167	down	SNX10	Rep: Peroxiredoxin-4 - Mus musculus (Mouse), partial (15%) [TC541608]	XM_003360188	PREDICTED: Sus scrofa sorting nexin 10 (SNX10), transcript variant X1, mRNA |XM_003134848.3|	100/98
60	A_72_P233427	GACCATTTCACCTGTCACCTTGGATTAAATTAGGATCACAATAAACTCTAACGTAGCTTT	-2.17307	down	PXMP2	Rep: Peroxisomal membrane protein 2 - Bos taurus (Bovine), complete [TC573119]		Bos taurus peroxisomal membrane protein 2, 22kDa (PXMP2), mRNA |NM_001046008.2|	100/95
61	A_72_P329428	ATTGTATTTGACAGATGCTCAGCAGTAGGTTCAGCATCTCGTAGGCACATGTTGCATTGG	-2.17072	down	IFLTD1	BX665036 Sus Scrofa library (scag) Sus scrofa cDNA clone scag0010.f.09 5prim, mRNA sequence [BX665036]	BX665036	PREDICTED: Sus scrofa intermediate filament tail domain containing 1 (IFLTD1), transcript variant X1, mRNA |XM_005653137.1|
62	A_72_P338158	AGAAATTAAAAGTATTCAGGATGACCTCGTGAATTTCACAGACTACAGTTACCAGATGAA	-2.16205	down	SPATA4	Sus scrofa spermatogenesis associated 4 (SPATA4), mRNA [NM_001177923]	NM_001177923
63	A_72_P359948	AACCATAGCACTATTCCAGTGGAAGTATTTTTCTCCAGGACATCTTTGGCTTGCCCGCAA	-2.15606	down	ADAMTS20	Rep: ADAM metallopeptidase with thrombospondin type 1 motif 20 - Sus scrofa (Pig), partial (18%) [TC549008]		Homo sapiens ADAM metallopeptidase with thrombospondin type 1 motif, 20 (ADAMTS20), RefSeqGene on chromosome 12 [NG_028228.1]
64	A_72_P478123	TATCTGCCTACATCGAATCTGGGGAGGAACAGCTCCTCTCCGACCTCTTCGCTGTGAAGC	-2.12466	down	CEBPE	Uncharacterized protein [Source:UniProtKB/TrEMBL;Acc:F1S9D2] [ENSSSCT00000002275]	XM_001924414	PREDICTED: Sus scrofa CCAAT/enhancer binding protein (C/EBP), epsilon (CEBPE), mRNA |XM_001924414.2|	100/84
65	A_72_P530860	CAAATGAACAGAACAAAACAGAAACTGACCCAAGATACAGAGGACGAAGAGTGCAACTGG	-2.11537	down	PADI6	peptidyl arginine deiminase-like protein		ENSSSCT00000003870
66	A_72_P159071	ACTGGCATTCATGCAGTTCGTCAGATTTCTTTACCACCAAAAATCAATCAGTGACATTCA	-2.04729	down	RRM2B			PREDICTED: Sus scrofa ribonucleotide reductase M2 B (TP53 inducible) (RRM2B), transcript variant X1, mRNA |XM_001925001.4|
67	A_72_P167771	GGGGGGAGTTGTGTGGGTTTTGTTTTGTTTAATTTATTGATTAGTCTTTAAGGTAGGTTT	-2.04563	down	CCNJ	cyclin J [Source:HGNC Symbol;Acc:23434] [ENSSSCT00000011491]
68	A_72_P745435	TGTGCCTCAACCAGTTGCCCCAGTTTACAACCCTGTCTAAGAGGATTTCAAAGTTAATGC	-2.03487	down	CSN2	Sus scrofa casein beta (CSN2), mRNA [NM_214434]	NM_214434
69	A_72_P103731	AATGCACGCAGCCTTTGGAGGAACCTTCAAGAAGGTGTATGAATTCCTGTCCACTTTCAT	-2.02046	down	PLTP	Sus scrofa phospholipid transfer protein (PLTP), mRNA [NM_214283]	NM_214283		100/100
70	A_72_P474348	GTTCACCATCACTTTACTTGAAGCCGGAAGCATTTGTTTTTGAAGTTGTACATAGTAATA	-2.01602	down	UAP1	UDP-N-acteylglucosamine pyrophosphorylase 1 [Source:HGNC Symbol;Acc:12457] [ENSSSCT00000006948]	AK346399
71	A_72_P489234	AGTTCGTACGGGGACCTTTTGCACAACAGCATTTACCCTTTAGCTGCTATAAACCCTCAA	-1.99684	down	ARID5B	AT rich interactive domain 5B (MRF1-like) [Source:HGNC Symbol;Acc:17362] [ENSSSCT00000011185]	XM_003359209	PREDICTED: Sus scrofa AT rich interactive domain 5B (MRF1-like) (ARID5B), mRNA |XM_003359209.3|	100/98
72	A_72_P570409	AACACTTACTTGTGCCTGGCTGTGCTGGATGGTATATTCTGTGTCATTTTCCTTCATGGG	-1.99225	down	IVNS1ABP	Sus scrofa influenza virus NS1A binding protein (IVNS1ABP), mRNA [NM_001161649]	NM_001161649
73	A_72_P429064	CTGCTTTTTCATTTCAATCAAAGCTATGTCATTTTGGTAGGTGGTTCCATTGTACTTTTC	-1.99115	down	CFI	AJ941070 CSEQRAN17 Sus scrofa cDNA clone C0007305h07 3', mRNA sequence [AJ941070]	AJ941070	PREDICTED: Sus scrofa complement factor I (CFI), mRNA |XM_005656546.1|
74	A_72_P473902	TGAATCAGTAATCCTGTGTGGCATGGTCATGATGGGCAAGGCACAATGCTAATTATGTTT	-1.98696	down	PI15	peptidase inhibitor 15 [Source:HGNC Symbol;Acc:8946] [ENSSSCT00000006766]	XM_001926809	PREDICTED: Sus scrofa peptidase inhibitor 15 (PI15), mRNA |XM_001926809.3|	100/100
76	A_72_P135431	GGGAAGGAAAACCTTTCTTTGCCTCCGTCTCAGGACCTGACTCCATTTTTACATTTAAAC	-1.94578	down	GCNT2	glucosaminyl (N-acetyl) transferase 2, I-branching enzyme (I blood group) [Source:HGNC Symbol;Acc:4204] [ENSSSCT00000001133]		PREDICTED: Sus scrofa glucosaminyl (N-acetyl) transferase 2, I-branching enzyme (I blood group) (GCNT2), transcript variant X1, mRNA |XM_005665561.1|	100/100
77	A_72_P146441	GTTAAAGGTCCTTGCTCTCCTACAATATTCCCTTGCCATGCACAAAAATCTCCTTTTTTC	-1.93016	down	MAOB	Sus scrofa monoamine oxidase B (MAOB), nuclear gene encoding mitochondrial protein, mRNA [NM_001001864]	NM_001001864		100/100
78	A_72_P476421	ATCCAGGCGGTACTACTGCCCAAGAAAACTGAGAGCCACCACAAGCCTAAGGGCAAGTAG	-1.9156	down	HIST1H2AK	histone cluster 1, H2ad [Source:HGNC Symbol;Acc:4729] [ENSSSCT00000001271]	XM_001928639	Homo sapiens histone cluster 1, H2ak (HIST1H2AK), mRNA |NM_003510.2|	100/92
79	A_72_P282044	GTTGAATGCCGGTATCTTATATCCTATATCGCACATTAGGAACTATCTTAAAATCTAGGA	-1.90583	down	CHIC2	cysteine-rich hydrophobic domain 2 [Source:HGNC Symbol;Acc:1935] [ENSSSCT00000009676]		PREDICTED: Homo sapiens cysteine-rich hydrophobic domain 2 (CHIC2), transcript variant X1, mRNA |XM_005265738.1|	95/88
80	A_72_P488180	TTGTGTTATTCTTCCCCTGCCTCGATACTTTTCAGTCATCAGTTGGCATGAGACTATTTT	-1.87967	down	SUDS3	Sus scrofa suppressor of defective silencing 3 homolog (S. cerevisiae) (SUDS3), mRNA [NM_001243408]	NM_001243408
81	A_72_P489602	TTTGGGAAAAAATTCGGCCTCCTAAAATGACAGAAAGGAGACGAGGGTGACTTCCTACCA	-1.864	down	ADIRF	Sus scrofa chromosome 10 open reading frame 116 ortholog (C14H10orf116), mRNA [NM_001243503]	NM_001243503	Homo sapiens adipogenesis regulatory factor (ADIRF), mRNA |NM_006829.2|	96/100
82	A_72_P085241	TGACCATCTGTCTCTTTACAGAGAGTTTGTTGAGCCCTGGTGGAGACATGTTGATAGGTA	-1.85481	down	HOOK1	999278 MARC 4PIG Sus scrofa cDNA 3', mRNA sequence [CN167165]	CN167165	PREDICTED: Sus scrofa hook microtubule-tethering protein 1 (HOOK1), transcript variant X1, mRNA |XM_003127963.3|
83	A_72_P479338	TGACTTTTTCCTCTTTTTCTGTATTAAGTGTTTTATTTTCGTGTGAGTCTTGTTGGGGGG	-1.84113	down	VRK1	Sus scrofa vaccinia related kinase 1 (VRK1), mRNA [NM_001243688]	NM_001243688
84	A_72_P073421	ACAGCAACAACCTGTGCCTGCACTTCAACCCTCGCTTCGACATGCACGGAGACATTAACA	-1.82205	down	LGALS1	Sus scrofa lectin, galactoside-binding, soluble, 1 (LGALS1), mRNA [NM_001001867]	NM_001001867
85	A_72_P489876	TATCCAGTATCCAGCCACCGAACATCGAGATCTGCTTGTCCACGTTGAATATTGTTCCAA	-1.81666	down	CEP55	centrosomal protein 55kDa [Source:HGNC Symbol;Acc:1161] [ENSSSCT00000011465]	AK395179
86	A_72_P113876	AGACAAGGAATTTGATGACTTAGAAGAGAAGTTCCACTGCGTGTCACTGTGTGTCACGGA	-1.81033	down	ARHGEF37	Rho guanine nucleotide exchange factor (GEF) 37 [Source:HGNC Symbol;Acc:34430] [ENSSSCT00000015781]	BG835163
87	A_72_P236687	ATGTGTCCCAGAAATCCTACACCACCATCAAGTATTTCATGAAGATGCTGAGCAGCGTCA	-1.79642	down	SLC9A2	Sus scrofa solute carrier family 9, subfamily A (NHE2, cation proton antiporter 2), member 2 (SLC9A2), mRNA [NM_001100189]	NM_001100189
88	A_72_P485539	AAGGATATCTTGCAGCTCATCGGCTTTGCCAACCTGCCCCGGGTGGATGAGTACTGTGAG	-1.7777	down	SEMA3G	sema domain, immunoglobulin domain (Ig), short basic domain, secreted, (semaphorin) 3G [Source:HGNC Symbol;Acc:30400] [ENSSSCT00000012520]	XM_001928251		100/100
89	A_72_P268524	TAGAGCAAAAGGAAATAGATACACACATCCTCGAACACACCCACACAACTGTGGCAACTT	-1.77263	down	FAM210A			PREDICTED: Sus scrofa family with sequence similarity 210, member A (FAM210A), mRNA |XM_003356335.3|	100/100
90	A_72_P719473	GTCGATGGGCATTATGTTGTTTCTGTATATTCGTATTGTCAATAGTGCTTCTGTAAACAT	-1.77089	down	PRKCA	Rep: DSPP600 - Sus scrofa (Pig), partial (4%) [TC573625]	XM_003480386	Homo sapiens protein kinase C, alpha (PRKCA) gene, complete cds |JX512457.1|	100/98
91	A_72_P146696	GATGTAAAAACACTATTCCCGGATATCTCTTTGGGGCTCAGTGCAAGCGTGTTTAAATAG	-1.75537	down	PHEROA	Sus scrofa pheromaxein A (PHEROA), mRNA [NM_001005462]	NM_001005462		91/100
92	A_72_P415763	GCTATTTATTGAGCTCTGCTGAATTTTCAGGATTGCTGATAGAAGGAATTTTGTTCTCTT	-1.75491	down	NDUFAF4	NADH dehydrogenase (ubiquinone) complex I, assembly factor 4 [Source:HGNC Symbol;Acc:21034] [ENSSSCT00000004798]	XM_001925477	PREDICTED: Sus scrofa NADH dehydrogenase (ubiquinone) complex I, assembly factor 4 (NDUFAF4), mRNA |XM_001925477.3|	100/100
93	A_72_P735023	TTGTATGACCTATTAACATGTGTAGCAAAGGGCTTTGGCCAGGTGAAGGGAAGAGACTAG	-1.73734	down	ABLIM1	Sus scrofa mRNA, clone: KDN010069A09, expressed in kidney. [AK393536]	AK393536	PREDICTED: Sus scrofa actin binding LIM protein 1 (ABLIM1), transcript variant X1, mRNA |XM_001929299.3|
94	A_72_P532313	GGAACTGATGGATGAAGACACGTAAGAGCAGCCAGTAGGCAACATTAAAGCTCTCTTCTT	-1.71801	down	ZC2HC1C	zinc finger, C2HC-type containing 1C [Source:HGNC Symbol;Acc:20354] [ENSSSCT00000002647]		PREDICTED: Sus scrofa zinc finger, C2HC-type containing 1C (ZC2HC1C), transcript variant X2, mRNA |XM_005656425.1|
95	A_72_P293589	TGAGGTATATCCTAGGTCAGCATTTTATGGTTATGGTGATTTGTGAGTCCGTTTTTATAG	-1.68907	down	LUM	Sus scrofa lumican (LUM), mRNA [NM_001243339]	NM_001243339		100/100
96	A_72_P568494	GGACTGTATCTCTGTGAAAAACACAATTTGCCTTTTTGTAATTCTATTTGAGCAAGTTGG	-1.67621	down	H2AFZ	Sus scrofa H2A histone family, member Z (H2AFZ), mRNA [NM_001123122]	NM_001123122
97	A_72_P077386	AATTGACACCTGTGTCATCAGATCACCTTTAAGTGCACCGATTTAACTCCTCAGTTTAAT	-1.67615	down	MAOA	Sus scrofa monoamine oxidase A (MAOA), nuclear gene encoding mitochondrial protein, mRNA [NM_001001640]	NM_001001640		100/93
98	A_72_P501307	GAGAAGCTTCCTGTAGTTGCTGACATTAATTGCAAGAAATAACTACTACTTTGAGAAGTA	-1.6656	down	ORMDL1	ORM1-like 1 (S. cerevisiae) [Source:HGNC Symbol;Acc:16036] [ENSSSCT00000017469]	AK351776
99	A_72_P640870	TGTAAAGTGACAGGGGCCCTGTCCTGTAAAATGGAATTTGAGTCTTGTTCCTTGTGTCCT	-1.66011	down	FHL1C	Sus scrofa four and a half LIM domains 1 protein, isoform C (FHL1C), mRNA [NM_214375]	NM_214375
100	A_72_P312618	CATCTCATCATGTCTCATTCATTCTCAAAGAATGTGGCTTAGCTGGAATTCATCTTTTTT	-1.64602	down	DGKG	diacylglycerol kinase, gamma 90kDa	TC515478
101	A_72_P302699	GGTATGTAGGCTAGTAACACATAAGAAAATTTCAGTAAGATGGTAATGAAACCCCGTATT	-1.62073	down	EIF1B	Sus scrofa translation factor sui1-like protein (LOC414417), mRNA [NM_001001635]	NM_001001635	Bos taurus eukaryotic translation initiation factor 1B (EIF1B), mRNA |NM_001037598.2|	100/100
102	A_72_P263212	CTGGAGCTGGAGAATATCCAAGACTATGAGAAAATGCCAGAATCCATAAAATTCATCAAG	-1.61748	down	IL1R1	Sus scrofa mRNA, clone:LVRM10194H04, expressed in liver. [AK346475]	AK346475	PREDICTED: Sus scrofa interleukin 1 receptor, type I (IL1R1), mRNA |XM_005662366.1|
103	A_72_P271789	AATGTATTGAGCCCAGGGTTGTAAGGGAAATAAATGCCCTGTACTTTGTGTGGCTCCAAA	-1.61313	down	PSME2	Rep: Uncharacterized protein PSME2 - Homo sapiens (Human), partial (13%) [TC628075]		Sus scrofa proteasome (prosome, macropain) activator subunit 2 (PA28 beta) (PSME2), mRNA |NM_214279.1|
104	A_72_P148806	CGGCATAAAAAGTAACCCTAAAGTGAAGTGGCTCTATACTGTTTTATAGAGTACTTTAAC	-1.59633	down	SEMA6D	rspc022_b12.y1 spc Sus scrofa cDNA 5', mRNA sequence [EW577613]	EW577613	PREDICTED: Sus scrofa sema domain, transmembrane domain (TM), and cytoplasmic domain, (semaphorin) 6D (SEMA6D), transcript variant X1, mRNA |XM_005654452.1|
105	A_72_P651922	TCTGCATCACTTCACCACCAGCATCTGTGCCGGCTACTGTCCCAGCATGGTGCGGGTGCT	-1.56957	down	LHB	Sus scrofa luteinizing hormone beta polypeptide (LHB), mRNA [NM_214080]	NM_214080
106	A_72_P487576	TTTTCCAGGATAAGCTGATGTCTACACCTAAGGGCTCCAATCCAAAAGTCTGAAGGAACC	-1.55577	down	ADAM28	Sus scrofa mRNA, clone: AMP010075F08, expressed in alveolar macrophage. [AK389795]	AK389795
107	A_72_P317548	ATACAAATGCAACATGGAATTGTAGAACATTATGTTGGCATGTACGTCTGTAAAACTGGT	-1.5518	down	LYSMD3	Rep: Apetala2 domain-containing protein - Atriplex hortensis (Mountain spinach), partial (5%) [TC562536]		PREDICTED: Bos taurus LysM, putative peptidoglycan-binding, domain containing 3 (LYSMD3), transcript variant X1, mRNA |XM_005209730.1|	100/97
108	A_72_P755876	CCGGGACAAATTAGCTGCACATCTATCATCAACCGAGTCACTATCAAGATCTGTATCTAG	-1.55148	down	CDKN3	Sus scrofa cyclin-dependent kinase inhibitor 3 (CDKN3), mRNA [NM_214320]	NM_214320		100/100
109	A_72_P493804	GAGAACCGGTTTTCCTTTTACCCCGTATGGTAAACTAAAAGGCTCAATAAAAATTTATTC	-1.54724	down	FKBP3	Sus scrofa FK506 binding protein 3, 25kDa (FKBP3), mRNA [NM_001244157]	NM_001244157
110	A_72_P302659	ATCTACGTGTTTCCTGATCGGCCAAAGGATGAAGTGTACTCCAAATATTACACCCCAGTT	-1.54446	down	STAT5B	Sus scrofa signal transducer and activator of transcription 5B (STAT5B), mRNA [NM_214168]	NM_214168		100/100
111	A_72_P522176	AACTGGCTGACCAGTGCACAGGTCTTCAGGGCTTCTTGGTTTTTCCACAGCTTTGGCGGG	-1.5397	down	TUBA1B	Sus scrofa tubulin, alpha 1b (TUBA1B), mRNA [NM_001044544]	NM_001044544
112	A_72_P177811	CCTTACTATAGTCGATACAGATCACGATCAAGATCTCGTTCCTACAGCCCAAGACGCTAT	-1.53191	down	TRA2A	Sus scrofa transformer 2 alpha homolog (Drosophila) (TRA2A), mRNA [NM_001077223]	NM_001077223
113	A_72_P257842	GAAAACAAGGAAGCTGACCTGTCACTCGTCATTTAGATGCTATGGAAAGATGTCACCAGG	-1.52357	down	TP53INP1	Rep: Chromosome chr4 scaffold_6, whole genome shotgun sequence - Vitis vinifera (Grape), partial (8%) [TC590577]		PREDICTED: Equus caballus tumor protein p53 inducible nuclear protein 1 (TP53INP1), transcript variant X1, mRNA |XM_001489912.4|
114	A_72_P032331	TTTGTTGGAACAAATTGCTTCATTCTTTAACATATTGTCTATGGCTGCTGCCATGCTCTA	-1.52348	down	ZBED5	Rep: Zinc finger BED domain-containing protein 5 - Canis familiaris (Dog), partial (15%) [TC603129]	XM_003353947	PREDICTED: Homo sapiens zinc finger, BED-type containing 5 (ZBED5), transcript variant X1, mRNA |XM_005253039.1|	98/81
115	A_72_P471646	AGGCTCCCTGTTCTCCTGCTGCTCCTTCTGTAAGAAAATGAAATATTTTATGCCTAATAC	-1.51078	down	GORASP2	golgi reassembly stacking protein 2, 55kDa [Source:HGNC Symbol;Acc:17500] [ENSSSCT00000017360]	AK395102		100/97
116	A_72_P760479	AGCCAGTCTTAAGAATGACAACAACAAATTAACAGCTAAGAAATTGAGGTTGTGTCACAT	-1.50315	down	ZFAND1	zinc finger, AN1-type domain 1 [Source:HGNC Symbol;Acc:25858] [ENSSSCT00000025525]	AK390689	PREDICTED: Sus scrofa zinc finger, AN1-type domain 1 (ZFAND1), transcript variant X1, mRNA |XM_003361194.2|	100/89
117	A_72_P173226	TGGAGCACTCAGACTGTGCCTTCATGGTGGACAACGAAGCCATCTATGACATCTGCCGCC	-1.50307	down	TUBA1A	Uncharacterized protein [Source:UniProtKB/TrEMBL;Acc:F1SR80] [ENSSSCT00000017657]	AK234416		100/95
118	A_72_P551061	GTATGGCAGTATGTATATAGTGTGCTAAATTCCTCAAAGCTCTCCTTAAAAACTTTGAAG	-1.50007	down	ANP32E	Sus scrofa clone Clu_20879.scr.msk.p1.Contig1, mRNA sequence. [AY609610]	AY609610		78/83
1	A_72_P175931	GGATCTTGGAGACAGGCCATCCATCCTGGAGCCTCATGGAACAGGATGAATGCACCTGAA	1.50156	up	NCKIPSD	Sus scrofa SH3 mRNA, 3' UTR. [AY490203]	AY490203	Homo sapiens NCK interacting protein with SH3 domain (NCKIPSD), transcript variant 1, mRNA |NM_016453.3|	91/100
2	A_72_P358463	GGAGAATGGGTTATATAAAGACTGCCTGCTAATATGAACAGACATGCACTTGTAATTCAT	1.50211	up	MAPK1	Sus scrofa mRNA, clone:OVRM10190F12, expressed in ovary. [AK236419]	AK236419	Homo sapiens mitogen-activated protein kinase 1 (MAPK1) gene, complete cds |JX512449.1|
3	A_72_P307248	ACTTTGAAGAGCTGGGTCCAAACGCTACGGTATCTTAACTGTCTTAGGGCTACAGATGTT	1.50335	up	NEDD4L	E3 ubiquitin-protein ligase NEDD4-like	CK454562
4	A_72_P165251	TGGAAATGAAGGAAAAGAAAAAGTCACCTGCCAGGAACCACCTCTCGAGACCATAGCAAT	1.50736	up	PRM2	Sus scrofa protamine 2 (PRM2), mRNA [NM_214252]	NM_214252
5	A_72_P113811	ATTTAAAAAACAAATTCAGGAGTTTCCACTGTGAAACAGATTCAGTGGCATCTTGGGAGC	1.52847	up	DCK			PREDICTED: Sus scrofa deoxycytidine kinase (DCK), transcript variant X1, mRNA |XM_003129074.3|	85/75
6	A_72_P552961	TTGTGGGACCTTAATGAAGGCAAGCACCTTTACACGCTAGATGGTGGGGATATCATCAAT	1.5293	up	GNB2L1	Sus scrofa guanine nucleotide binding protein (G protein), beta polypeptide 2-like 1 (GNB2L1), mRNA [NM_214332]	NM_214332
7	A_72_P302634	ATCAACAGGCAGGACAGGACTCATTTTTCTCACCATTATGAGAACTTCTAGGCTTCCTGC	1.5325	up	DUOX1	Sus scrofa dual oxidase 1 (DUOX1), mRNA [NM_214096]	NM_214096		100/100
8	A_72_P290904	AAGGGGGACATCCCCAAAAACTCTCTGGACGACCTGTTCCCCAACGAAGAGGAGCAGAAC	1.53422	up	KLC2	Sus scrofa mRNA, clone: BFLT10025C05, expressed in brain (frontal lobe). [AK390086]	AK390086	PREDICTED: Sus scrofa kinesin light chain 2 (KLC2), transcript variant X1, mRNA |XM_005660665.1|
9	A_72_P167931	GGAGGTGTTTCCTTTCTAGTGATTGATGATTGTTGGGTTTTGAAATACCAAAGCTTTTTT	1.53431	up	KIAA2013	KIAA2013 [Source:HGNC Symbol;Acc:28513] [ENSSSCT00000003810]	AK391656	PREDICTED: Equus caballus KIAA2013 ortholog (KIAA2013), mRNA |XM_005614901.1|
10	A_72_P499858	ATTAAAATGATGGCACTACCCAGAGATGGGGAAGGAGGAATGTGATTATTTTAGTTTCCG	1.53759	up	STRBP	PREDICTED: Sus scrofa spermatid perinuclear RNA-binding protein-like (LOC100511979), mRNA [XM_003122157]	XM_003122157	Homo sapiens spermatid perinuclear RNA binding protein (STRBP), transcript variant 1, mRNA |NM_018387.4|	93/78
11	A_72_P083021	AGATGAAGGAGTTTTCAGGAGCTTTTGACACTATATAACCCGCCCCTTTTGTATGCACCG	1.53765	up	PTK7	PTK7 protein tyrosine kinase 7 [Source:HGNC Symbol;Acc:9618] [ENSSSCT00000001851]	XM_001926691		100/97
12	A_72_P204497	TTTATTCTAACTTTTGGAGATGTCGGTCCCTGTTCATAGGCATAGCCTGTACCAAAGCTG	1.53951	up	CLCN5	outwardly rectifying chloride channel	BX915694
13	A_72_P368168	TGAATTTCCTGATACAGCAGGCCATGGACCCCAAAAATCTCAGCAAACTTTTCTCGGGAT	1.54125	up	ATM	Sus scrofa ataxia telangiectasia mutated (ATM), mRNA [NM_001123080]	NM_001123080		100/97
14	A_72_P641919	AAGGAAGAGAGACAGATGGTTTTTCCATTTGAATGTGGTAAACCATTCAAAATACAAGTC	1.54306	up	LGALS3	Sus scrofa lectin, galactoside-binding, soluble, 3 (LGALS3), mRNA [NM_001097501]	NM_001097501		100/100
15	A_72_P168451	GCATTTTTCAGATTCCGCCGAGGTCACATGTACCCCTGAATTTGTTTTGCAGTTTGATAC	1.5431	up	ZNF827			PREDICTED: Bos taurus zinc finger protein 827 (ZNF827), transcript variant X1, mRNA |XM_005194955.1|	100/100
16	A_72_P050696	CTCTTCTGTTCCCCGTCCCTTTTATATATGCATATATGATGCTGTGAACAGAAATAAATT	1.55384	up	ARL4C	Sus scrofa ADP-ribosylation factor-like 4C (ARL4C), mRNA [NM_001244315]	NM_001244315
17	A_72_P176421	CCAGACTGAAGTTTCATTACTAATGTTTTGGTATGACTGATGCTGGAATCTTATCATTTG	1.55666	up	PPP2R1B	S.scrofa mRNA for protein phosphatase 2A 65 kDa regulatory subunit, beta isoform (partial). [Z34931]	Z34931
18	A_72_P197212	ACTGTTACTTGATGCCACCAGCCTGAAATGCGCCACTTCTATAAAATACAAGGGTCTCTG	1.58401	up	NXN	Rep: Alpha-2-HS-glycoprotein precursor (Fetuin-A) [Contains: Alpha-2-HS- glycoprotein chain A; Alpha-2-HS-glycoprotein chain B] - Pan troglodytes (Chimpanzee), partial (5%) [TC608167]		PREDICTED: Sus scrofa nucleoredoxin (NXN), mRNA |XM_005653976.1|
19	A_72_P406483	GGGGATGTGACATTGTTTTGTAATAGAGCATTTCCTACAAGATACAAGTTTGTACTTTGA	1.58896	up	PRR2	Sus scrofa mRNA, clone: LVRM10149F02, expressed in liver. [AK394295]	AK394295
20	A_72_P260652	GGTCTATGGTTAGAGCCACAATGGATTTGAGGATGAGTATTTTTCTTTTTCTTTTGGTTT	1.59313	up	PPP1R10	Serine/threonine-protein phosphatase 1 regulatory subunit 10 [Source:UniProtKB/Swiss-Prot;Acc:Q767K9] [ENSSSCT00000001463]	BX671920
21	A_72_P540928	GAAGGAGGTTCTGATTTGAAATTGTATCATTTCCTTCAAAATGAAGGGCAAGTGCTTAAT	1.5953	up	FAM84B	PREDICTED: Sus scrofa protein FAM84B-like (LOC100623936), mRNA [XM_003354974]	XM_003354974	PREDICTED: Sus scrofa family with sequence similarity 84, member B (FAM84B), transcript variant X1, mRNA |XM_005662850.1|
22	A_72_P394448	ATCATCATTGTAGGAGAGGCGAGGTTTGCTCAGACACATTATAAAGTGCATTTCCCTCTC	1.59841	up	ZNRF1	998211 MARC 4PIG Sus scrofa cDNA 3', mRNA sequence [CN166539]	CN166539	Bos taurus zinc and ring finger 1 (ZNRF1), mRNA |NM_001192210.1|	100/100
23	A_72_P511874	GCTTTAAACTTAGGTGTACAGGAAAACTCTTCTGTAGATACATTTTGAGGACAGTTTTAG	1.59914	up	ADPRH	rova010_a13.y1 ova Sus scrofa cDNA 5', mRNA sequence [EW480474]	EW480474	PREDICTED: Sus scrofa ADP-ribosylarginine hydrolase (ADPRH), transcript variant X1, mRNA |XM_005670180.1|	100/98
24	A_72_P714188	TATGGAGTTCCCACTATACTGCAGTGGGTTAATAATACACCTTGTCTCTGGGTGTTGCCA	1.60569	up	G6PC	Sus scrofa mRNA, clone: LVRM10126F08, expressed in liver. [AK394264]	AK394264	Sus scrofa glucose-6-phosphatase (G6PC) mRNA, partial cds |JN247447.1|	98/93
25	A_72_P065241	CAAAGCAGCGGTCATCCCAGACTGAATTTCATTAAAATGTCTGATGAATGGCTCTAAAAA	1.61413	up	ZNF689	Rep: Transcription-involved protein upregulated in HCC 1 - Homo sapiens (Human), partial (5%) [TC575219]		Homo sapiens zinc finger protein 689 (ZNF689), transcript variant 1, mRNA [NM_138447.2]	91/81
26	A_72_P505237	GAGAGCATGCTTACATGTTACTGTTCTGCATATTACAAAAACTAACTTGCAATTTCAGAC	1.61419	up	TPBG	PREDICTED: Sus scrofa trophoblast glycoprotein-like (LOC100158028), mRNA [XM_001927441]	XM_001927441	PREDICTED: Sus scrofa trophoblast glycoprotein (TPBG), mRNA |XM_001927441.3|	100/85
27	A_72_P380843	TGGCTGTATTGTAGCTGATTGGGAAATGTTTGATATCTCAGCAATTTTGCATTTTTGTGT	1.61667	up	MKL2	Rep: Polar amino acid ABC transporter, inner membrane subunit - Alkaliphilus oremlandii (strain OhILAs) (Clostridium oremlandii(strain OhILAs)), partial (6%) [TC598447]		Homo sapiens MKL/myocardin-like 2 (MKL2), mRNA |NM_014048.3|	100/100
28	A_72_P475067	AAAGCGAGACCGAGTCCTTCTATGGCTTTGAAGAAGCTGACCTAGATCTGATGGAGATTT	1.61909	up	POGZ	pogo transposable element with ZNF domain [Source:HGNC Symbol;Acc:18801] [ENSSSCT00000007256]		PREDICTED: Sus scrofa pogo transposable element with ZNF domain (POGZ), transcript variant X1, mRNA |XM_005663450.1|	100/98
29	A_72_P142641	GGTACTAAGTATCTTTCTCTTACCCAAAGGAATCAAAACATTGAGTCTAAAAATCCCAGA	1.62031	up	SGIP1	Rep: NADH-ubiquinone oxidoreductase chain 6 - Dosidicus gigas (jumbo flying squid), partial (8%) [TC569875]		PREDICTED: Sus scrofa SH3-domain GRB2-like (endophilin) interacting protein 1 (SGIP1), mRNA |XM_005658780.1|
30	A_72_P040221	CCCCAGTTTGTAAGTTGCCTTTTCATTTCATTGATTTCCTTTGCTGTGCATCAGCATTAA	1.62656	up	DSCR3	Down syndrome critical region protein 3-like	CF177183
31	A_72_P118166	TAACAACCCAGTTGAGAAGGCTAGGGTCACGCCCCTTTCAAGGTGAGGGCACAGGCACAT	1.63267	up	GLTSCR2	glioma tumor suppressor candidate region gene 2 [Source:HGNC Symbol;Acc:4333] [ENSSSCT00000025029]
32	A_72_P088061	CCAGTAAGGGAACTATGGAAAGGTTTGGATCTCTCCAAAATGGGAGGATTTTTAAAATAT	1.63852	up	PLAGL1	Sus scrofa pleiomorphic adenoma gene-like 1 (PLAGL1), mRNA [NM_001044545]	NM_001044545		75/82
33	A_72_P031876	AGGATTTAGTAATTGATTCTCAGGATTGGGGTCTGGGGCCTGCTGTGTGAATAGTGCAAA	1.63862	up	MOB3C	mps one binder kinase activator-like 2C-like	TC477957
34	A_72_P218132	CTGATAGTTGCATTATGGATGAACGCAAACGAGAAATTGTAGAAGCTAAGCAAATTGTTA	1.64267	up	THOC2	Uncharacterized protein [Source:UniProtKB/TrEMBL;Acc:F1RU72] [ENSSSCT00000013820]	XM_001924331
35	A_72_P334333	CAGAAATGACACTTGTGAACGTGTGGACATTAACACTGTAGTTGATAGATCTTAAGCTGC	1.64832	up	TMCC1			Homo sapiens transmembrane and coiled-coil domain family 1 (TMCC1), transcript variant 1, mRNA |NM_001017395.3|
36	A_72_P031441	CACGTCTAAAATAATTCTTGCTGTCACTTTCATTTCACAGCTGCACCTGTTTTCCTTCAA	1.65835	up	FREM2	FRAS1-related extracellular matrix protein 2-like	TC477746
37	A_72_P209412	GCATGTTCAGATGTCCCTCTTTGCTTTTTTGTAACATTAACTGCAATGATATTCTTGGAA	1.65843	up	PLCH1	Rep: Chromosome undetermined SCAF13230, whole genome shotgun sequence - Tetraodon nigroviridis (Green puffer), partial (7%) [TC581840]		PREDICTED: Sus scrofa phospholipase C, eta 1 (PLCH1), transcript variant X1, mRNA |XM_005669937.1|	100/98
38	A_72_P515331	GAGGACTTCATGTTGTTTATTGCCAGTTTTTTGTTTACTTTTCAGGTTTGTACTACAAGG	1.66219	up	JARID2	PREDICTED: Sus scrofa jumonji, AT rich interactive domain 2 (JARID2), mRNA [XM_003128194]	XM_003128194
39	A_72_P060201	AGAGAGGTGATTAGTACAGGGTGCATATTTTAGTCAAGGATCAAAATGGTTTACGTTAAT	1.6622	up	MYO1B	Uncharacterized protein [Source:UniProtKB/TrEMBL;Acc:F1SN33] [ENSSSCT00000017486]	DV937856	PREDICTED: Sus scrofa myosin IB (MYO1B), mRNA |XM_003133553.4|	100/100
40	A_72_P146551	GCCTCTTGGGGAAGAAGAAAACACCATATCTGTATAATCTATTTACATAAAATGGGTGAT	1.66993	up	ADM	Sus scrofa adrenomedullin (ADM), mRNA [NM_214107]	NM_214107		100/85
41	A_72_P267172	TGCCCTGATCACCCTACCTCACAGGGTTGTTGTGGGGATAAATAAAACTTTTATGGAAGC	1.68166	up	CTDSPL2			PREDICTED: Bos taurus CTD (carboxy-terminal domain, RNA polymerase II, polypeptide A) small phosphatase like 2 (CTDSPL2), transcript variant X1, mRNA |XM_005212210.1|
42	A_72_P119386	GTAGTCAATGTACCAATATGTTCACGATCTAGGATCATGAAATATAGTGCGTTTTGGTTT	1.68271	up	BTRC	beta-transducin repeat containing E3 ubiquitin protein ligase [Source:HGNC Symbol;Acc:1144] [ENSSSCT00000011555]			100/93
43	A_72_P358538	TCCACAGAGATCCATGTGCAGCGGCCTCTTTTCACGGCGGGGTCAGACGTGACGATGGCA	1.69258	up	PCYOX1L	rfhi4025b_d5.y1 fhi Sus scrofa cDNA 5', mRNA sequence [EW200959]	EW200959	PREDICTED: Sus scrofa prenylcysteine oxidase 1 like (PCYOX1L), transcript variant X1, mRNA |XM_003124085.2|	98/95
44	A_72_P436344	TTATATCCCAGGGCAGAGGCTGCAGCCCAGCAGAGTTACAGCTAGACTGACACTTCCCCT	1.72495	up	TUFM	Rep: Elongation factor Tu, mitochondrial precursor - Bos taurus (Bovine), partial (55%) [TC533730]		PREDICTED: Sus scrofa Tu translation elongation factor, mitochondrial (TUFM), mRNA |XM_003124515.2|
45	A_72_P409933	GGGTTGCTGTGCTCCCAAAACATTTTAAAGTGAAAGTATTGGCATTCAAAAACAAAGAAA	1.73418	up	VCAN	Sus scrofa versican (VCAN), mRNA [NM_001206429]	NM_001206429		100/100
46	A_72_P021331	GGACTTGTTAGATAATTAAGCAATTTGATCTCCATAAAGCTCTTAGAACAGTGTCTGGTT	1.73676	up	KCNK6	potassium channel, subfamily K, member 6 [Source:HGNC Symbol;Acc:6281] [ENSSSCT00000025283]		PREDICTED: Canis lupus familiaris potassium channel, subfamily K, member 6 (KCNK6), transcript variant X1, mRNA |XM_005616626.1|
47	A_72_P479185	CCAGCGTCCCCTGAGCCCGGGGACCAGAATACGGTGTGGTACGAGTACGGCTGTGTGTGA	1.74829	up	CCDC88C	coiled-coil domain containing 88C [Source:HGNC Symbol;Acc:19967] [ENSSSCT00000002710]	XM_001928733		100/100
48	A_72_P364703	GAGTGCACCTTTACAAAAGCCCTGGACCTTCAGTTCCTCCTGCTTTTCTTCATTTTCTTT	1.75773	up	HOMER2	Sus scrofa mRNA, clone:LVRM10029C11, expressed in liver. [AK232803]	AK232803	PREDICTED: Sus scrofa homer homolog 2 (Drosophila) (HOMER2), transcript variant X1, mRNA [XM_001927296.3]
49	A_72_P139906	TACTTAGAAAAGATGGCTAGCAACCTGGGATGTCTTTTCCCCTGGGTGAATGCACATTTT	1.76207	up	LGR5			PREDICTED: Bos taurus leucine-rich repeat containing G protein-coupled receptor 5 (LGR5), transcript variant X1, mRNA |XM_005205999.1|	100/100
50	A_72_P163571	TCCTAGTTGTTCTGCCACTTTTCTGCAGCTGAAGTTGCGATAAATAAAGTGAAGCACTTT	1.7763	up	SLC25A38	solute carrier family 25, member 38 [Source:HGNC Symbol;Acc:26054] [ENSSSCT00000029630]	AK396101	PREDICTED: Sus scrofa solute carrier family 25, member 38 (SLC25A38), transcript variant X1, mRNA |XM_003358375.2|	86/78
51	A_72_P319213	TGAAACTTCGGTGCAATGTTCCCTGGAAAAAGTTGAAGAAATGTATATGCTCAATGCCAT	1.79487	up	PPM1H	945993 MARC 4PIG Sus scrofa cDNA 5', mRNA sequence [CN157302]	CN157302	Homo sapiens protein phosphatase, Mg2+/Mn2+ dependent, 1H (PPM1H), mRNA |NM_020700.1|	100/83
52	A_72_P051066	GAATGGATGGTGACAATGAAGGGATTTATAGTTGCAACAGATTTAATGTTCAAAACCACA	1.79584	up	CC2D1B	Uncharacterized protein [Source:UniProtKB/TrEMBL;Acc:I3LHZ5] [ENSSSCT00000030455]	XM_003482080	PREDICTED: Bos taurus coiled-coil and C2 domain containing 1B (CC2D1B), mRNA |XM_002686403.3|
53	A_72_P204382	GTAGATGAGAACGTGGTTTATTTACAGATTCAAATCTTTGTTTCACGAAGCTACCAAACG	1.80996	up	SNX30	BP156692 full-length enriched swine cDNA library, adult spleen Sus scrofa cDNA clone SPL010019A01 5', mRNA sequence [BP156692]	BP156692	PREDICTED: Sus scrofa sorting nexin family member 30 (SNX30), mRNA |XM_003122081.4|	100/90
54	A_72_P241957	CTAGCTTATCTCCAAAGAATTAAACCACCTTGACTCTAATTGTGTTCCTTTAATCTTGAG	1.81174	up	KLF12	Krueppel-like factor 12-like	TC484183
55	A_72_P220887	CTAGGATTTGAAAATACTTGAATCTGCACCACGACACACCCTCTCACTGATGTTGCAGAG	1.81178	up	CMTM4			PREDICTED: Homo sapiens CKLF-like MARVEL transmembrane domain containing 4 (CMTM4), transcript variant X1, mRNA |XM_005255809.1|	100/100
56	A_72_P229897	ATCTTCTGCACGAAAAGCAGGCTTCCTATTGCCTGACTTCTTTGGCCTTTTTGTAGGAGT	1.83176	up	KBTBD11	kelch repeat and BTB domain-containing protein 11-like	TC434101
57	A_72_P119501	CAAAGATATACAGTCTGTACATTTTTTGTAAAAAGTTTAGAGGCCACCCCTGTAAGAACA	1.8377	up	FZD8	Rep: Frizzled-8 precursor - Rattus norvegicus (Rat), partial (15%) [TC552824]		PREDICTED: Bos taurus frizzled family receptor 8 (FZD8), mRNA |XM_005214320.1|	100/100
58	A_72_P355873	ATGCTTTTGTGAAGGAGATTTTGGGGTGTTTTTGTTTTTGTTTTTCGCCAAGTATCTCCT	1.85878	up	LANCL3	lanC-like protein 3-like	EW386641
59	A_72_P284049	TTCATGGGAAACAAAGAATGGAGCCAAGCCTAAGACTCCATTCCAGAGGGCGCCCCTGGG	1.86955	up	HECW2	E3 ubiquitin-protein ligase HECW2-like	CN161600
60	A_72_P371123	TTTTATATCAATGTTTGGATCGGGGAGGAGGGGTGGTGAACGGAAATAAAGTCCTCGGAT	1.87132	up	SLC39A7	Sus scrofa solute carrier family 39 (zinc transporter), member 7 (SLC39A7), mRNA [NM_001131045]	NM_001131045		100/100
61	A_72_P308528	ATGTGGAAAGAATTTCTTATAGCATTGTTAAGCTGCCGCAACCCTCTACGCTCCCTTCTC	1.8993	up	TPP2	tripeptidyl-peptidase 2-like	TC515444
62	A_72_P039971	TCTGTGGATTAAGGGTCTTTCATCTTGGAATCTGACTTTAATAAAACAATGAGATTGCTC	1.90524	up	KIAA0930	uncharacterized protein KIAA0930-like	CN156970
63	A_72_P442869	TACATGTCTGCACGCCACATGGCACTGGCCAAGGCCTTTCCAGAACACTTCACCTACGAG	1.90671	up	GYS1	Sus scrofa glycogen synthase 1 (muscle) (GYS1), mRNA [NM_001195508]	NM_001195508		100/100
64	A_72_P120751	CATCATCTGTGGACACTGGAGTCTAGAATAAATGCTATCTGTCACGTGGACACCAAAAAA	1.90958	up	BCAM	Rep: Lutheran blood group glycoprotein precursor (B-CAM cell surface glycoprotein) (Auberger B antigen) (F8/G253 antigen) (CD239 antigen). - Canis familiaris, partial (14%) [TC531387]		PREDICTED: Sus scrofa basal cell adhesion molecule (Lutheran blood group) (BCAM), transcript variant X1, mRNA |XM_003481884.2|	80/83
65	A_72_P127811	GTCTATTTTCACCAATTATGGAAAATTCAGTGGAGCAAGTAAACCCACTTCTTCTAGTTA	1.94842	up	LRBA	Sus scrofa mRNA, clone: OVR010026D12, expressed in ovary. [AK394819]	AK394819	Homo sapiens LPS-responsive vesicle trafficking, beach and anchor containing (LRBA), transcript variant 1, mRNA |NM_001199282.2|	100/97
66	A_72_P509990	TTGTCTATGGTGGCTGTGGAGGGAATGCCAACCGTTTTGAGACCCGTGAGGCCTGTGAGA	1.96085	up	COL7A1	collagen, type VII, alpha 1 [Source:HGNC Symbol;Acc:2214] [ENSSSCT00000012432]	AK394541
67	A_72_P267821	CTGCTCAGAGTCTCAATGAACTTGATTATCTTTCTCAAGGAATAGATCTTTCTGGAATAG	1.99213	up	COG5	Sus scrofa mRNA, clone: LVRM10140A02, expressed in liver. [AK394281]	AK394281	Homo sapiens component of oligomeric golgi complex 5 (COG5), transcript variant 1, mRNA |NM_006348.3|
68	A_72_P165606	TCTTGGTTATTTGTATTGCCACTGATATTGTTATTACCACCATCTCTGCAACCCCATCCT	2.00471	up	VPAC1	Sus scrofa vasoactive intestinal peptide receptor 1 (VPAC1), mRNA [NM_214036]	NM_214036
69	A_72_P376333	GGGGGGAATTTTGTACTTTTTTCCTGTGTAAATATTGGACTTTTTTGAGCTTTATTGTGG	2.01447	up	CSNK1E	casein kinase 1, epsilon [Source:HGNC Symbol;Acc:2453] [ENSSSCT00000000113]	AK236660		78/89
70	A_72_P244797	GAGCCAGATGTCCTCAAAAGAAATGGTGTGTTGATCTCATAAGAAAATGTACAACCAATA	2.12709	up	MAP2K6	Sus scrofa mRNA, clone:THY010097F03, expressed in thymus. [AK351847]	AK351847	PREDICTED: Equus caballus mitogen-activated protein kinase kinase 6 (MAP2K6), transcript variant X2, mRNA |XM_005597237.1|	100/98
71	A_72_P200077	CCTGGGAATTCCCTTTCAGGGAATTTATCTTACTGGTGGGGAGTGATGTCTATTAGGGAA	2.13061	up	RASSF10			PREDICTED: Sus scrofa Ras association (RalGDS/AF-6) domain family (N-terminal) member 10 (RASSF10), mRNA |XM_005661122.1|	100/100
72	A_72_P667791	AAGAACCAAGAGGGCCTCTTACTGTAACAATGTTCATGGTTGTGATGGTTTTTCTTTTTT	2.14569	up	EWSR1	Rep: MGC179351 protein - Bos taurus (Bovine), partial (6%) [TC576666]		Homo sapiens EWS RNA-binding protein 1 (EWSR1), transcript variant 1, mRNA |NM_013986.3|	100/80
73	A_72_P502441	CTTTCCTGGAAGTTGATCCAAACATCTGGAAGAAAATGAAACTGTTTGCATCTTTGTATT	2.15137	up	CDK2AP1	Sus scrofa cyclin-dependent kinase 2 associated protein 1 (CDK2AP1), mRNA [NM_001190166]	NM_001190166
74	A_72_P126846	GACAGTGATCAGGCTGACAGTGACCAAGACACTAACAAAGGCTCCTGCTGTGACATGTCT	2.15219	up	PCDH17	protocadherin 17 [Source:HGNC Symbol;Acc:14267] [ENSSSCT00000010354]	AK390458	PREDICTED: Sus scrofa protocadherin 17 (PCDH17), transcript variant X1, mRNA |XM_001927267.5|
75	A_72_P000416	TTGGCGACGAGATTCTTCATCTGTCTTGACTTGCATGATTTTCCTATTAAAACATGCAAA	2.16135	up	PCDHGA2	protocadherin gamma-A2-like	BX674777
76	A_72_P163611	GGTGCTCCCACTACCAATTAATGTGTGTTGATATCCTACAAAAACACATCTGATATTAAA	2.17	up	PCLO	365166 MARC 2PIG Sus scrofa cDNA 5', mRNA sequence [BI340023]	BI340023	PREDICTED: Sus scrofa piccolo presynaptic cytomatrix protein (PCLO), mRNA |XM_003357489.3|
77	A_72_P027081	GTCCTGGAATCACACACACTGTATGTACATACTGGTAATGATGTCAACTGTAATTTATTT	2.18357	up	KCNK5	potassium channel, subfamily K, member 5 [Source:HGNC Symbol;Acc:6280] [ENSSSCT00000029770]			90/78
78	A_72_P333543	CTGTGTTTACTAATGTCGTCCAGTGTGTGCATTATCCATTGTCTAGGAATGAATTTTAAG	2.19062	up	SLC16A9	solute carrier family 16, member 9 (monocarboxylic acid transporter 9) [Source:HGNC Symbol;Acc:23520] [ENSSSCT00000011176]
79	A_72_P177651	TTGATTTTGACTTGCTGCAATCCTTGTCCTTTTACCAAGAAAATCTCTAGAGGGAAAAAA	2.19153	up	CACNA2D1	Sus scrofa calcium channel, voltage-dependent, alpha 2/delta subunit 1 (CACNA2D1), mRNA [NM_214183]	NM_214183
80	A_72_P031816	GACATAGAACTCCCAATCAAAATCATTTCTCAGCCCTAATAAAAATGTTCATTCTGGATG	2.19378	up	CLCN4	rfhi4025b_l9.y1 fhi Sus scrofa cDNA 5', mRNA sequence [EW199768]	EW199768	PREDICTED: Sus scrofa chloride channel, voltage-sensitive 4 (CLCN4), mRNA |XM_001925227.4|	86/87
81	A_72_P409508	GTTAGTTACACAGGAGAGAAAAGTTATTCAAATAAGTTTAACACTGTGATAAGAGCCCCA	2.19612	up	PRKRIP1	PRKR-interacting protein 1-like	TC473673
82	A_72_P036071	GGGACCTACACTTAATCTATATGCTTTACACTAGCTTTCTGCATTTAATAGGTTAGAATG	2.22309	up	ATP1B1	Sus scrofa ATPase, Na+/K+ transporting, beta 1 polypeptide (ATP1B1), mRNA [NM_001001542]	NM_001001542		100/100
83	A_72_P387478	AATACCACAAACTGTAAACTCTAAGTGGCTGTGGATGGGAGCCATTGATTCTGCCAAGCA	2.26975	up	TPM1	tropomyosin 1 (alpha)	TC434721
84	A_72_P401003	TGGCAAATCTGCAATCCTGTGATGCTGGTAACTTAGAATAACTCATGATCATTACTGTTT	2.27215	up	NCOA2	Sus scrofa nuclear receptor coactivator 2 (NCOA2), mRNA [NM_001114275]	NM_001114275
85	A_72_P311558	GGTGGTCCTTTTTTCATCTGTCAACACAGCAAACGTGATGATACTTTCCTGGTTAAATAA	2.29892	up	CAMKMT	Rep: LOC786620 protein - Bos taurus (Bovine), partial (35%) [TC565573]		Bos taurus calmodulin-lysine N-methyltransferase (CAMKMT), mRNA |NM_001105641.1|	100/100
86	A_72_P134751	CTGGTTCTCAATTTTAAGCTGCTCAAAAATCTATGAGGAGCAGGCCCTCGTTCAAGTCCT	2.34262	up	CCDC96	1122714 MARC 4PIG Sus scrofa cDNA 3', mRNA sequence [DN122491]	DN122491	PREDICTED: Sus scrofa coiled-coil domain containing 96 (CCDC96), mRNA |XM_003356850.2|
87	A_72_P388668	GAGAACATCATAATGATGGTTTGTGTGCCCTTTACCTTGCCCTTTCAGTTTCCTTCCTTC	2.39678	up	RGS18	regulator of G-protein signaling 18	TC494779
88	A_72_P492876	CACCTGGGAAAGAGTCCCCCAAGGTTTGCTGTAAATACATTCTTTCTCTTTAAAAACAAA	2.41318	up	DUOXA2	Sus scrofa dual oxidase maturation factor 2 (DUOXA2), mRNA [NM_001243550]	NM_001243550
89	A_72_P297809	AACCAAGTGAAGGTGGTGACTTCTGGTGACATAGTAATAAAGTGAAGACTCAATCCCACC	2.41391	up	SYNGR1	synaptogyrin 1 [Source:HGNC Symbol;Acc:11498] [ENSSSCT00000024540]	BX667036
91	A_72_P426904	CTGCTTGCTTCCTGACCGCTGAACTGTTCTTTTCCAAAGTAAATATACGTATATAAATAA	2.41861	up	MYRF	Rep: Predicted protein - Monosiga brevicollis MX1, partial (5%) [TC536259]		Homo sapiens myelin regulatory factor (MYRF), transcript variant 1, mRNA |NM_013279.2|	98/86
92	A_72_P432454	AGAATATATGTCAGGGTGAAGCTTTCTTCCTGAAAGGTGGCTTTGCTTCCACTGATTGGA	2.43015	up	DGKG			Homo sapiens diacylglycerol kinase, gamma 90kDa (DGKG), transcript variant 1, mRNA |NM_001346.2|
93	A_72_P140041	AAGGTCGAACACGACAGAGAACGGGATCACAGTGAGGCTGCAGACGTTTCTGTCCAAGCG	2.43687	up	GTF3C1	general transcription factor IIIC, polypeptide 1, alpha 220kDa [Source:HGNC Symbol;Acc:4664] [ENSSSCT00000008564]	BG835620
94	A_72_P492456	CTAAATGGATGAAGAAATCAGTTGCTTTCCTGTGATGGAAGATGAATTCTGCTTTAAACT	2.45139	up	CCDC68	939286 MARC 4PIG Sus scrofa cDNA 5', mRNA sequence [CK467937]	CK467937	PREDICTED: Sus scrofa coiled-coil domain containing 68 (CCDC68), mRNA |XM_001926362.5|	100/98
95	A_72_P125706	TTAAAATTTACCTTCTGGCTCTGATTCCAAGGCAGAGTCTCCAAATAGCCACGGCAAAGG	2.48121	up	CYBRD1	cytochrome b reductase 1 [Source:HGNC Symbol;Acc:20797] [ENSSSCT00000032489]	AK400622		100/81
96	A_72_P070561	CTTGGCAGAACGCTGAATGCTTAATAACAAACCCCCCAAAAATGCTTAATTCTTAATTCT	2.50235	up	PHACTR2	phosphatase and actin regulator 2-like	BP433935
97	A_72_P025326	GTGGATTTTCTGACATTCGAAGCCGACAGCCTTGTTGTTTAACACGGATATTTTGAGTGT	2.58366	up	GAS7			PREDICTED: Sus scrofa growth arrest-specific 7 (GAS7), partial mRNA
98	A_72_P134986	TCAGCTGCTGCTATTTCGATACTTTTGCAAAGGAAAATAATCAAACCAAAGAGTATTCAG	2.6195	up	KCNJ2	1120454 MARC 4PIG Sus scrofa cDNA 3', mRNA sequence [DN120432]	DN120432	Homo sapiens potassium inwardly-rectifying channel, subfamily J, member 2 (KCNJ2), mRNA |NM_000891.2|
99	A_72_P153491	GTAATATGTATTGTTGTTCAGTGTACTGTACCTTGTTTGAAAGGATGAAGGAATGAACTC	2.64493	up	TGFA			Homo sapiens transforming growth factor, alpha (TGFA), transcript variant 1, mRNA |NM_003236.3|	100/100
100	A_72_P012451	CCACACGTAAGTGATATCATATGGTGTGTGTGTTTCTCTGACTTGCTTCCCTAGTATGAT	2.72283	up	CLDN18			PREDICTED: Capra hircus claudin 18 (CLDN18), transcript variant X1, mRNA |XM_005675525.1|
101	A_72_P122636	GTAGAGAGAGAGTTTTTTCTTAAAAAGACCCGGTCATCTCGTCGCCTGAGCATGACAGAT	2.72774	up	CCDC58	Rep: coiled-coil domain containing 58 - Rattus norvegicus, partial (94%) [TC574190]		PREDICTED: Equus caballus coiled-coil domain containing 58 (CCDC58), transcript variant X1, mRNA |XM_001502137.4|	100/100
102	A_72_P360223	TACTACTGGTCCAGCTGCCTTGGGCTCCTTTTCTATATTAATAAAGAAATGAATCAAAAA	2.73878	up	ABHD4	Sus scrofa mRNA, clone:OVR010007F06, expressed in ovary. [AK234100]	AK234100
103	A_72_P441129	ATGGCTTCATCCAGACGGCAGTGGCTTCTCATGCCCTCCCCAACCTGGAGTTCTGTATTC	2.77185	up	CLDN9	Sus scrofa claudin 9 (CLDN9), mRNA [NM_001161647]	NM_001161647		100/100
104	A_72_P443918	ACACACCATGCAGAAGCAGCTCATTGAGAAAAAATTTGGAAGCTTGACTGAGAGGCAGCA	2.7862	up	CATSPER1	Sus scrofa cation channel, sperm associated 1 (CATSPER1), mRNA [NM_001244257]	NM_001244257
105	A_72_P019911	AGTGCCGGAGGGTTTCTTCCACGTGCTTTGGATTTGATAAATAAATTGGCTCATGGTGAC	2.81531	up	LRRC16A	leucine rich repeat containing 16A	TC507442
106	A_72_P247677	GCTGTGTTGCTAGTATTCATCTTTGCTTTCTAATTCTCAGCTTACTCAAAACTCACTGCT	2.81779	up	B2M	beta-2-microglobulin-like	AK239552
107	A_72_P475054	ATCTTCAACGAGGACTTCTTCTTTGATGGGCTCGGTCCACCAGACCTGGCCACTCGCAGT	2.8225	up	C2CD4D	Uncharacterized protein [Source:UniProtKB/TrEMBL;Acc:F1ST20] [ENSSSCT00000023166]	EW125126	PREDICTED: Sus scrofa C2 calcium-dependent domain containing 4D (C2CD4D), transcript variant X1, mRNA |XM_003355170.2|
108	A_72_P164941	TGCTTTCTGTCAAGGAGGTGTATTCAATGGACACCTACATGCCATTTATTTTTTATGCTC	2.86598	up	RNF150	Rep: Predicted protein - Monosiga brevicollis MX1, partial (5%) [TC573588]		PREDICTED: Equus caballus ring finger protein 150 (RNF150), transcript variant X1, mRNA |XM_001502228.2|
109	A_72_P151621	ACATTGTTTGTCTAGCATTGATTAGGTTCCTGTGCATATGTATTTTCACCACATGCTCCC	2.92879	up	LHFPL2	lipoma HMGIC fusion partner-like 2 protein [Source:RefSeq peptide;Acc:NP_001230142] [ENSSSCT00000027783]
110	A_72_P197202	TTTGTTAAGTAAATAAATGAAGGGTGTCCCGGGTGAGTGAGAGAGGAATACATTAGGGAG	2.94436	up	FRAS1	Fraser syndrome 1	TC430369
111	A_72_P329308	CCTATCAGTATTCATTGTTCTTGGATACTGCACAACTGCTCAGACTGAATAAAACATCCG	2.9644	up	FRAS1	Uncharacterized protein [Source:UniProtKB/TrEMBL;Acc:F1RYS0] [ENSSSCT00000033980]	BX674517		100/100
112	A_72_P098541	TCACATTGCACATTTTTAAAACAATGGATGGATGGATGGATGGATGGATGGATGAATGGA	2.9771	up	LRP2	Sus scrofa mRNA, clone: KDN010078E12, expressed in kidney. [AK393613]	AK393613	Homo sapiens low density lipoprotein receptor-related protein 2 (LRP2), mRNA |NM_004525.2|
113	A_72_P303504	GCAGTGAAACATCAAGCCTGCCCTGTTTTTGAAGAGGAATGCTTTATATTTCTATTCAGA	3.01333	up	NAGK	N-acetylglucosamine kinase	CK462294
114	A_72_P623108	CTCCCCCGTTTCAGGGCTTTTTAAAACACATATTTTTTAGTTCATACATAATAGAATGCC	3.02438	up	OAT	ornithine aminotransferase [Source:HGNC Symbol;Acc:8091] [ENSSSCT00000011746]	AK233181
115	A_72_P339733	CAAAAGTAAAATGAAGGGATTGTGCACTTGGTACATAATAAAACTGGAACGAGAGGATGC	3.16607	up	GLIS3	POSM0605004_L07R porcine skeletal muscle cDNA library (PoSM) Sus scrofa cDNA 3', mRNA sequence [DV896745]	DV896745	PREDICTED: Bos taurus GLIS family zinc finger 3 (GLIS3), mRNA |XM_002689612.2|	100/92
116	A_72_P506570	CTCTGGACACACCCAAGTTCATTGATTCAGACTGAGTTCAAGTTTATTCTACTTATTATT	3.6122	up	PRSS35			PREDICTED: Sus scrofa protease, serine, 35 (PRSS35), mRNA |XM_005659406.1|	100/100
117	A_72_P015266	GTAGATTTCCTGACTCCAGATAAGGACTCAATAAGGAATAGGTATTATTAGTAAACTGGA	3.66201	up	NAV2	neuron navigator 3-like	TC427065
118	A_72_P449008	ATGAGTGGCTGAGCAAGATTTCCCTCAAGGGCGAGAAGAGAATTGGACTGATTAGGAAAA	3.75299	up	CSGALNACT1	chondroitin sulfate N-acetylgalactosaminyltransferase 1 [Source:HGNC Symbol;Acc:24290] [ENSSSCT00000007673]	XM_003134203
119	A_72_P701142	GAAAAAGATATCCCAGTGAAGGAAAAACACGCAACAGTCCCATTTTAAGGACTGGAAGGA	3.75734	up	S100G	Sus scrofa S100 calcium binding protein G (S100G), mRNA [NM_214140]	NM_214140		100/98
120	A_72_P514974	CTTCTGCAGTCTCTAGTCTGAAAATGGTTAATTTCTTTCCTAATAAAGAAGTACCCACAG	3.83507	up	GLRX	Sus scrofa mRNA, clone:AMP010005G11, expressed in alveolar macrophage. [AK230519]	AK230519	PREDICTED: Sus scrofa glutaredoxin (thioltransferase) (GLRX), transcript variant X1, mRNA |XM_005654989.1|	100/100
121	A_72_P164526	CGTTTGACATCATTTGTTATCCCATCAAGGCTCCAGCACAATACAATCACAGCCAAGTGG	3.955	up	ECI2	SGD602702375.R1 CSEQFXL24 pig ovary Sus scrofa cDNA, mRNA sequence [BM659477]	BM659477	Bos taurus enoyl-CoA delta isomerase 2 (ECI2), mRNA |NM_001034242.2|
122	A_72_P179936	GCAGGGAAGAGTCATTAGCAAACGTATCAGATGATTTTTAACTTTGTTAACTCCTAGTAT	3.96551	up	CBX2	rthg17_j12.y1 thg Sus scrofa cDNA 5', mRNA sequence [EW644830]	EW644830	PREDICTED: Bos taurus chromobox homolog 2 (CBX2), transcript variant X1, mRNA |XM_005221168.1|	73/81
123	A_72_P063966	TATATGATTTGGGTGGCTAGACGGTGGGCACAGACTGTTAAAAAGATCTGTATGTACCGG	3.97154	up	FNDC3B	fibronectin type III domain containing 3B	BI184412
124	A_72_P015346	TGCTAGTCCAGATGTTTTGTGGTGCTTTTTCTCTTTGCAAGGCAGTAACCTCAGAACACC	4.52476	up	MBTPS1	membrane-bound transcription factor peptidase, site 1	TC427111
125	A_72_P614843	GGCATGAGGAGAGTGAGCGTCGCATCAAGGAGCTCACCTACCAGACGGAAGAGGACAGGA	4.66882	up	MYH7	Sus scrofa myosin, heavy chain 7, cardiac muscle, beta (MYH7), mRNA [NM_213855]	NM_213855
126	A_72_P492451	TTGACCTGTTGTCCCTGAGGCCCCTCTAAACAAGATGAAAGATTTCCCAATGTCACCATA	4.70257	up	RAB27B	Sus scrofa mRNA, clone: OVRT10083A11, expressed in ovary. [AK395893]	AK395893	PREDICTED: Sus scrofa RAB27B, member RAS oncogene family (RAB27B), mRNA |XM_001925811.3|	100/100
127	A_72_P348568	GGTGATGTTTCCAAAATTGTTGCATCATATGCCCCATCAGTAAAAGTTTTTAGTGCTAAA	5.20472	up	GCNT3	beta-1,3-galactosyl-O-glycosyl-glycoprotein beta-1,6-N-acetylglucosaminyltransferase 3-like	TC472512
128	A_72_P395588	GGCTGAAAGATGACAGATGCCTAGAGTTTACCTTATGTTGAATTAAAATCAGTATTTCTC	5.37561	up	DNMT3B	DNA (cytosine-5-)-methyltransferase 3 beta [Source:HGNC Symbol;Acc:2979] [ENSSSCT00000007935]		PREDICTED: Sus scrofa DNA (cytosine-5-)-methyltransferase 3 beta (DNMT3B), transcript variant X1, mRNA |XM_005672839.1|	98/98
129	A_72_P004316	AGTGCTCTGCATAAGAAAGGCAAGCTGGACATGGTGCACATCCAGAATGCCACGCTCGCG	5.52721	up	RHCG	Sus scrofa Rh family, C glycoprotein (RHCG), mRNA [NM_001044577]	NM_001044577		100/98
130	A_72_P156731	GCCATCCTGAAAGAACAACTGTACCTGTACATGCCAAGGTTTATATACATCATGGTGTTT	5.7041	up	SDR16C5	Sus scrofa short chain dehydrogenase/reductase family 16C, member 5 (SDR16C5), mRNA [NM_001195368]	NM_001195368
131	A_72_P041371	GATATTTCTGTAGCCTGAATGTAATGCTTTAGGAATGGTTCTCAAATGTGTTTCCAGAAT	5.82496	up	SLC3A1	Sus scrofa solute carrier family 3 (cystine, dibasic and neutral amino acid transporters, activator of cystine, dibasic and neutral amino acid transport), member 1 (SLC3A1), mRNA [NM_001123042]	NM_001123042		96/83
132	A_72_P137706	AAAGCGCTCCATTACATCGTCCCAGGATTCTCGTTCAATAAAGACTGAGGGAATGAGTGA	6.51026	up	UPK3A	Rep: Proplakin IIIa - Mus musculus (Mouse), partial (32%) [TC576330]	XM_003355308	PREDICTED: Sus scrofa uroplakin 3A (UPK3A), transcript variant 2, mRNA |XM_003355308.3|	90/93
133	A_72_P303034	TCTTGATGCTATCCCCGACAACCACAAGTTTAAGCAGTTGCAGAGGGAACTTTCTCAAGT	6.63508	up	CAPZB	Sus scrofa capping protein (actin filament) muscle Z-line, beta (CAPZB), mRNA [NM_001097456]	NM_001097456		100/90
134	A_72_P441888	TTTCTGGTTGAGTTGCCAGGAATATCACCAATGCAGATGCAAATGACGTCCCTGCTGTAT	7.14855	up	NMB	Sus scrofa neuromedin B (NMB), mRNA [NM_001123145]	NM_001123145
135	A_72_P118351	TTAGATCTTTTTCTGTCCACGTGTTCAGGAAGTTTCCCATCAGTGTGCACTTTGCTGGGT	7.61707	up	RASGEF1A	RasGEF domain family, member 1A [Source:HGNC Symbol;Acc:24246] [ENSSSCT00000011167]			100/100
136	A_72_P235707	TTCTTCTTGTCTTGCTTCCCTGACATCATTAGTAAACATGGCAGCAAAATAATCTGAGAC	15.0755	up	KLHL5			PREDICTED: Sus scrofa kelch-like family member 5 (KLHL5), transcript variant X1, mRNA |XM_003482366.2|	100/83
137	A_72_P313848	CTGGAAGCTTGTTTAGCAGGTAAGTATAACATGTCAGATGCTACAAGAGAATTATACGCT	20.5807	up	PCDHB15	protocadherin beta-15-like	TC430905
