# Supplementary material for: Prolonged Effect of Seminal Plasma on Global Gene Expression in Porcine Endometrium
Source: Genes (Basel). 2020 Nov 3;11(11):1302. doi: 10.3390/genes11111302 (PMC7692128; doi:10.3390/genes11111302)
Supplement: Supplementary file 1 [file genes-11-01302-s001.zip › Supplementary Table 4.xls]

## Sheet: Sheet0
© 2000-2020 QIAGEN. All rights reserved.
Categories	Diseases or Functions Annotation	p-value	Predicted Activation State	Activation z-score	Molecules	# Molecules
Cellular Movement,Hematological System Development and Function,Immune Cell Trafficking	Homing of leukocytes	1.05e-05	Decreased	-2.161	AIF1,ANXA1,APP,CXCL13,FLT1,FN1,GBF1,GRN,IL15,IL18,ITGAE,LGALS1,PLGRKT,S100A12,S100A4,S100A8,SUMO1,TMSB10/TMSB4X,TREM1,XCL1	20
Cell Death and Survival,Cellular Compromise	Cytotoxicity of lymphocytes	0.000743	Decreased	-2.184	BMPR1A,FN1,HPRT1,IL15,IL18,KLRF1,MYH9,SH2D1A,XCL1	9
Cell-To-Cell Signaling and Interaction,Cellular Movement,Immune Cell Trafficking	Attraction of mononuclear leukocytes	0.000154	Decreased	-2.174	ANXA1,CXCL13,IL15,S100A4,XCL1	5
Cell Death and Survival	Cytolysis of tumor cell lines	0.00123	Decreased	-2.207	EGFR,IL15,IL18,LGALS1,SH2D1A	5
Cell-To-Cell Signaling and Interaction,Cellular Movement,Hematological System Development and Function,Immune Cell Trafficking,Inflammatory Response	Chemoattraction of leukocytes	4.82e-05	Decreased	-2.383	ANXA1,CXCL13,IL15,IL18,S100A4,XCL1	6
Cellular Assembly and Organization,Cellular Function and Maintenance	Microtubule dynamics	0.001	Increased	2.966	ADGRF5,AFDN,APP,ARPC3,BBS5,BIRC5,BLOC1S6,CCN3,CDC42BPB,CDK1,CETN2,CREB1,DNAAF6,ECT2,EGFR,EP300,ERBB4,FLT1,FN1,GRN,HMGB2,HPRT1,IFT80,IL18,MTOR,MYH9,NCDN,NME1,NME5,PLXNB2,PRKAA1,PTPN23,RRBP1,RTN4,S100A4,SNX10,SUMO1,SYNE1,XPC	39
Cellular Assembly and Organization,Cellular Function and Maintenance	Organization of cytoplasm	6.76e-05	Increased	2.92	ADGRF5,AFDN,ANXA1,APP,ARL1,ARPC3,BBS5,BIRC5,BLOC1S6,CCN3,CDC42BPB,CDK1,CETN2,CFL2,CREB1,DNAAF6,ECT2,EGFR,EP300,ERBB4,FLNB,FLT1,FN1,GBF1,GRN,HMGB2,HPRT1,IFT80,IL18,LYSMD3,MTOR,MYH9,NCDN,NME1,NME5,PLXNB2,PRKAA1,PTPN23,RRBP1,RTN4,S100A4,S100A8,SLC25A36,SNX10,SPTAN1,SUMO1,SYNE1,TFAM,TFB1M,TFB2M,TMSB10/TMSB4X,XPC	52
Cellular Assembly and Organization,Cellular Function and Maintenance	Organization of cytoskeleton	0.000581	Increased	2.92	ADGRF5,AFDN,ANXA1,APP,ARPC3,BBS5,BIRC5,BLOC1S6,CCN3,CDC42BPB,CDK1,CETN2,CFL2,CREB1,DNAAF6,ECT2,EGFR,EP300,ERBB4,FLNB,FLT1,FN1,GRN,HMGB2,HPRT1,IFT80,IL18,MTOR,MYH9,NCDN,NME1,NME5,PLXNB2,PRKAA1,PTPN23,RRBP1,RTN4,S100A4,S100A8,SNX10,SPTAN1,SUMO1,SYNE1,TMSB10/TMSB4X,XPC	45
Cellular Growth and Proliferation	Proliferation of central nervous system cells	0.000978	Increased	2.378	APP,CGA,CREB1,EGFR,GRN,HUWE1,MTOR,PLXNB2,RTN4	9
Cellular Movement,Hematological System Development and Function,Immune Cell Trafficking	Transmigration of leukocytes	0.000251	Increased	2.229	APP,COL4A1,EGFR,FN1,LGALS1,MTOR,MYH9,PTPRB,RTN4	9
Cellular Movement,Hematological System Development and Function,Immune Cell Trafficking	Transmigration of mononuclear leukocytes	0.000869	Increased	2.2	APP,COL4A1,EGFR,FN1,MYH9,PTPRB	6
Cell Death and Survival,Hematological System Development and Function	Cell viability of B-lymphocyte derived cell lines	0.0008	Increased	2	EGFR,ERBB4,FN1,MTOR,PRKAA1	5
Cellular Movement	Migration of myeloid cells	9.17e-06		1.963	ANXA1,APP,COL4A1,EGFR,FLT1,FN1,IL18,LGALS1,MTOR,MYH9,PTPRB,RTN4,S100A8	13
Cell Morphology,Cellular Assembly and Organization,Cellular Function and Maintenance,Nervous System Development and Function	Extension of neurites	0.0014		1.918	APP,CREB1,EP300,ERBB4,FN1,HMGB2,MYH9,RTN4,SUMO1	9
Cancer,Cell Death and Survival,Organismal Injury and Abnormalities,Tumor Morphology	Cell death of osteosarcoma cells	0.00125		1.89	PSMA3,PSMA4,PSMA5,PSMA6,RPL5,RPL6,VCP	7
Nervous System Development and Function,Tissue Morphology	Density of neurons	8.33e-05		1.748	APP,BMPR1A,CREB1,CSGALNACT1,ERBB4,GRN,IL18,MTOR,RTN4,SPARCL1	10
Cellular Growth and Proliferation,Nervous System Development and Function,Organ Development	Proliferation of brain cells	0.000393		1.722	APP,CGA,CREB1,GRN,HUWE1,MTOR,PLXNB2,RTN4	8
Cellular Movement,Hematological System Development and Function,Immune Cell Trafficking,Inflammatory Response	Transmigration of phagocytes	0.000237		1.709	APP,COL4A1,EGFR,FN1,LGALS1,PTPRB,RTN4	7
Cellular Movement	Transmigration of myeloid cells	0.000417		1.664	EGFR,FN1,LGALS1,MTOR,PTPRB,RTN4	6
Protein Synthesis	Synthesis of protein	0.00134		1.637	ANXA1,APP,CREB1,EGFR,EP300,FN1,H2AZ1,IL18,LARP1,MRPL32,MRPS10,MRPS22,MTOR,PLXNB2,PRKAA1,RPL5,RPL6,RRBP1,SUMO1,TIA1	20
Protein Synthesis	Expression of protein	0.0024		1.622	ANXA1,APP,CREB1,EGFR,FN1,LARP1,MRPL32,MRPS10,MRPS22,MTOR,PRKAA1,RPL5,RPL6,RRBP1,SUMO1,TIA1	16
Free Radical Scavenging,Molecular Transport	Quantity of reactive oxygen species	0.0014		1.574	ADGRF5,APP,BIRC5,EGFR,IL18,MTOR,PCLAF,PRKAA1,TIA1,TIAL1	10
Cancer,Cell Death and Survival,Organismal Injury and Abnormalities,Tumor Morphology	Cell death of tumor cells	2.66e-05		1.554	ANXA1,APP,BIRC5,CDK1,EGFR,EP300,FLT1,IL15,IL18,LGALS1,MDM2,MTOR,PSMA3,PSMA4,PSMA5,PSMA6,RPL5,RPL6,RTN4,SMARCA4,VCP	21
Cell Morphology,Cellular Assembly and Organization,Cellular Function and Maintenance	Extension of cellular protrusions	0.000492		1.545	APP,ARPC3,CREB1,EP300,ERBB4,FLT1,FN1,HMGB2,MYH9,RTN4,SUMO1	11
Cancer,Cell Death and Survival,Organismal Injury and Abnormalities,Tumor Morphology	Cell death of cancer cells	0.000196		1.526	ANXA1,APP,BIRC5,CDK1,EGFR,IL15,LGALS1,MTOR,PSMA3,PSMA4,PSMA5,PSMA6,RPL5,RPL6,RTN4,SMARCA4,VCP	17
Cellular Development	Differentiation of nervous system	0.00221		1.417	AFDN,APP,CREB1,ECT2,EGFR,ERBB4,FN1,HUWE1,IL15,KDM4A,KIF7,MTOR,NCOA1,NCOR1,PLXNB2,RTN4,S100A4,SMARCA4,TFAM	19
Cellular Assembly and Organization	Quantity of filaments	0.000747		1.347	APP,COL6A3,EGFR,FLNB,FN1,NME1,S100A4,SPTAN1	8
Cell Cycle	Ploidy	0.00135		1.308	APP,BIRC5,CCNG1,CLK1,DNA2,EGFR,EP300,EP400,NME1	9
Cancer,Neurological Disease,Organismal Injury and Abnormalities	Nervous system neoplasm	6.44e-08		1.292	ANXA1,ARF4,ARMCX3,BIRC5,BMPR1A,BZW1,CDK1,CDKN3,CHERP,COL4A1,CXCL13,DNA2,ECT2,EGFR,EP300,EP400,ERBB4,FBXO9,FLT1,FN1,GBF1,GON4L,H2AZ1,HLA-DQA1,HPRT1,IL15,IL18,KIF7,KLRF1,MDM2,MED6,MKI67,MOB4,MTOR,MYH9,NCOA1,NCOR1,NME1,PCLAF,PCMT1,PDCD10,PEG3,PKIA,PRKAA1,PRRC2A,RBP1,RNF14,RPL5,S100A4,SLC19A1,SMARCA4,SOX17,SYNE1,TUBD1,ZNF709	55
Cancer,Neurological Disease,Organismal Injury and Abnormalities	Central nervous system solid tumor	2.49e-08		1.285	ANXA1,ARF4,BIRC5,BMPR1A,BZW1,CDK1,CDKN3,CHERP,COL4A1,CXCL13,ECT2,EGFR,EP300,EP400,ERBB4,FBXO9,FLT1,FN1,GBF1,GON4L,H2AZ1,HLA-DQA1,HPRT1,IL15,IL18,KIF7,KLRF1,MDM2,MED6,MKI67,MOB4,MTOR,MYH9,NCOA1,NCOR1,NME1,PCLAF,PCMT1,PDCD10,PEG3,PKIA,PRKAA1,PRRC2A,RBP1,RNF14,RPL5,S100A4,SLC19A1,SMARCA4,SOX17,SYNE1,TUBD1,ZNF709	53
DNA Replication, Recombination, and Repair	DNA damage	0.00015		1.237	APP,BIRC5,CDK1,DNA2,EGFR,EP300,FN1,IL18,MDM2,MTOR,NME1,TIA1,TIAL1	13
Cell Death and Survival	Cell death of fibroblasts	0.00095		1.231	APP,CCN3,EGFR,EP300,GNPNAT1,IL18,MDM2,MTOR,PEG3,PRKAA1,S100A8,SUMO1	12
Cellular Development,Cellular Growth and Proliferation	Cell proliferation of breast cancer cell lines	5.36e-05		1.181	ANXA1,BIRC5,CCN3,CDK1,COL6A3,CREB1,EGFR,EP300,ERBB4,FN1,GRN,H2AZ1,HUWE1,LGALS1,MDM2,MTOR,NCOA1,NCOR1,NDUFAF4,NME1,S100A4,SLC19A1,UBA1	23
Cell-To-Cell Signaling and Interaction,Hematological System Development and Function,Immune Cell Trafficking,Inflammatory Response	Activation of regulatory T lymphocytes	0.00106		1.131	EGFR,IL15,LGALS1,SMARCA4	4
Cancer,Organismal Injury and Abnormalities	Head and neck tumor	0.00156		1.091	ADAT2,ADGRL1,AFDN,AIF1,ANXA1,AP1B1,ARF4,ARPP19,ATP5MF,ATP5PB,BBS5,BIRC5,BLOC1S2,BMPR1A,BRMS1L,BZW1,CABIN1,CADPS2,CALM1 (includes others),CAPZA1,CAPZA2,CCN3,CCNG1,CDC42BPB,CDK1,CDKN3,CENPP,CENPS/CENPS-CORT,CENPU,CFAP97,CFL2,CGA,CHERP,CLCN5,CLDN10,CLK1,CMPK1,CNIH1,COL4A1,COL6A3,COL7A1,CREB1,CXCL13,DCUN1D1,DMAC1,DNA2,DSCC1,DTWD1,ECT2,EGFR,ELMOD2,EMC3,EP300,EP400,ERBB4,ETFA,EXOSC1,EXOSC8,FBXO9,FKBP3,…	192
Cell-To-Cell Signaling and Interaction,Cellular Assembly and Organization	Quantity of actin stress fibers	0.000219		1	EGFR,FLNB,FN1,NME1,S100A4,SPTAN1	6
Cell Death and Survival	Survival of hematopoietic cell lines	0.000972		1	BCL2A1,EGFR,ERBB4,FN1,MTOR,PRKAA1	6
Cellular Development	Differentiation of central nervous system cells	0.00081		0.961	APP,CREB1,EGFR,FN1,HUWE1,KDM4A,S100A4,TFAM	8
Cellular Development	Differentiation of brain cells	0.00108		0.928	APP,CREB1,FN1,HUWE1,S100A4,TFAM	6
Cancer,Neurological Disease,Organismal Injury and Abnormalities	Glioma	6.69e-08		0.9	ANXA1,ARF4,BIRC5,BMPR1A,BZW1,CDK1,CDKN3,CHERP,COL4A1,ECT2,EGFR,EP300,EP400,ERBB4,FBXO9,FLT1,FN1,GBF1,GON4L,H2AZ1,HLA-DQA1,IL15,IL18,KIF7,KLRF1,MDM2,MED6,MKI67,MOB4,MTOR,MYH9,NCOA1,NCOR1,PCLAF,PEG3,PRKAA1,PRRC2A,RBP1,RNF14,RPL5,S100A4,SLC19A1,SMARCA4,SOX17,SYNE1,TUBD1,ZNF709	47
Cellular Movement	Invasion of carcinoma cell lines	0.00233		0.883	APP,CCN3,COL7A1,ECT2,EGFR,FN1,GRN,MTOR,NCOR1,NME1,S100A4,SRGN	12
Cellular Development,Cellular Growth and Proliferation,Organ Development,Skeletal and Muscular System Development and Function,Tissue Development	Proliferation of muscle cells	0.00188		0.836	AIF1,BIRC5,BMPR1A,CCN3,CREB1,EGFR,FN1,H2AZ1,IL15,IL18,MTOR,NCOA1,RTN4,SMARCA4,VCP	15
Neurological Disease,Organismal Injury and Abnormalities	Brain lesion	2.19e-05		0.83	ANXA1,APP,BIRC5,BMPR1A,BZW1,CDK1,CHERP,EGFR,EP300,EP400,ERBB4,FLT1,FN1,GBF1,H2AZ1,HLA-DQA1,HPRT1,IL18,KIF7,KLRF1,MED6,MKI67,NCOA1,NCOR1,NME1,PCMT1,PDCD10,PKIA,PRRC2A,RRBP1,RTN4,SLC19A1,SMARCA4,SYNE1,TUBD1,ZNF709	36
Cell Death and Survival,Connective Tissue Development and Function	Cell viability of fibroblast cell lines	0.00236		0.816	EGFR,ERBB4,PRKAA1,PSMB4,SUMO1,VCP,XPC	7
Cellular Development,Cellular Growth and Proliferation,Embryonic Development,Organismal Development	Proliferation of embryonic cells	0.00185		0.746	APP,BMPR1A,EGFR,FN1,GNPNAT1,NCOA1,NFIC,PLXNB2,S100A4,SYNE1,TIAL1	11
Cellular Movement	Migration of central nervous system cells	2.21e-05		0.728	APP,BMPR1A,CADPS2,FN1,HUWE1,MYH9,PDCD10,RTN4,TSNAX	9
Cancer,Organismal Injury and Abnormalities,Respiratory Disease	Development of lung tumor	0.000178		0.713	CABIN1,CADPS2,CDK1,CENPU,CLDN10,CLPB,COL4A1,COL6A3,DNA2,ECT2,EGFR,EP300,EP400,ERBB4,FLT1,FN1,HLA-DQA1,HUWE1,ITGAE,KIF16B,KIF7,KYNU,MDM2,MKI67,MTOR,MYH9,NCDN,NCOA1,NCOR1,NME1,PCMT1,PRDX4,PTPRB,RANGAP1,RPL5,RRBP1,S100A4,SGO1,SMARCA4,SOX17,SPTSSA,SRGN,SYNE1,TIAL1,TTC33,TUBD1,XPC,ZNF248,ZNF33B	49
Cellular Movement,Hematological System Development and Function,Immune Cell Trafficking	Migration of granulocytes	0.00214		0.713	ANXA1,FN1,IL18,LGALS1,MYH9,PTPRB,RTN4,S100A8	8
Cellular Movement	Migration of brain cells	4.32e-05		0.64	APP,BMPR1A,CADPS2,FN1,HUWE1,MYH9,RTN4,TSNAX	8
Cell Death and Survival	Apoptosis of connective tissue cells	6.53e-06		0.615	APP,BIRC5,BMPR1A,CABIN1,CCN3,CREB1,EGFR,EP300,FN1,GNPNAT1,GRN,IL18,MDM2,NFIC,S100A8,SUMO1,TFAM	17
Cancer,Organismal Injury and Abnormalities	Non-hematological solid tumor	7.33e-08		0.582	ADAT2,ADGRF5,ADGRL1,AFDN,AIF1,AKAP14,ALG14,ANXA1,AP1B1,APP,ARF4,ARMCX3,ARPP19,ATP5MF,ATP5PB,ATP6V1E2,BBOF1,BBS5,BIRC5,BLOC1S2,BLOC1S6,BMPR1A,BRMS1L,BZW1,CABIN1,CADPS2,CALM1 (includes others),CAPZA1,CAPZA2,CCN3,CCNG1,CDC42BPB,CDK1,CDKN3,CENPP,CENPS/CENPS-CORT,CENPU,CETN2,CFAP97,CFL2,CGA,CHERP,CLCN5,CLDN10,CLDND1,CLK1,CLPB,CMPK1,CNIH1,COL4A1,COL6A3,COL7A1,CREB1,CSGALNACT1,CXCL13,DCUN1D1,DMAC1,DNA2,…	246
Cellular Movement,Hematological System Development and Function,Immune Cell Trafficking,Inflammatory Response	Migration of monocytes	0.00226		0.577	APP,COL4A1,EGFR,FLT1,FN1,LGALS1	6
Cellular Development,Cellular Growth and Proliferation,Respiratory System Development and Function	Proliferation of lung cell lines	0.000775		0.555	CREB1,EGFR,FN1,MDM2,NME1,PSMA4	6
Cell Death and Survival	Cell death of connective tissue cells	1.41e-08		0.541	APP,BCL2A1,BIRC5,BMPR1A,CABIN1,CCN3,CCNG1,CREB1,EGFR,EP300,EP400,ERBB4,FLT1,FN1,GNPNAT1,GRN,IL18,MDM2,MTOR,NFIC,NUDT13,PEG3,PRKAA1,RTN4,S100A8,SUMO1,TANK,TFAM,TIA1,TIAL1,UBA1,VCP	32
Cell Death and Survival	Cell viability of lymphoma cell lines	0.00237		0.537	BCL2A1,BIRC5,FN1,MDM2,MTOR,SNX10	6
Cancer,Organismal Injury and Abnormalities,Respiratory Disease	Lung metastasis by tumor	0.00155		0.48	FLT1,IL15,LGALS1,MDM2	4
Cell Death and Survival	Cell death of cervical cancer cell lines	0.000632		0.473	APP,BCL2A1,BIRC5,CDK1,EGFR,ELOC,FASTKD2,FLNB,IL18,MDM2,MTOR,NAA38,NME1,PRTFDC1,UBA1,VCP	16
Cancer,Organismal Injury and Abnormalities	Cancer	1.28e-06		0.422	ADAT2,ADGRF5,ADGRL1,AFDN,AIF1,AKAP14,ALG14,ANAPC13,ANXA1,AP1B1,APP,ARF4,ARMCX3,ARPP19,ATP5MF,ATP5PB,ATP6V1E2,BBOF1,BBS5,BCL2A1,BIRC5,BLOC1S2,BLOC1S6,BMPR1A,BRMS1L,BZW1,CABIN1,CADPS2,CALM1 (includes others),CAPZA1,CAPZA2,CCN3,CCNG1,CDC42BPB,CDK1,CDKN3,CENPP,CENPS/CENPS-CORT,CENPU,CETN2,CFAP97,CFL2,CGA,CHERP,CLCN5,CLDN10,CLDND1,CLK1,CLPB,CMPK1,CNIH1,COL4A1,COL6A3,COL7A1,CREB1,CSGALNACT1,CXCL13,DCUN…	247
DNA Replication, Recombination, and Repair	Synthesis of DNA	1.58e-05		0.313	APP,BIRC5,CCN3,CCNG1,CREB1,EGFR,EP300,ERBB4,FLT1,FN1,GON4L,GRN,LGALS1,MDM2,MTOR,NCOA1,PCLAF,SH2D1A,SMARCA4,TIPIN	20
Cellular Development,Cellular Growth and Proliferation	Cell proliferation of ovarian cancer cell lines	0.000443		0.31	APP,BIRC5,EGFR,EIF5A2,ERBB4,FN1,GRN,LGALS1,TMSB10/TMSB4X	9
Cellular Development,Cellular Growth and Proliferation	Proliferation of stem cells	3.84e-05		0.281	APP,BMPR1A,EGFR,FN1,GNPNAT1,HMGB2,IL15,LGALS1,PLXNB2,S100A4,SMARCA4,SOX17,TIAL1	13
Organismal Survival	Organismal death	1.01e-08		0.281	ADGRF5,AFDN,ANXA1,APP,ARF4,ARPP19,ATP5MF,BCL2A1,BIRC5,BLOC1S2,BMPR1A,CABIN1,CADPS2,CAPZA2,CCN3,CCNG1,CDK1,CDKN3,CENPU,CETN2,CFL2,CLK1,COL4A1,COL7A1,CREB1,CSGALNACT1,DNA2,DNAJC5,DPH3,ECT2,EGFR,EP300,EP400,ERBB4,FLNB,FLT1,FN1,GNPNAT1,GRN,H2AZ1,HPRT1,HUWE1,IL15,IL18,KDM4A,KIF7,LY96,MDM2,MED21,MKI67,MTOR,MYH9,NCOA1,NCOR1,NFIC,PDCD10,PLXNB2,PSMB4,RBP1,RGS10,RNF14,RPL5,RPL6,RTN4,S100A4,S100A8,SLC19A1,S…	85
Gene Expression	Transactivation of RNA	0.000596		0.273	APP,CABIN1,CREB1,EP300,ERBB4,LGALS1,MDM2,MED31,MED6,NCOA1,NCOR1,NFIC,NME1,RCHY1,RNF14,S100A4,SMARCA4,SUMO1,TAF11,YAF2	20
Cell Death and Survival	Cell death of mononuclear leukocytes	0.00117		0.243	APP,BCL2A1,BIRC5,CDK1,CREB1,EP300,GON4L,IL15,IL18,LGALS1,MDM2,MTOR,PRKAA1,S100A8,SH2D1A,XCL1	16
Cellular Movement,Hematological System Development and Function,Immune Cell Trafficking,Inflammatory Response	Migration of neutrophils	0.00219		0.243	ANXA1,FN1,IL18,MYH9,PTPRB,RTN4,S100A8	7
Cell Death and Survival	Cell death of fibroblast cell lines	9.16e-05		0.227	APP,BCL2A1,BIRC5,CCNG1,EGFR,EP400,ERBB4,FLT1,FN1,MDM2,MTOR,NUDT13,RTN4,SUMO1,TANK,TIA1,TIAL1,UBA1,VCP	19
Cell Cycle	M phase	0.00138		0.206	APP,BIRC5,CALM1 (includes others),CCNG1,CDK1,CETN2,ECT2,FN1,MDM2,NME1,SPDL1	11
Cell Death and Survival	Cell death of blood cells	0.000557		0.203	ANXA1,APP,BCL2A1,BIRC5,CABIN1,CDK1,CREB1,EGFR,EP300,FN1,GON4L,IL15,IL18,LGALS1,MDM2,MTOR,NME1,PCLAF,PRKAA1,S100A8,SH2D1A,SMARCA4,SOX17,TREM1,XCL1	25
Nervous System Development and Function,Tissue Morphology	Quantity of central nervous system cells	0.000692		0.198	ANXA1,APP,BMPR1A,CADPS2,CGA,EGFR,MDM2,MTOR,SPTAN1	9
Cell Cycle,Gene Expression	Binding of DNA	7.56e-06		0.19	APP,BMPR1A,CALM1 (includes others),CDK1,CREB1,EGFR,EP300,ERBB4,FN1,HMGB2,IL15,IL18,LGALS1,LY96,MDM2,NCOA1,NCOR1,NFIC,NME1,PRDX4,SMARCA4,SUMO1,TSNAX,XPC	24
Cell-To-Cell Signaling and Interaction	Binding of lymphoma cell lines	0.000163		0.178	ANXA1,APP,CXCL13,EGFR,FN1,MTOR,SH2D1A	7
DNA Replication, Recombination, and Repair,Nucleic Acid Metabolism,Small Molecule Biochemistry	Hydrolysis of nucleotide	0.0012		0.168	CDK1,NME1,RANGAP1,RGS10,SMARCA4,UBA1,VCP	7
Cell Cycle	G1/S phase transition of tumor cell lines	0.000878		0.152	CDKN3,EP300,MDM2,MTOR,PPP1R26,RCHY1,RPL5	7
Developmental Disorder	Growth Failure	0.000969		0.144	CFL2,CGA,CSGALNACT1,DNAJC5,DPH3,EGFR,EP300,FLNB,FLT1,FN1,GNPNAT1,HUWE1,MTOR,ORC4,RBP1,RGS10,SLC19A1,SUMO2,SYNE1,TIA1,TIAL1,XPC	22
Cancer,Organismal Injury and Abnormalities	Solid tumor	2.63e-08		0.129	ADAT2,ADGRF5,ADGRL1,AFDN,AIF1,AKAP14,ALG14,ANAPC13,ANXA1,AP1B1,APP,ARF4,ARMCX3,ARPP19,ATP5MF,ATP5PB,ATP6V1E2,BBOF1,BBS5,BCL2A1,BIRC5,BLOC1S2,BLOC1S6,BMPR1A,BRMS1L,BZW1,CABIN1,CADPS2,CALM1 (includes others),CAPZA1,CAPZA2,CCN3,CCNG1,CDC42BPB,CDK1,CDKN3,CENPP,CENPS/CENPS-CORT,CENPU,CETN2,CFAP97,CFL2,CGA,CHERP,CIAO2A,CLCN5,CLDN10,CLDND1,CLK1,CLPB,CMPK1,CNIH1,COL4A1,COL6A3,COL7A1,CREB1,CSGALNACT1,CXCL…	251
Cellular Movement,Hematological System Development and Function,Immune Cell Trafficking,Inflammatory Response	Cell movement of neutrophils	0.000118		0.125	ANXA1,APP,EGFR,FN1,GBF1,GRN,IL18,LGALS1,MYH9,PTPRB,RTN4,S100A12,S100A8,TMSB10/TMSB4X,TREM1,XCL1	16
Cell Signaling,Molecular Transport,Vitamin and Mineral Metabolism	Entrance of Ca2+	0.00171		0.124	APP,CCN3,EGFR,PRKAA1,RTN4,S100A4	6
Cellular Movement,Hematological System Development and Function,Immune Cell Trafficking	Lymphocyte migration	4.39e-05		0.111	ANXA1,APP,COL4A1,CXCL13,EGFR,FN1,IL15,IL18,ITGAE,LGALS1,MTOR,MYH9,PRKAA1,PTPRB,S100A4,SH2D1A,SUMO1,XCL1	18
Cancer,Organismal Injury and Abnormalities	Non-melanoma solid tumor	1.31e-06		0.103	ADAT2,ADGRF5,ADGRL1,AFDN,AIF1,AKAP14,ANXA1,AP1B1,APP,ARF4,ARMCX3,ARPP19,ATP5MF,ATP5PB,ATP6V1E2,BBOF1,BBS5,BIRC5,BLOC1S2,BLOC1S6,BMPR1A,BRMS1L,BZW1,CABIN1,CADPS2,CALM1 (includes others),CAPZA1,CAPZA2,CCN3,CCNG1,CDC42BPB,CDK1,CDKN3,CENPP,CENPS/CENPS-CORT,CENPU,CETN2,CFAP97,CFL2,CGA,CHERP,CLCN5,CLDN10,CLDND1,CLK1,CLPB,CMPK1,CNIH1,COL4A1,COL6A3,COL7A1,CREB1,CSGALNACT1,CXCL13,DCUN1D1,DMAC1,DNA2,DNAAF6…	241
Cell Cycle	Mitosis	0.000557		0.099	ARPP19,BIRC5,CDK1,CDKN3,DNA2,EGFR,ELOC,EP400,ERBB4,FLT1,GBF1,GRN,JTB,MDM2,MKI67,MTOR,NCOR1,PRTFDC1,SGO1,SMARCA4	20
Embryonic Development,Organismal Development	Growth of embryo	1.3e-05		0.085	AFDN,APP,ARPP19,BMPR1A,EGFR,EP300,EP400,FLT1,FN1,GNPNAT1,GRN,HUWE1,IL15,LGALS1,MTOR,NCOA1,NFIC,PLXNB2,S100A4,SMARCA4,SUMO2,SYNE1,TIAL1	23
Neurological Disease	Progressive neurological disorder	0.00215		0.065	ADGRL1,ANXA1,APP,ATP5PB,BIRC5,CADPS2,CALM1 (includes others),CDK1,DNA2,ERBB4,FLT1,GRN,GSTO1,HLA-DQA1,HPRT1,IL18,LGALS1,MTOR,MYH9,NDUFB8,NDUFV2,PRRC2A,RNF14,RPL5,RTN4,S100A4,SLCO2A1,SPARCL1,TFAM,TFB1M,TUBA1B,TUBD1,VCP,WDFY3	34
Cell Death and Survival	Apoptosis	0.000307		0.059	AIF1,ANXA1,APP,ARF4,BCL2A1,BIRC5,BLOC1S2,BMPR1A,CABIN1,CCN3,CCNG1,CDK1,CDKN3,CGA,COL4A1,CREB1,DNAJC5,ECT2,EGFR,ELOC,EP300,EP400,ERBB4,FASTKD2,FLNB,FLT1,FN1,GNPNAT1,GON4L,GRN,HMGB2,HUWE1,IL15,IL18,LGALS1,LY96,MDM2,MKI67,MTOR,NAA38,NCOA1,NDUFAF4,NDUFV2,NFIC,NME1,NUDT13,PCLAF,PDCD10,PEG3,PRDX4,PRKAA1,PRTFDC1,PSMA5,RRBP1,RTN4,S100A4,S100A8,SAR1A,SMARCA4,SOX17,SRGN,SUMO1,SUMO2,SYNE1,TFAM,TFB1M,TIA1,TI…	75
Cell Signaling	Protein kinase cascade	0.00167		0.054	APP,CALM1 (includes others),EGFR,ERBB4,FLT1,IL18,IRAK1BP1,LY96,NCOR1,PSMA1,PSMA3,PSMA4,PSMA5,PSMA6,PSMB4,S100A12,S100A4,SPTAN1,TANK	19
Cell Death and Survival	Necrosis	6.43e-05		0.045	ANXA1,APP,BCL2A1,BIRC5,BMPR1A,CABIN1,CADPS2,CCN3,CCNG1,CDK1,COL4A1,CREB1,DNAJC5,EGFR,ELOC,EP300,EP400,ERBB4,FASTKD2,FLNB,FLT1,FN1,GNPNAT1,GON4L,GRN,HMGB2,HPRT1,HUWE1,IL15,IL18,LGALS1,LY96,MDM2,MED21,MED6,MKI67,MTOR,NAA38,NCOA1,NDUFAF4,NDUFV2,NFIC,NME1,NUDT13,PCLAF,PEG3,PRKAA1,PRTFDC1,PSMA3,PSMA4,PSMA5,PSMA6,RGS10,RPL5,RPL6,RTN4,S100A4,S100A8,SAR1A,SFR1,SH2D1A,SMARCA4,SOX17,SRGN,SUMO1,SYNE1,TANK,T…	78
Cellular Movement,Hematological System Development and Function,Immune Cell Trafficking	Migration of mononuclear leukocytes	3.79e-05		0.038	ANXA1,APP,COL4A1,CXCL13,EGFR,FLT1,FN1,IL15,IL18,ITGAE,LGALS1,MTOR,MYH9,PRKAA1,PTPRB,S100A4,SH2D1A,SUMO1,XCL1	19
Developmental Disorder	Growth failure or short stature	0.00224		0.034	CFL2,CGA,CSGALNACT1,DNA2,DNAJC5,DPH3,EGFR,EP300,FLNB,FLT1,FN1,GNPNAT1,HUWE1,IFT80,MTOR,ORC4,RBP1,RGS10,SLC19A1,SUMO2,SYNE1,TIA1,TIAL1,XPC	24
Cell-mediated Immune Response,Cellular Movement,Hematological System Development and Function,Immune Cell Trafficking	Cell movement of T lymphocytes	0.00019		0.034	APP,COL4A1,CXCL13,FN1,IL15,ITGAE,LGALS1,MYH9,PRKAA1,PTPRB,S100A4,SUMO1,XCL1	13
Cardiovascular Disease,Organismal Injury and Abnormalities	Peripheral vascular disease	4.56e-05		0.033	APP,COL4A1,EGFR,FLT1,FN1,GRN,HBB,IL15,IL18,LY96,MED21,MOB4,OMD,PDCD10,RRBP1,RTN4,S100A12,SNX10,TREM1,TTC33,TUBD1	21
Cardiovascular Disease,Neurological Disease,Organismal Injury and Abnormalities	Cerebrovascular dysfunction	0.00156		0.033	APP,COL4A1,EGFR,FLT1,FN1,GRN,IL18,LY96,PDCD10,RRBP1,RTN4,S100A12,TUBD1	13
Cancer,Organismal Injury and Abnormalities	Malignant solid tumor	1.42e-06		0.014	ADAT2,ADGRF5,ADGRL1,AFDN,AIF1,AKAP14,ALG14,ANAPC13,ANXA1,AP1B1,APP,ARF4,ARMCX3,ARPP19,ATP5MF,ATP5PB,ATP6V1E2,BBOF1,BBS5,BIRC5,BLOC1S2,BLOC1S6,BMPR1A,BRMS1L,BZW1,CABIN1,CADPS2,CALM1 (includes others),CAPZA1,CAPZA2,CCN3,CCNG1,CDC42BPB,CDK1,CDKN3,CENPP,CENPS/CENPS-CORT,CENPU,CETN2,CFAP97,CFL2,CGA,CHERP,CLCN5,CLDN10,CLDND1,CLK1,CLPB,CMPK1,CNIH1,COL4A1,COL6A3,COL7A1,CREB1,CSGALNACT1,CXCL13,DCUN1D1,DMA…	246
Cell-To-Cell Signaling and Interaction,Cellular Assembly and Organization	Quantity of focal adhesions	7.2e-05		0	CFL2,EGFR,FLNB,FN1,MYH9,SPTAN1	6
Cell Death and Survival	Cell viability of epithelial cells	0.00131		0	BCL2A1,EGFR,IL18,MDM2,MTOR	5
Cellular Movement	Influx of cells	0.0018		0	ANXA1,IL18,LY96,PRKAA1,RTN4,S100A8	6
Cell Death and Survival	Cell death of immune cells	0.00114		-0.017	ANXA1,APP,BCL2A1,BIRC5,CABIN1,CDK1,CREB1,EGFR,EP300,FN1,GON4L,IL15,IL18,LGALS1,MDM2,MTOR,NME1,PRKAA1,S100A8,SH2D1A,SMARCA4,TREM1,XCL1	23
Cellular Movement,Hematological System Development and Function,Immune Cell Trafficking	Cell movement of granulocytes	0.000389		-0.039	ANXA1,APP,EGFR,FN1,GBF1,GRN,IL15,IL18,LGALS1,MYH9,PTPRB,RTN4,S100A12,S100A8,TMSB10/TMSB4X,TREM1,XCL1	17
Cardiovascular System Development and Function,Organismal Development	Angiogenesis	0.00152		-0.044	AIF1,ANXA1,APP,BIRC5,BMPR1A,CCN3,COL4A1,CREB1,ECT2,EGFR,FLNB,FLT1,FN1,GRN,HMGB2,IL15,IL18,KIF7,LGALS1,MDM2,MTOR,MYH9,NCOA1,PDCD10,PRKAA1,PTPRB,RTN4,S100A12,S100A4,S100A8,SMARCA4,SOX17,SRGN	33
Cancer,Organismal Injury and Abnormalities	Benign solid tumor	1.07e-05		-0.064	ADGRL1,ANXA1,BIRC5,CDK1,CGA,CLCN5,COL4A1,COL6A3,COL7A1,EGFR,ERBB4,FLT1,GSTO1,HLA-DQA1,HMGB2,HUWE1,LGALS1,MDM2,MKI67,MTOR,MYH9,NDUFV2,PDCD10,PEG3,PKIA,PLXNB2,PSMA6,S100A4,S100A8,SPARCL1,TUBD1,TWF1,VCP,XPC	34
Cell Death and Survival,DNA Replication, Recombination, and Repair	Fragmentation of DNA	0.000668		-0.066	APP,BIRC5,GON4L,GRN,HMGB2,RTN4,S100A4,TIA1,TIAL1	9
Cellular Movement,Hematological System Development and Function,Immune Cell Trafficking,Inflammatory Response	Migration of phagocytes	0.000287		-0.076	ANXA1,APP,COL4A1,CXCL13,EGFR,FLT1,FN1,IL15,IL18,LGALS1,MYH9,PTPRB,RTN4,S100A8	14
Cancer,Cell Death and Survival,Organismal Injury and Abnormalities,Tumor Morphology	Apoptosis of tumor cells	0.000607		-0.084	ANXA1,BIRC5,CDK1,EGFR,EP300,FLT1,IL15,IL18,LGALS1,MDM2,MTOR,RTN4,SMARCA4	13
Cell Death and Survival	Apoptosis of myeloid cells	0.000372		-0.116	ANXA1,APP,BCL2A1,BIRC5,IL15,IL18,LGALS1,MDM2,MTOR,S100A8,TREM1	11
Cellular Development,Cellular Growth and Proliferation,Organ Development,Skeletal and Muscular System Development and Function,Tissue Development	Proliferation of smooth muscle cells	0.00188		-0.124	AIF1,BIRC5,BMPR1A,CCN3,CREB1,EGFR,IL15,IL18,MTOR,NCOA1,RTN4,SMARCA4	12
Cellular Movement	Invasion of tumor cell lines	0.00151		-0.149	AFDN,ANXA1,APP,BIRC5,CCN3,CDC42BPB,CDK1,CDKN3,COL7A1,ECT2,EGFR,ERBB4,FN1,GRN,LARP1,LGALS1,MDM2,MTOR,NCOR1,NDUFAF4,NME1,PLGRKT,PRKAA1,S100A12,S100A4,SPARCL1,SRGN,TMSB10/TMSB4X,VCP	29
Cell-To-Cell Signaling and Interaction,Cellular Compromise,Cellular Function and Maintenance,Inflammatory Response	Respiratory burst of phagocytes	0.00235		-0.152	APP,FN1,IL18,TREM1	4
Cellular Movement	Chemotaxis	6.5e-06		-0.2	AIF1,ANXA1,APP,CCN3,CXCL13,EGFR,ERBB4,FLT1,FN1,GBF1,GRN,HMGB2,IL15,IL18,LGALS1,MTOR,PLGRKT,RGS10,RTN4,S100A12,S100A4,S100A8,SUMO1,TMSB10/TMSB4X,TREM1,XCL1	26
Cancer,Organismal Injury and Abnormalities,Respiratory Disease	Lung cancer	0.00221		-0.223	ANXA1,BIRC5,CABIN1,CADPS2,CDK1,CENPU,CLDN10,CLK1,CLPB,COL4A1,COL6A3,CSGALNACT1,CXCL13,DNA2,ECT2,EGFR,EP300,EP400,ERBB4,FLT1,FN1,HLA-DQA1,HUWE1,IL15,IL18,ITGAE,KIF16B,KIF7,KYNU,LGALS1,MDM2,MKI67,MTOR,MYH9,NCDN,NCOA1,NCOR1,NME1,PCGF6,PCMT1,PEG3,PRDX4,PSMB4,PTPRB,RANGAP1,RPL5,RRBP1,S100A4,SGO1,SMARCA4,SOX17,SPTSSA,SRGN,SYNE1,TIAL1,TMSB10/TMSB4X,TTC33,TUBD1,UBA1,XPC,ZNF248,ZNF33B	62
Cellular Movement,Hematological System Development and Function,Immune Cell Trafficking,Inflammatory Response	Chemotaxis of granulocytes	3.94e-05		-0.229	ANXA1,APP,GBF1,GRN,IL15,IL18,LGALS1,S100A12,S100A8,TMSB10/TMSB4X,TREM1,XCL1	12
Cell-To-Cell Signaling and Interaction	Adhesion of tumor cell lines	0.000894		-0.231	AFDN,ANXA1,CCN3,CXCL13,EGFR,FN1,IL18,MTOR,MYH9,NME1,PRKAA1,SH2D1A,SPTAN1,SRGN	14
Gene Expression	Transactivation	0.000208		-0.231	APP,CABIN1,CREB1,EP300,ERBB4,LGALS1,MDM2,MED31,MED6,NCOA1,NCOR1,NFIC,NME1,RCHY1,RNF14,S100A4,SMARCA4,SUMO1,TAF11,TFAM,TFB2M,YAF2	22
Cancer,Organismal Injury and Abnormalities	Tumorigenesis of tissue	3.37e-06		-0.243	ADAT2,ADGRF5,ADGRL1,AFDN,AIF1,AKAP14,ANXA1,AP1B1,APP,ARF4,ARMCX3,ARPP19,ATP5MF,ATP5PB,ATP6V1E2,BBOF1,BBS5,BIRC5,BLOC1S2,BLOC1S6,BMPR1A,BRMS1L,BZW1,CABIN1,CADPS2,CALM1 (includes others),CAPZA1,CAPZA2,CCN3,CCNG1,CDC42BPB,CDK1,CDKN3,CENPP,CENPS/CENPS-CORT,CENPU,CETN2,CFAP97,CFL2,CGA,CHERP,CLCN5,CLDN10,CLDND1,CLK1,CLPB,CMPK1,CNIH1,COL4A1,COL6A3,COL7A1,CREB1,CSGALNACT1,CXCL13,DCUN1D1,DMAC1,DNA2,DNAAF6…	239
Cell-To-Cell Signaling and Interaction	Adhesion of lymphoma cell lines	0.000114		-0.246	ANXA1,CXCL13,EGFR,FN1,MTOR,SH2D1A	6
Cellular Movement,Hematological System Development and Function,Immune Cell Trafficking,Inflammatory Response	Cell movement of monocytes	0.00183		-0.25	AIF1,ANXA1,APP,COL4A1,EGFR,FLT1,FN1,LGALS1,S100A12	9
Nervous System Development and Function,Organ Morphology,Tissue Morphology	Quantity of brain cells	0.000634		-0.258	ANXA1,APP,BMPR1A,CADPS2,CGA,EGFR,MDM2,SPTAN1	8
Cell Death and Survival	Cell death of T lymphocytes	0.00196		-0.281	BCL2A1,BIRC5,CDK1,CREB1,EP300,IL15,IL18,LGALS1,MDM2,MTOR,PRKAA1,SH2D1A,XCL1	13
Cell-To-Cell Signaling and Interaction	Response of myeloid leukocytes	0.00148		-0.281	ANXA1,APP,FN1,GRN,IL15,IL18,TREM1	7
Cancer,Organismal Injury and Abnormalities,Respiratory Disease	Advanced lung cancer	7.68e-05		-0.291	ANXA1,BIRC5,EGFR,ERBB4,FLT1,FN1,IL15,IL18,LGALS1,MDM2,MTOR,SMARCA4,TMSB10/TMSB4X,TUBD1	14
Cancer,Hematological Disease,Immunological Disease,Organismal Injury and Abnormalities	Lymphoma	0.00114		-0.293	ADGRF5,ANXA1,APP,BIRC5,CDK1,CLK1,COL4A1,COL6A3,CXCL13,DNA2,DNAAF6,EGFR,ELOC,EP300,ERBB4,FKBP3,FN1,GCN1,HLA-DQA1,HPRT1,HUWE1,IL15,IL18,ITGAE,LGALS1,MDM2,MKI67,MTOR,NCOR1,NME1,PLXNB2,PPP1R26,RPL5,S100A4,SMARCA4,TIA1,TUBD1,TWF1,VCP,WDFY3,XPC	41
Organismal Development	Growth of organism	9.49e-05		-0.332	AFDN,AIF1,ALG14,APP,ARPP19,BCL2A1,BMPR1A,COL4A1,CREB1,EGFR,EP300,EP400,FLT1,FN1,GNPNAT1,GRN,HUWE1,IL15,IL18,LGALS1,MTOR,NCOA1,NCOR1,NFIC,PLXNB2,S100A4,SMARCA4,SUMO2,SYNE1,TIAL1,TIMM8A	31
Cancer,Organismal Injury and Abnormalities,Reproductive System Disease	Mammary tumor	4.5e-06		-0.362	ADGRF5,ANAPC13,ANXA1,APP,ARF4,ATP5MF,BCL2A1,BIRC5,BMPR1A,CADPS2,CALM1 (includes others),CAPZA2,CCNG1,CDK1,CENPU,CLK1,COL7A1,DNAAF6,DSCC1,EGFR,ELOC,EP300,EP400,ERBB4,ETFA,FKBP3,FLNB,FLT1,FN1,GCN1,GON4L,GSTO1,HBB,HECTD4,HLA-DQA1,HUWE1,IL18,ITGAE,KBTBD3,KIF7,LARP1,LGALS1,MDM2,MKI67,MTOR,MYH9,NCOR1,NDUFAF4,NDUFC1,NME1,PEG3,PPP1R26,PSMA5,PSMB4,RAD51AP1,RANGAP1,RNF14,RPL5,RPL6,RTN4,S100A4,S100A8,SEPSEC…	74
Cancer,Organismal Injury and Abnormalities	Visceral metastasis	0.00244		-0.374	ANXA1,BIRC5,COL4A1,COL6A3,EGFR,FLT1,HMGB2,IL15,IL18,LGALS1,MAB21L1,MDM2,MTOR,PEG3,S100A4,TUBD1	16
Cancer,Organismal Injury and Abnormalities	Nonhematologic malignant neoplasm	6.11e-07		-0.396	ADAT2,ADGRF5,ADGRL1,AFDN,AIF1,AKAP14,ALG14,ANXA1,AP1B1,APP,ARF4,ARMCX3,ARPP19,ATP5MF,ATP5PB,ATP6V1E2,BBOF1,BBS5,BIRC5,BLOC1S2,BLOC1S6,BMPR1A,BRMS1L,BZW1,CABIN1,CADPS2,CALM1 (includes others),CAPZA1,CAPZA2,CCN3,CCNG1,CDC42BPB,CDK1,CDKN3,CENPP,CENPS/CENPS-CORT,CENPU,CETN2,CFAP97,CFL2,CGA,CHERP,CLCN5,CLDN10,CLDND1,CLK1,CLPB,CMPK1,CNIH1,COL4A1,COL6A3,COL7A1,CREB1,CSGALNACT1,CXCL13,DCUN1D1,DMAC1,DNA2,…	243
Cellular Movement	Homing of cells	5.93e-06		-0.405	AIF1,ANXA1,APP,CCN3,CXCL13,EGFR,ERBB4,FLT1,FN1,GBF1,GRN,HMGB2,IL15,IL18,ITGAE,LGALS1,MTOR,PLGRKT,RGS10,RTN4,S100A12,S100A4,S100A8,SUMO1,TMSB10/TMSB4X,TREM1,XCL1	27
Cellular Movement	Cell movement of myeloid cells	0.000375		-0.438	AIF1,ANXA1,APP,COL4A1,EGFR,FLT1,FN1,GBF1,GRN,IL15,IL18,LGALS1,MTOR,MYH9,PLGRKT,PTPRB,RTN4,S100A12,S100A4,S100A8,TMSB10/TMSB4X,TREM1,XCL1	23
Cancer,Organismal Injury and Abnormalities,Reproductive System Disease	Breast cancer	3.8e-06		-0.447	ADGRF5,ANAPC13,ANXA1,APP,ARF4,ATP5MF,BIRC5,CADPS2,CALM1 (includes others),CAPZA2,CCNG1,CDK1,CENPU,CLK1,COL7A1,DNAAF6,DSCC1,EGFR,ELOC,EP300,EP400,ERBB4,ETFA,FKBP3,FLNB,FLT1,FN1,GCN1,GON4L,GSTO1,HBB,HECTD4,HLA-DQA1,HUWE1,IL18,ITGAE,KBTBD3,KIF7,LARP1,LGALS1,MDM2,MKI67,MTOR,MYH9,NCOR1,NDUFC1,NME1,PEG3,PPP1R26,PSMA5,PSMB4,RAD51AP1,RANGAP1,RNF14,RPL5,RPL6,RTN4,S100A4,S100A8,SEPSECS,SGO1,SLIRP,SMARCA4,S…	71
Cancer,Organismal Injury and Abnormalities,Reproductive System Disease	Breast carcinoma	6.23e-05		-0.447	ANXA1,ARF4,BIRC5,CADPS2,CALM1 (includes others),CDK1,CENPU,CLK1,COL7A1,DNAAF6,EGFR,EP300,EP400,ERBB4,ETFA,FKBP3,FN1,GCN1,GON4L,HECTD4,HLA-DQA1,HUWE1,IL18,ITGAE,KBTBD3,KIF7,LARP1,LGALS1,MDM2,MKI67,MTOR,MYH9,NCOR1,NDUFC1,PEG3,PSMA5,RAD51AP1,RANGAP1,RNF14,RPL5,RTN4,S100A4,SEPSECS,SGO1,SMARCA4,SOX17,SPTAN1,SYNE1,TMEM106C,TUBD1,UBA1,WDFY3	52
Cellular Movement	Migration of lymphoma cell lines	0.000236		-0.447	CXCL13,MTOR,NME1,PLGRKT,TWF1	5
Cancer,Organismal Injury and Abnormalities	Multiple cancers	0.000571		-0.447	ADGRF5,AIF1,ANAPC13,ANXA1,AP1B1,APP,ARF4,ATP5MF,BIRC5,CABIN1,CADPS2,CALM1 (includes others),CAPZA2,CCNG1,CDK1,CDKN3,CENPU,CLK1,COL4A1,COL6A3,COL7A1,DNAAF6,DSCC1,ECT2,EGFR,ELOC,EP300,EP400,ERBB4,ETFA,FBXO9,FKBP3,FLNB,FLT1,FN1,GBF1,GCN1,GON4L,GSTO1,HBB,HECTD4,HLA-DQA1,HUWE1,IL15,IL18,ITGAE,KBTBD3,KIF16B,KIF7,LARP1,LGALS1,MDM2,MKI67,MTOR,MYH9,NCOR1,NDUFC1,NME1,PCLAF,PEG3,PPP1R26,PRKAA1,PSMA5,PSMB4,R…	88
Cancer,Organismal Injury and Abnormalities,Reproductive System Disease	Breast or ovarian cancer	0.000998		-0.447	ADGRF5,AIF1,ANAPC13,ANXA1,AP1B1,APP,ARF4,ATP5MF,BIRC5,CABIN1,CADPS2,CALM1 (includes others),CAPZA2,CCNG1,CDK1,CDKN3,CENPU,CLK1,COL4A1,COL6A3,COL7A1,DNAAF6,DSCC1,ECT2,EGFR,ELOC,EP300,EP400,ERBB4,ETFA,FKBP3,FLNB,FLT1,FN1,GBF1,GCN1,GON4L,GSTO1,HBB,HECTD4,HLA-DQA1,HUWE1,IL18,ITGAE,KBTBD3,KIF16B,KIF7,LARP1,LGALS1,MDM2,MKI67,MTOR,MYH9,NCOR1,NDUFC1,NME1,PCLAF,PEG3,PPP1R26,PSMA5,PSMB4,RAD51AP1,RANGAP1,RC…	85
Cellular Development,Cellular Growth and Proliferation	Cell proliferation of tumor cell lines	7.17e-05		-0.455	ANXA1,APP,BIRC5,BMPR1A,CCN3,CDK1,CDKN3,COL6A3,CREB1,ECT2,EGFR,EIF5A2,EP300,ERBB4,FBXO9,FLT1,FN1,GRN,H2AZ1,HUWE1,IL15,IL18,LARP1,LGALS1,MDM2,MKI67,MOB4,MSMB,MTOR,NAA38,NCOA1,NCOR1,NDUFAF2,NDUFAF4,NME1,PCLAF,PDCD10,PRKAA1,PSMA4,PSMA5,RCHY1,RNF14,S100A4,S100A8,SLC19A1,SMARCA4,SOX17,SPARCL1,SPTAN1,SUMO1,SUMO2,TIA1,TMSB10/TMSB4X,UBA1,VCP,XPC,ZNF639	57
Cell Cycle	Cell cycle progression	0.000152		-0.459	AIF1,APP,ARPP19,BCL2A1,BIRC5,BMPR1A,CCNG1,CDK1,CDKN3,COL6A3,CREB1,DNA2,EGFR,ELOC,EP300,EP400,ERBB4,FLT1,GBF1,GRN,HLA-DQA1,JTB,MDM2,MKI67,MTOR,NCOR1,NME1,PCLAF,PRKAA1,PRTFDC1,PTPRB,S100A4,SGO1,SLC19A1,SMARCA4,VCP,XPC	37
Cancer,Organismal Injury and Abnormalities	Carcinoma	3.66e-06		-0.517	ADAT2,ADGRF5,ADGRL1,AFDN,AIF1,AKAP14,ANXA1,AP1B1,APP,ARF4,ARMCX3,ARPP19,ATP5MF,ATP5PB,ATP6V1E2,BBOF1,BBS5,BIRC5,BLOC1S2,BLOC1S6,BMPR1A,BRMS1L,BZW1,CABIN1,CADPS2,CALM1 (includes others),CAPZA1,CAPZA2,CCN3,CCNG1,CDC42BPB,CDK1,CDKN3,CENPP,CENPS/CENPS-CORT,CENPU,CETN2,CFAP97,CFL2,CGA,CHERP,CLCN5,CLDN10,CLDND1,CLK1,CLPB,CMPK1,CNIH1,COL4A1,COL6A3,COL7A1,CREB1,CSGALNACT1,CXCL13,DCUN1D1,DMAC1,DNA2,DNAAF6…	238
Cell-To-Cell Signaling and Interaction,Cellular Movement	Recruitment of cells	1.14e-05		-0.534	ANXA1,APP,CXCL13,EGFR,FLT1,FN1,IL15,IL18,ITGAE,LGALS1,LY96,MTOR,NFIC,PDCD10,PLGRKT,RTN4,S100A4,S100A8,ST3GAL6	19
Cell-To-Cell Signaling and Interaction,Cellular Movement	Recruitment of myeloid cells	0.00176		-0.55	ANXA1,APP,FLT1,IL18,LGALS1,LY96,NFIC,PLGRKT,RTN4,S100A4,S100A8,ST3GAL6	12
Cellular Movement,Hematological System Development and Function,Immune Cell Trafficking,Inflammatory Response	Chemotaxis of neutrophils	0.000883		-0.583	APP,GBF1,GRN,IL18,S100A12,S100A8,TMSB10/TMSB4X,TREM1,XCL1	9
Cellular Movement,Hematological System Development and Function,Immune Cell Trafficking	Cell movement of leukocytes	0.000571		-0.602	AIF1,ANXA1,APP,BMPR1A,COL4A1,CXCL13,EGFR,FLT1,FN1,GBF1,GRN,IL15,IL18,ITGAE,LGALS1,MTOR,MYH9,PLGRKT,PRKAA1,PTPRB,RTN4,S100A12,S100A4,S100A8,SH2D1A,SUMO1,TMSB10/TMSB4X,TREM1,XCL1	29
Cellular Movement,Hematological System Development and Function,Immune Cell Trafficking	Cell movement of mononuclear leukocytes	0.000167		-0.62	AIF1,ANXA1,APP,COL4A1,CXCL13,EGFR,FLT1,FN1,IL15,IL18,ITGAE,LGALS1,MTOR,MYH9,PRKAA1,PTPRB,S100A12,S100A4,SH2D1A,SUMO1,XCL1	21
Cellular Compromise,Inflammatory Response	Degranulation of cells	0.00103		-0.623	ANXA1,APP,CALM1 (includes others),DNAJC5,FN1,GRN,HBB,HUWE1,IL15,IL18,KLRF1,PRDX4,PSMA5,PTPRB,S100A12,S100A8,SPTAN1,SRGN,TMSB10/TMSB4X,TREM1,VCP	21
Cellular Development,Cellular Growth and Proliferation,Embryonic Development	Proliferation of embryonic cell lines	0.00172		-0.623	BIRC5,CREB1,DCUN1D1,EGFR,FN1,LARP1,MDM2,MTOR,SUMO1,TIA1,TIAL1,TSNAX	12
Post-Translational Modification	Ubiquitination	7.42e-07		-0.657	CENPS/CENPS-CORT,ELOC,FBXO9,HPRT1,HUWE1,MDM2,MED21,MED31,MED6,MTOR,PSMA1,PSMA3,PSMA4,PSMA5,PSMA6,PSMB4,RCHY1,RNF14,SUMO2,SVBP,UBA1,UBE2W,VCP,WDR61	24
Post-Translational Modification	Ubiquitination of protein	2.05e-06		-0.657	CENPS/CENPS-CORT,ELOC,FBXO9,HUWE1,MDM2,MED21,MED31,MED6,MTOR,PSMA1,PSMA3,PSMA4,PSMA5,PSMA6,PSMB4,RCHY1,RNF14,SUMO2,SVBP,UBA1,UBE2W,VCP,WDR61	23
Cellular Movement	Invasion of cells	0.000198		-0.663	AFDN,ANXA1,APP,ARF4,BIRC5,CCN3,CDC42BPB,CDK1,CDKN3,CGA,COL7A1,ECT2,EGFR,ERBB4,FLT1,FN1,GRN,IL18,LARP1,LGALS1,MDM2,MTOR,NCOA1,NCOR1,NDUFAF4,NME1,PLGRKT,PRKAA1,PTPN23,S100A12,S100A4,S100A8,SMARCA4,SPARCL1,SRGN,TMSB10/TMSB4X,VCP	37
Inflammatory Response	Degranulation	0.000466		-0.665	ANXA1,APP,CALM1 (includes others),DNAJC5,FN1,GRN,HBB,HUWE1,IL15,IL18,ITGAE,KLRF1,PRDX4,PSMA5,PTPRB,S100A12,S100A8,SPTAN1,SRGN,TMSB10/TMSB4X,TREM1,VCP	22
Cell Death and Survival	Killing of cells	0.00189		-0.667	APP,IL15,IL18,ITGAE,LGALS1,LY96,MDM2,MTOR,NUP43,SH2D1A	10
Infectious Diseases	Infection of cells	4.36e-07		-0.684	ALG14,AP1B1,APP,ARPC3,CLDND1,EGFR,ELOC,EP300,FN1,GBF1,HUWE1,IL15,IL18,MDM2,MED31,MED6,MND1,NDUFAF2,PIGK,PRKAA1,PSMA1,PSMA3,PSMA5,RPL5,SLCO2A1,SPCS3,SPTAN1,SUMO1,SUMO2,TANK,TIMM8A,TIPIN,TRMT5,TWF1	34
Cellular Development,Cellular Growth and Proliferation	Cell proliferation of carcinoma cell lines	0.00209		-0.692	ANXA1,APP,BIRC5,BMPR1A,CCN3,CDK1,CREB1,ECT2,EGFR,EP300,GRN,IL18,MDM2,MTOR,NDUFAF2,S100A8,SMARCA4,TIA1,UBA1	19
Cardiovascular System Development and Function,Cellular Movement	Migration of vascular endothelial cells	0.000547		-0.696	ANXA1,EGFR,FLNB,FLT1,FN1,LGALS1,MDM2,PRKAA1,RTN4,TMSB10/TMSB4X	10
Cardiovascular System Development and Function,Organismal Development	Growth of blood vessel	0.00179		-0.707	AIF1,BMPR1A,CCN3,FLT1,FN1,LGALS1,NCOA1,PRKAA1,RTN4,SMARCA4	10
Cellular Movement	Invasion of colorectal cancer cell lines	0.00188		-0.742	ANXA1,BIRC5,EGFR,NME1,S100A4,TMSB10/TMSB4X	6
Cell Cycle	G1/S phase transition	0.000113		-0.754	BIRC5,CCNG1,CDK1,CDKN3,EP300,FLT1,FN1,MDM2,MTOR,ORC4,PPP1R26,RCHY1,RPL5	13
Cancer,Organismal Injury and Abnormalities	Invasive tumor	0.000451		-0.772	ADGRF5,AFDN,ANXA1,ARF4,BIRC5,BMPR1A,CALM1 (includes others),CENPU,COL4A1,COL6A3,CREB1,EGFR,EP300,ERBB4,FLT1,FN1,HLA-DQA1,HMGB2,HPRT1,IL15,IL18,ITGAE,LGALS1,MAB21L1,MDM2,MED21,MKI67,MTOR,MYH9,NCOR1,NME1,PEG3,RTN4,S100A4,SGO1,SMARCA4,SYNE1,TMSB10/TMSB4X,TUBD1,XPC	40
Cell Death and Survival	Apoptosis of fibroblast cell lines	0.00217		-0.797	APP,BCL2A1,BIRC5,CCNG1,EGFR,EP400,ERBB4,FN1,MDM2,MTOR,NUDT13,RTN4,SUMO1	13
Endocrine System Development and Function,Molecular Transport,Small Molecule Biochemistry	Secretion of hormone	0.00148		-0.808	ANXA1,CADPS2,CGA,CREB1,GRN,PRKAA1,RBP1	7
Inflammatory Response	Inflammatory response of cells	0.000686		-0.849	APP,IL15,LY96,S100A8,TREM1	5
Cell Death and Survival	Anoikis	0.00047		-0.864	BIRC5,COL4A1,EGFR,FLT1,FN1,GRN,MTOR,SRGN	8
Cellular Movement	Cell movement	0.000744		-0.872	ADGRF5,AFDN,AIF1,ANXA1,APP,ARF4,ARPC3,BMPR1A,CADPS2,CCN3,CDK1,CDKN3,CGA,COL4A1,COL7A1,CREB1,CXCL13,DNAAF6,ECT2,EGFR,ERBB4,FLNB,FLT1,FN1,GBF1,GRN,HMGB2,HUWE1,IL15,IL18,ITGAE,LGALS1,LY96,MDM2,MOB4,MTOR,MYH9,NCDN,NFIC,NME1,PDCD10,PEG3,PLGRKT,PLXNB2,PRKAA1,PTPN23,PTPRB,RBP1,RGS10,RRBP1,RTN4,S100A12,S100A4,S100A8,SH2D1A,SLIRP,SMARCA4,SPARCL1,SRGN,ST3GAL6,SUMO1,TMSB10/TMSB4X,TREM1,TSNAX,TWF1,VCP,XCL1	67
Cell-To-Cell Signaling and Interaction,Hematological System Development and Function	Response of natural killer cells	0.000172		-0.873	FN1,IL15,IL18,MTOR,SH2D1A	5
Gene Expression	Transcription	0.000599		-0.887	AFDN,AIF1,APP,ARF4,ARMCX3,BIRC5,BLOC1S2,BMPR1A,CCN3,CDK1,CGA,CREB1,ECT2,EGFR,ELOC,EP300,ERBB4,FN1,GON4L,GRN,H2AZ1,HBB,HMGB2,IL18,KDM4A,LGALS1,LY96,MDM2,MED21,MED31,MED6,MTOR,NCOA1,NCOR1,NFIC,NFYB,NME1,PCGF6,PDCD10,PEG3,PKIA,PRKAA1,RNF14,RPL5,RPL6,SFR1,SMARCA4,SOX17,SUMO1,SUMO2,TAF11,TANK,TFAM,TFB1M,TFB2M,TIAL1,TRIAP1,WDR61,XCL1,XPC,YAF2,ZNF639	62
Cancer,Organismal Injury and Abnormalities	Extracranial solid tumor	2.17e-08		-0.892	ADAT2,ADGRF5,ADGRL1,AFDN,AIF1,AKAP14,ALG14,ANAPC13,ANXA1,AP1B1,APP,ARF4,ARMCX3,ARPP19,ATP5MF,ATP5PB,ATP6V1E2,BBOF1,BBS5,BCL2A1,BIRC5,BLOC1S2,BLOC1S6,BMPR1A,BRMS1L,BZW1,CABIN1,CADPS2,CALM1 (includes others),CAPZA1,CAPZA2,CCN3,CCNG1,CDC42BPB,CDK1,CDKN3,CENPP,CENPS/CENPS-CORT,CENPU,CETN2,CFAP97,CFL2,CGA,CHERP,CIAO2A,CLCN5,CLDN10,CLDND1,CLK1,CLPB,CMPK1,CNIH1,COL4A1,COL6A3,COL7A1,CREB1,CSGALNACT1,CXCL…	250
Inflammatory Response	Cytotoxic reaction of cells	0.000354		-0.905	APP,BIRC5,IL15,IL18,KLRF1,MTOR,PRKAA1	7
Cell Cycle	S phase	1.21e-06		-0.915	APP,BIRC5,CCNG1,CDK1,EGFR,EP300,EP400,FN1,LGALS1,MDM2,MTOR,PCLAF,PRKAA1,SAR1A,TIA1,TIAL1,TIPIN	17
Infectious Diseases	Infection of cervical cancer cell lines	4.82e-05		-0.947	ALG14,CLDND1,EGFR,GBF1,HUWE1,MED31,MED6,MND1,PIGK,PRKAA1,SLCO2A1,SPCS3,SPTAN1,SUMO1,SUMO2,TIMM8A,TIPIN,TRMT5,TWF1	19
Cell Death and Survival,Hematological System Development and Function	Cell viability of myeloid cells	0.000661		-0.97	APP,BCL2A1,BIRC5,FN1,IL15,IL18,NME1	7
Cell-To-Cell Signaling and Interaction,Cellular Movement,Hematological System Development and Function,Immune Cell Trafficking	Recruitment of leukocytes	0.00011		-0.988	ANXA1,APP,CXCL13,FLT1,FN1,IL15,IL18,ITGAE,LGALS1,LY96,NFIC,PLGRKT,RTN4,S100A4,S100A8,ST3GAL6	16
DNA Replication, Recombination, and Repair	DNA replication	0.000214		-0.99	APP,CDK1,DNA2,DSCC1,EGFR,EP300,HMGB2,HUWE1,MDM2,ORC4,PCLAF,TFAM,TIPIN	13
Cellular Movement,Immune Cell Trafficking	Leukocyte migration	0.00142		-0.996	AIF1,ANXA1,APP,BMPR1A,COL4A1,CXCL13,EGFR,FLT1,FN1,GBF1,GRN,IL15,IL18,ITGAE,LGALS1,LY96,MTOR,MYH9,NFIC,PLGRKT,PRKAA1,PTPRB,RTN4,S100A12,S100A4,S100A8,SH2D1A,ST3GAL6,SUMO1,TMSB10/TMSB4X,TREM1,XCL1	32
Cell Death and Survival,Cellular Compromise	Cytotoxicity of cells	0.000662		-0.997	APP,BMPR1A,CALM1 (includes others),FN1,HPRT1,IL15,IL18,KLRF1,MYH9,SH2D1A,XCL1	11
Cell-To-Cell Signaling and Interaction,Cellular Compromise,Tumor Morphology	Adhesion of cancer cells	0.00117		-1	EGFR,FN1,IL18,SELENOW	4
Gene Expression	Expression of RNA	0.000651		-1.002	AFDN,AIF1,APP,ARF4,ARMCX3,BIRC5,BLOC1S2,BMPR1A,CCN3,CDK1,CGA,CREB1,ECT2,EGFR,ELOC,EP300,ERBB4,FN1,GON4L,GRN,H2AZ1,HBB,HMGB2,IL18,KDM4A,LARP1,LGALS1,LY96,MDM2,MED21,MED31,MED6,MTOR,NCOA1,NCOR1,NFIC,NFYB,NME1,PCGF6,PDCD10,PEG3,PKIA,PRKAA1,RNF14,RPL5,RPL6,RRBP1,SFR1,SMARCA4,SOX17,SUMO1,SUMO2,TAF11,TANK,TFAM,TFB1M,TFB2M,TIA1,TIAL1,TRIAP1,WDR61,XCL1,XPC,YAF2,ZNF639	65
Gene Expression	Transcription of RNA	0.000167		-1.013	APP,ARF4,ARMCX3,BIRC5,BLOC1S2,BMPR1A,CDK1,CGA,CREB1,ECT2,EGFR,ELOC,EP300,ERBB4,FN1,GON4L,GRN,H2AZ1,HBB,HMGB2,IL18,KDM4A,LGALS1,LY96,MDM2,MED21,MED31,MED6,MTOR,NCOA1,NCOR1,NFIC,NFYB,NME1,PCGF6,PEG3,PKIA,RNF14,RPL6,SFR1,SMARCA4,SOX17,SUMO1,SUMO2,TAF11,TANK,TFAM,TFB1M,TFB2M,TIAL1,TRIAP1,WDR61,XCL1,XPC,YAF2,ZNF639	56
DNA Replication, Recombination, and Repair	Metabolism of DNA	8.91e-06		-1.019	APP,BIRC5,CDK1,DNA2,DSCC1,EGFR,EP300,GON4L,GRN,HMGB2,HUWE1,MDM2,ORC4,PCLAF,RTN4,S100A4,TFAM,TIA1,TIAL1,TIPIN	20
Cellular Growth and Proliferation,Connective Tissue Development and Function,Tissue Development	Proliferation of connective tissue cells	3.77e-06		-1.027	AIF1,BMPR1A,CCN3,CCNG1,CDK1,CGA,CREB1,EGFR,EP300,EP400,ERBB4,FN1,GNPNAT1,GRN,HUWE1,IFT80,IL15,IL18,LGALS1,MDM2,MED31,MKI67,MTOR,PRDX4,PRKAA1,SMARCA4,TIA1,TIAL1	28
Infectious Diseases	Infection of tumor cell lines	9.42e-06		-1.028	ALG14,AP1B1,ARPC3,CLDND1,EGFR,GBF1,HUWE1,IL15,MDM2,MED31,MED6,MND1,PIGK,PRKAA1,SLCO2A1,SPCS3,SPTAN1,SUMO1,SUMO2,TIMM8A,TIPIN,TRMT5,TWF1	23
Cell Cycle	G1 phase	0.00214		-1.044	BIRC5,CCNG1,CDK1,CDKN3,EGFR,EP300,EP400,FLT1,FN1,LGALS1,MDM2,MTOR,ORC4,PPP1R26,RCHY1,RPL5,SPTAN1	17
Cellular Movement	Migration of tumor cell lines	0.00188		-1.071	ADGRF5,AFDN,AIF1,ANXA1,APP,CCN3,CDKN3,COL7A1,CXCL13,ECT2,EGFR,FLNB,FN1,GRN,IL18,LGALS1,MDM2,MOB4,MTOR,MYH9,NME1,PLGRKT,PRKAA1,S100A4,S100A8,SPARCL1,SRGN,TWF1,VCP,XCL1	30
Cell Death and Survival	Anoikis of carcinoma cell lines	0.000174		-1.091	COL4A1,FN1,GRN,SRGN	4
Cellular Movement,Embryonic Development	Cell movement of embryonic cells	0.00045		-1.109	ARPC3,EGFR,ERBB4,FLT1,FN1,PLXNB2,RTN4,S100A4	8
Connective Tissue Development and Function,Tissue Development	Growth of connective tissue	7.84e-06		-1.117	AIF1,BMPR1A,CCN3,CCNG1,CDK1,CGA,CREB1,EGFR,EP300,EP400,ERBB4,FN1,GNPNAT1,GRN,HUWE1,IFT80,IL15,IL18,LGALS1,MDM2,MED31,MKI67,MTOR,MYH9,PRDX4,PRKAA1,SMARCA4,TIA1,TIAL1	29
Organismal Injury and Abnormalities	Benign lesion	3.99e-05		-1.156	ADGRL1,ANXA1,APP,BIRC5,CDK1,CGA,CLCN5,COL4A1,COL6A3,COL7A1,EGFR,ERBB4,FLT1,GSTO1,HLA-DQA1,HMGB2,HUWE1,LGALS1,MDM2,MKI67,MTOR,MYH9,NDUFV2,PDCD10,PEG3,PKIA,PLXNB2,PSMA6,S100A4,S100A8,SERPINB8,SPARCL1,SYNE1,TUBD1,TWF1,VCP,XPC	37
Cellular Movement	Chemotaxis of myeloid cells	3.17e-05		-1.16	AIF1,ANXA1,APP,FLT1,GBF1,GRN,IL15,IL18,LGALS1,PLGRKT,S100A12,S100A4,S100A8,TMSB10/TMSB4X,TREM1,XCL1	16
Cell Death and Survival	Killing of leukocytes	0.00149		-1.165	APP,IL15,IL18,LGALS1,SH2D1A	5
Cell Death and Survival	Apoptosis of endothelial cell lines	0.000927		-1.185	APP,BCL2A1,FN1,IL18,S100A8	5
Cellular Movement,Hematological System Development and Function,Immune Cell Trafficking,Inflammatory Response	Chemotaxis of phagocytes	0.000171		-1.202	AIF1,ANXA1,APP,FLT1,GBF1,GRN,IL18,LGALS1,PLGRKT,S100A12,S100A4,S100A8,TMSB10/TMSB4X,TREM1,XCL1	15
Cell-To-Cell Signaling and Interaction,Hematological System Development and Function,Inflammatory Response	Immune response of natural killer cells	0.000546		-1.206	FN1,IL15,IL18,SH2D1A	4
Infectious Diseases	Viral Infection	2.22e-07		-1.214	ALG14,ANXA1,AP1B1,APP,ARPC3,ATP6V1G1,CDC42BPB,CLDND1,CLK1,CREB1,EGFR,ELOC,EP300,FLT1,FN1,GBF1,GSTO1,HLA-DQA1,HUWE1,IL15,IL18,LARP1,LGALS1,MDM2,MED21,MED31,MED6,MND1,MTOR,NDUFAF2,NUP43,PIGK,PRKAA1,PSMA1,PSMA3,PSMA5,RPL5,S100A12,S100A4,S100A8,SH2D1A,SLCO2A1,SNX10,SPCS3,SPTAN1,SUMO1,SUMO2,TANK,TIMM8A,TIPIN,TREM1,TRMT5,TUBD1,TWF1,VCP,VTA1,XCL1,ZNF639	58
Infectious Diseases	Infection by RNA virus	1.2e-06		-1.255	ALG14,AP1B1,APP,ARPC3,CLDND1,EGFR,ELOC,EP300,FLT1,FN1,GBF1,HUWE1,IL18,MDM2,MED31,MED6,MND1,MTOR,NDUFAF2,PIGK,PRKAA1,PSMA1,PSMA3,PSMA5,RPL5,S100A4,SLCO2A1,SPCS3,SPTAN1,SUMO2,TANK,TIMM8A,TIPIN,TRMT5,TUBD1,TWF1,XCL1	37
Cellular Movement,Hematological System Development and Function,Immune Cell Trafficking,Inflammatory Response	Cell movement of phagocytes	0.000474		-1.261	AIF1,ANXA1,APP,COL4A1,CXCL13,EGFR,FLT1,FN1,GBF1,GRN,IL15,IL18,LGALS1,MYH9,PLGRKT,PTPRB,RTN4,S100A12,S100A4,S100A8,TMSB10/TMSB4X,TREM1,XCL1	23
Cell Death and Survival	Cell viability	0.000124		-1.304	APP,BCL2A1,BIRC5,BMPR1A,CCN3,CCNG1,CDK1,CREB1,ECT2,EGFR,EP300,ERBB4,FBXO9,FLT1,FN1,HBB,HMGB2,IL15,IL18,MDM2,MED21,MTOR,NDUFAF4,NME1,PEG3,PRKAA1,PSMA1,PSMA3,PSMA4,PSMA5,PSMA6,PSMB4,PTPN23,RBP1,RCHY1,S100A4,S100A8,SFR1,SLC19A1,SMARCA4,SNRPE,SNX10,SRGN,SUMO1,TANK,VCP,XPC	47
Cellular Movement,Hematological System Development and Function,Immune Cell Trafficking,Inflammatory Response	Chemotaxis of leukocytes	1.59e-05		-1.356	AIF1,ANXA1,APP,CXCL13,FLT1,FN1,GBF1,GRN,IL15,IL18,LGALS1,PLGRKT,S100A12,S100A4,S100A8,SUMO1,TMSB10/TMSB4X,TREM1,XCL1	19
Cell Death and Survival,Cellular Compromise	Cytotoxicity of natural killer cells	0.00101		-1.362	BMPR1A,FN1,IL15,IL18,KLRF1,MYH9,SH2D1A	7
Infectious Diseases	Infection by lentivirus	4.32e-05		-1.451	ALG14,APP,CLDND1,EGFR,ELOC,EP300,FN1,HUWE1,IL18,MDM2,MED31,MED6,MND1,MTOR,NDUFAF2,PIGK,PRKAA1,PSMA1,PSMA3,PSMA5,SLCO2A1,SPCS3,SPTAN1,SUMO2,TIMM8A,TRMT5,TUBD1,TWF1	28
Cellular Movement,Hematological System Development and Function,Immune Cell Trafficking,Inflammatory Response	Chemotaxis of mononuclear leukocytes	4.27e-05		-1.466	AIF1,ANXA1,APP,CXCL13,FLT1,FN1,IL15,LGALS1,S100A12,S100A4,SUMO1,XCL1	12
Cell Cycle	Interphase of tumor cell lines	0.000444		-1.492	BIRC5,CCNG1,CDK1,CDKN3,EGFR,EP300,LGALS1,MDM2,MTOR,PCLAF,PPP1R26,PRKAA1,RCHY1,RPL5,SAR1A,SPTAN1,TIAL1,XPC	18
Connective Tissue Disorders,Inflammatory Disease,Inflammatory Response,Organismal Injury and Abnormalities,Skeletal and Muscular Disorders	Inflammation of joint	0.00244		-1.538	AIF1,ANXA1,BIRC5,CENPP,CNEP1R1,CSGALNACT1,CXCL13,DCUN1D1,FLT1,FN1,GRN,HBB,HLA-DQA1,HPRT1,IL15,IL18,LGALS1,MDM2,MTOR,PRRC2A,RNF14,S100A12,S100A8,SH2D1A,SLC19A1,SUMO1,SYNE1,TIA1,TUBD1,UQCC2,XCL1	31
Cell Death and Survival	Cell viability of tumor cell lines	4.46e-05		-1.578	APP,BCL2A1,BIRC5,BMPR1A,CCN3,CCNG1,CREB1,EGFR,EP300,ERBB4,FBXO9,FLT1,FN1,HBB,MDM2,MTOR,NDUFAF4,PRKAA1,PSMA1,PSMA3,PSMA4,PSMA5,PSMA6,PSMB4,PTPN23,RCHY1,S100A4,SFR1,SLC19A1,SMARCA4,SNRPE,SNX10,SRGN,SUMO1,VCP,XPC	36
Infectious Diseases	HIV infection	0.000104		-1.625	ALG14,APP,CLDND1,EGFR,ELOC,EP300,FN1,HUWE1,IL18,MED31,MED6,MND1,MTOR,NDUFAF2,PIGK,PRKAA1,PSMA1,PSMA3,PSMA5,SLCO2A1,SPCS3,SPTAN1,SUMO2,TIMM8A,TRMT5,TUBD1,TWF1	27
Cancer,Organismal Injury and Abnormalities,Tumor Morphology	Progression of tumor	0.000756		-1.633	ANXA1,BIRC5,EGFR,EP300,ERBB4,FLT1,IL18,LGALS1,MDM2,MTOR,S100A4,SPARCL1,TUBD1	13
Cell Cycle	Interphase	0.00012		-1.753	APP,ARPP19,BIRC5,CCNG1,CDK1,CDKN3,CETN2,EGFR,EP300,EP400,FLT1,FN1,IL15,LGALS1,MDM2,MTOR,ORC4,PCLAF,PPP1R26,PRKAA1,RCHY1,RPL5,SAR1A,SMARCA4,SPTAN1,TIA1,TIAL1,TIPIN,XPC	29
Cell-mediated Immune Response,Cellular Movement,Hematological System Development and Function,Immune Cell Trafficking,Lymphoid Tissue Structure and Development	Homing of T lymphocytes	0.00154		-1.794	CXCL13,FN1,IL15,ITGAE,S100A4,SUMO1,XCL1	7
Cellular Movement,Hematological System Development and Function,Immune Cell Trafficking	Homing of mononuclear leukocytes	3.98e-05		-1.818	AIF1,ANXA1,APP,CXCL13,FLT1,FN1,IL15,ITGAE,LGALS1,S100A12,S100A4,SUMO1,XCL1	13
Cell Death and Survival	Killing of natural killer cells	0.000371		-1.862	IL15,IL18,LGALS1,SH2D1A	4
Infectious Diseases	Infection by HIV-1	3.01e-05		-1.875	ALG14,APP,CLDND1,EGFR,ELOC,EP300,HUWE1,IL18,MED31,MED6,MND1,NDUFAF2,PIGK,PRKAA1,PSMA1,PSMA3,PSMA5,SLCO2A1,SPCS3,SPTAN1,SUMO2,TIMM8A,TRMT5,TUBD1,TWF1	25
Cell-To-Cell Signaling and Interaction,Cellular Movement	Chemoattraction	0.000185		-1.911	ANXA1,CXCL13,FN1,IL15,IL18,S100A4,XCL1	7
Cell-To-Cell Signaling and Interaction,Cellular Movement,Hematological System Development and Function,Immune Cell Trafficking,Inflammatory Response	Chemoattraction of mononuclear leukocytes	0.000482		-1.934	ANXA1,CXCL13,IL15,S100A4	4
Cell-To-Cell Signaling and Interaction,Cellular Movement,Immune Cell Trafficking	Attraction of lymphocytes	0.000546		-1.944	CXCL13,IL15,S100A4,XCL1	4
Nucleic Acid Metabolism,Small Molecule Biochemistry	Synthesis of purine nucleotide	0.00231		-1.981	APP,ATP5MF,ATP5PB,CDK1,HPRT1,KYNU,TFAM,UQCC2,VCP	9
Cancer,Organismal Injury and Abnormalities	Blastoma	1.94e-09			ARF4,CDKN3,COL4A1,ECT2,EGFR,EP300,ERBB4,FBXO9,FLT1,FN1,HLA-DQA1,IL15,MDM2,MKI67,MOB4,MTOR,MYH9,NCOR1,PCLAF,PEG3,PRKAA1,RBP1,RNF14,RPL5,S100A4,SMARCA4,SOX17,TUBD1	28
Cancer,Neurological Disease,Organismal Injury and Abnormalities	Glioblastoma	5.29e-09			ARF4,CDKN3,COL4A1,ECT2,EGFR,EP300,ERBB4,FBXO9,FLT1,FN1,HLA-DQA1,IL15,MDM2,MKI67,MOB4,MTOR,MYH9,NCOR1,PCLAF,PEG3,PRKAA1,RBP1,RNF14,RPL5,S100A4,SOX17,TUBD1	27
Cancer,Organismal Injury and Abnormalities	Embryonal tumor	1.75e-07			ARF4,ARMCX3,BIRC5,CDKN3,COL4A1,ECT2,EGFR,EP300,EP400,ERBB4,FBXO9,FLT1,FN1,HLA-DQA1,IL15,MDM2,MKI67,MOB4,MTOR,MYH9,NCOR1,NME1,PCLAF,PEG3,PRKAA1,RBP1,RNF14,RPL5,S100A4,SMARCA4,SOX17,TUBD1	32
Cancer,Neurological Disease,Organismal Injury and Abnormalities	Central nervous system cancer	3.62e-07			ANXA1,ARF4,BIRC5,BMPR1A,BZW1,CDKN3,COL4A1,CXCL13,ECT2,EGFR,EP300,EP400,ERBB4,FBXO9,FLT1,FN1,GBF1,HLA-DQA1,IL15,KIF7,KLRF1,MDM2,MED6,MKI67,MOB4,MTOR,MYH9,NCOA1,NCOR1,NME1,PCLAF,PCMT1,PEG3,PKIA,PRKAA1,PRRC2A,RBP1,RNF14,RPL5,S100A4,SLC19A1,SMARCA4,SOX17,SYNE1,TUBD1	45
Metabolic Disease,Organismal Injury and Abnormalities	Mitochondrial disorder	1.13e-06			ETFA,FASTKD2,GATC,MRPS22,NCOR1,NDUFAF2,NDUFAF4,NDUFB8,NDUFV2,PIH1D2,TFAM,TMEM70,TRMT5,UQCC2	14
Gene Expression,RNA Damage and Repair,RNA Post-Transcriptional Modification	Stabilization of mRNA	1.49e-06			EGFR,EXOSC1,EXOSC8,LARP1,MTOR,PSMA1,PSMA3,PSMA4,PSMA5,PSMA6,PSMB4	11
Developmental Disorder,Hereditary Disorder,Metabolic Disease,Organismal Injury and Abnormalities	Mitochondrial respiratory chain deficiency	2.23e-06			ETFA,FASTKD2,NCOR1,NDUFAF2,NDUFAF4,NDUFB8,NDUFV2,TMEM70,UQCC2	9
Cancer,Neurological Disease,Organismal Injury and Abnormalities	Glioma cancer	3.6e-06			ARF4,BMPR1A,BZW1,CDKN3,COL4A1,ECT2,EGFR,EP300,ERBB4,FBXO9,FLT1,FN1,GBF1,HLA-DQA1,IL15,KIF7,KLRF1,MDM2,MED6,MKI67,MOB4,MTOR,MYH9,NCOA1,NCOR1,PCLAF,PEG3,PRKAA1,PRRC2A,RBP1,RNF14,RPL5,S100A4,SLC19A1,SMARCA4,SOX17,SYNE1,TUBD1	38
Cancer,Neurological Disease,Organismal Injury and Abnormalities	Astrocytoma	4.45e-06			ARF4,BIRC5,BMPR1A,CDKN3,CHERP,COL4A1,ECT2,EGFR,EP300,ERBB4,FBXO9,FLT1,FN1,GBF1,HLA-DQA1,IL15,KIF7,KLRF1,MDM2,MKI67,MOB4,MTOR,MYH9,NCOA1,NCOR1,PCLAF,PEG3,PRKAA1,PRRC2A,RBP1,RNF14,RPL5,S100A4,SLC19A1,SOX17,SYNE1,TUBD1	37
Cancer,Neurological Disease,Organismal Injury and Abnormalities	High grade astrocytoma	9.38e-06			ARF4,BMPR1A,CDKN3,COL4A1,ECT2,EGFR,EP300,ERBB4,FBXO9,FLT1,FN1,GBF1,HLA-DQA1,IL15,KIF7,KLRF1,MDM2,MKI67,MOB4,MTOR,MYH9,NCOA1,NCOR1,PCLAF,PEG3,PRKAA1,PRRC2A,RBP1,RNF14,RPL5,S100A4,SLC19A1,SOX17,SYNE1,TUBD1	35
Cell Cycle,Inflammatory Response	Effector phase	1.82e-05			IL15,IL18,LGALS1,MTOR,SH2D1A	5
Cancer,Organismal Injury and Abnormalities,Reproductive System Disease	Invasive breast carcinoma	1.89e-05			ANXA1,BIRC5,CALM1 (includes others),CENPU,EGFR,FN1,HLA-DQA1,ITGAE,LGALS1,MKI67,MTOR,MYH9,RTN4,SGO1,SYNE1,TUBD1	16
Cancer,Organismal Injury and Abnormalities	Cancer of head	3.06e-05			AFDN,ANXA1,AP1B1,ATP5MF,BIRC5,CABIN1,CADPS2,CFL2,COL4A1,COL7A1,CXCL13,DCUN1D1,EGFR,EP300,EP400,ERBB4,FLT1,FN1,GCN1,GRN,HLA-DQA1,HUWE1,KBTBD3,LGALS1,NCOA1,NCOR1,NME1,ORMDL1,PCMT1,PDCD10,PKIA,PRRC2A,PTPRB,S100A8,SLCO2A1,SMARCA4,SPDL1,SRGN,SYNE1,TFAM,TUBD1,TWF1,ZBTB26,ZNF248	44
Cell Cycle,Cell-To-Cell Signaling and Interaction,Hematological System Development and Function,Inflammatory Response	Effector phase of T lymphocytes	3.21e-05			IL15,LGALS1,MTOR,SH2D1A	4
Cancer,Gastrointestinal Disease,Organismal Injury and Abnormalities	Oral squamous cell carcinoma	4.48e-05			AFDN,ANXA1,AP1B1,ATP5MF,BIRC5,CABIN1,CADPS2,CFL2,COL4A1,COL7A1,CXCL13,DCUN1D1,EGFR,EP300,ERBB4,FLT1,FN1,GCN1,GRN,HLA-DQA1,HUWE1,KBTBD3,LGALS1,NCOA1,NCOR1,ORMDL1,PDCD10,PRRC2A,PTPRB,SLCO2A1,SPDL1,SRGN,SYNE1,TFAM,TUBD1,TWF1,ZBTB26,ZNF248	38
Cell Morphology,Organismal Injury and Abnormalities	Hypertrophy of cells	5.03e-05			APP,BMPR1A,CABIN1,CGA,EGFR,EP300,FLNB,FN1,GRN,H2AZ1,HPRT1,IL18,MDM2,MTOR,PRKAA1,TWF1	16
Cell Cycle	G1/S phase transition of bone cancer cell lines	6.64e-05			MDM2,MTOR,PPP1R26,RPL5	4
Cancer,Gastrointestinal Disease,Organismal Injury and Abnormalities	Oral cancer	7.27e-05			AFDN,ANXA1,AP1B1,ATP5MF,BIRC5,CABIN1,CADPS2,CFL2,COL4A1,COL7A1,CXCL13,DCUN1D1,EGFR,EP300,ERBB4,FLT1,FN1,GCN1,GRN,HLA-DQA1,HUWE1,KBTBD3,LGALS1,NCOA1,NCOR1,ORMDL1,PDCD10,PRRC2A,PTPRB,S100A8,SLCO2A1,SPDL1,SRGN,SYNE1,TFAM,TUBD1,TWF1,ZBTB26,ZNF248	39
Cancer,Organismal Injury and Abnormalities	Mesenchymal tumor	7.42e-05			COL4A1,COL6A3,COL7A1,CREB1,EGFR,ERBB4,FLT1,IL18,MTOR,S100A4,TUBD1	11
Cancer,Gastrointestinal Disease,Organismal Injury and Abnormalities,Respiratory Disease	Oropharyngeal tumor	7.92e-05			BIRC5,EGFR,ERBB4,FLT1,MKI67,TUBD1	6
Dermatological Diseases and Conditions,Organismal Injury and Abnormalities	Psoriasis	8.03e-05			ANXA1,FLT1,FN1,H2AZ1,HBB,IL15,IL18,ITGAE,KYNU,LGALS1,MKI67,MTOR,PCLAF,PCMT1,PSMA3,PSMA6,S100A12,S100A8,SEC61B,SERPINB8,SPTAN1,SPTSSA,TWF1	23
Connective Tissue Disorders,Hereditary Disorder,Organismal Injury and Abnormalities	Hereditary connective tissue disorder	9.44e-05			CENPP,CLCN5,COL4A1,COL6A3,COL7A1,DNA2,EP300,FLNB,FN1,HBB,HLA-DQA1,IFT80,KIF7,KYNU,MTOR,MYH9,ORC4,RGS10,RPL6,SLCO2A1,SNX10,SUMO1,TPRKB,UBA1,VCP,WDFY3	26
Neurological Disease,Organismal Injury and Abnormalities	Intracranial lesion	9.63e-05			ANXA1,BIRC5,BMPR1A,BZW1,CDK1,CHERP,EGFR,EP300,EP400,ERBB4,FLT1,GBF1,H2AZ1,HLA-DQA1,HPRT1,KIF7,KLRF1,MED6,MKI67,NCOA1,NCOR1,NME1,PCMT1,PDCD10,PKIA,PRRC2A,RRBP1,SLC19A1,SMARCA4,SYNE1,TUBD1,ZNF709	32
Cancer,Hematological Disease,Immunological Disease,Organismal Injury and Abnormalities	Classical Hodgkin lymphoma	0.000104			COL6A3,LGALS1,MTOR,NCOR1,TUBD1,WDFY3	6
Cancer,Hereditary Disorder,Organismal Injury and Abnormalities	Hereditary cancer	0.000107			BIRC5,BMPR1A,EGFR,ELOC,FLT1,MSMB,MTOR,MYH9,NCOR1,NME1,SMARCA4,TUBD1,VCP	13
Cancer,Organismal Injury and Abnormalities,Reproductive System Disease	Invasive ductal breast carcinoma	0.000123			ANXA1,BIRC5,EGFR,FN1,HLA-DQA1,ITGAE,LGALS1,MKI67,RTN4,TUBD1	10
Cell Morphology	Size of cells	0.00013			ANXA1,APP,BMPR1A,CLCN5,CREB1,EGFR,EP300,EP400,ERBB4,FN1,IL15,IL18,MDM2,MTOR,MYH9,NCOA1,PRKAA1,RTN4,SMARCA4,ST3GAL6,SUMO1,TIA1,TIAL1	23
Developmental Disorder,Hereditary Disorder,Metabolic Disease,Neurological Disease,Organismal Injury and Abnormalities,Psychological Disorders	Autosomal recessive familial Alzheimer disease 1	0.000133			APP,GRN,VCP	3
Cancer,Neurological Disease,Organismal Injury and Abnormalities	Low grade glioma	0.000134			BIRC5,BMPR1A,CHERP,ECT2,EGFR,SMARCA4,TUBD1	7
Neurological Disease,Organismal Injury and Abnormalities	Neuropathy of thalamus	0.000142			IL18,SPTAN1	2
Cellular Development,Connective Tissue Development and Function,Hematological System Development and Function,Lymphoid Tissue Structure and Development,Tissue Development	Maturation of peripheral blood lymphocytes	0.000142			APP,BIRC5	2
Cancer,Organismal Injury and Abnormalities	Invasive carcinoma	0.000142			ANXA1,BIRC5,CALM1 (includes others),CENPU,EGFR,FLT1,FN1,HLA-DQA1,ITGAE,LGALS1,MKI67,MTOR,MYH9,RTN4,SGO1,SYNE1,TUBD1	17
Cardiovascular Disease,Cardiovascular System Development and Function,Cell Morphology,Organ Morphology,Organismal Development,Organismal Injury and Abnormalities	Hypertrophy of heart cells	0.000145			CABIN1,EGFR,EP300,FN1,H2AZ1,HPRT1,IL18,MDM2,MTOR,PRKAA1	10
Cancer,Organismal Injury and Abnormalities,Respiratory Disease	Advanced non-small cell lung carcinoma	0.000154			EGFR,ERBB4,FLT1,FN1,MDM2,MTOR,SMARCA4,TMSB10/TMSB4X,TUBD1	9
Cancer,Organismal Injury and Abnormalities	Fibrous tissue tumor	0.000158			COL4A1,COL6A3,COL7A1,EGFR,ERBB4,FLT1,IL18,MTOR,S100A4,TUBD1	10
Cancer,Organismal Injury and Abnormalities,Respiratory Disease	Metastatic lung tumor	0.000161			EGFR,ERBB4,FLT1,FN1,MDM2,MTOR,SMARCA4,TMSB10/TMSB4X,TUBD1	9
Cancer,Organismal Injury and Abnormalities	Stromal neoplasm	0.000162			BMPR1A,CGA,EP300,FLT1,MKI67,MTOR,SLC19A1,TUBD1	8
Embryonic Development,Organismal Development,Tissue Morphology	Size of embryo	0.000171			AFDN,BMPR1A,CCN3,CENPU,DPH3,EGFR,EP300,ERBB4,FN1,HUWE1,MDM2,NCOR1,PDCD10,SUMO2,TFB1M,TIAL1	16
Cancer,Neurological Disease,Organismal Injury and Abnormalities	Brain tumor	0.000178			ANXA1,BIRC5,BMPR1A,BZW1,CDK1,CHERP,EGFR,EP300,EP400,ERBB4,FLT1,GBF1,H2AZ1,HLA-DQA1,HPRT1,KIF7,KLRF1,MED6,MKI67,NCOA1,NCOR1,NME1,PCMT1,PDCD10,PKIA,PRRC2A,SLC19A1,SMARCA4,SYNE1,TUBD1,ZNF709	31
Cancer,Neurological Disease,Organismal Injury and Abnormalities	Brain cancer	0.00018			ANXA1,BIRC5,EGFR,EP300,EP400,ERBB4,FLT1,NCOA1,NME1,PCMT1,PKIA,SMARCA4,TUBD1	13
Cell Cycle	Cell cycle progression of cervical cancer cell lines	0.000192			BIRC5,CDK1,EP300,MDM2,SMARCA4	5
Cancer,Organismal Injury and Abnormalities,Respiratory Disease	Advanced stage nonsquamous non-small cell lung carcinoma	0.000197			EGFR,ERBB4,FLT1,MDM2,MTOR,SMARCA4,TUBD1	7
Cell Morphology	Enlargement of cells	0.00021			APP,BMPR1A,CABIN1,CGA,EGFR,EP300,FLNB,FN1,GRN,H2AZ1,HPRT1,IL18,MDM2,MTOR,PRKAA1,SPTAN1,TWF1	17
Cellular Assembly and Organization	Organization of organelle	0.000214			AFDN,APP,ARF4,ARL1,CFL2,DNAAF6,EP300,FN1,GBF1,GRN,LYSMD3,MTOR,MYH9,REEP3,RRBP1,RTN4,SLC25A36,SMARCA4,SNX10,SPARCL1,SYNE1,TFAM,TFB1M,TFB2M,VCP	25
Cardiovascular Disease,Cardiovascular System Development and Function,Cell Morphology,Organ Morphology,Organismal Development,Organismal Injury and Abnormalities,Skeletal and Muscular Disorders,Skeletal and Muscular System Development and Function,Tissue Morphology	Hypertrophy of cardiomyocytes	0.000221			CABIN1,EGFR,EP300,FN1,H2AZ1,IL18,MDM2,MTOR,PRKAA1	9
Cancer,Organismal Injury and Abnormalities,Respiratory Disease	Lung adenocarcinoma	0.000233			CABIN1,CADPS2,CDK1,CENPU,CLDN10,CLPB,COL4A1,COL6A3,DNA2,ECT2,EGFR,EP300,EP400,ERBB4,FLT1,FN1,HLA-DQA1,HUWE1,ITGAE,KIF16B,KIF7,KYNU,MDM2,MKI67,MTOR,MYH9,NCDN,NCOA1,NCOR1,NME1,PCMT1,PRDX4,PTPRB,RANGAP1,RPL5,RRBP1,SGO1,SMARCA4,SOX17,SPTSSA,SRGN,SYNE1,TIAL1,TTC33,TUBD1,XPC,ZNF248,ZNF33B	48
Cancer,Organismal Injury and Abnormalities	Stage I epithelial cancer	0.000237			EGFR,ERBB4,FN1,MDM2,MTOR,TMSB10/TMSB4X,TUBD1	7
Cardiovascular Disease,Cardiovascular System Development and Function,Cell Morphology,Organ Morphology,Organismal Development,Organismal Injury and Abnormalities,Skeletal and Muscular Disorders,Skeletal and Muscular System Development and Function,Tissue Morphology	Hypertrophy of cardiac muscle	0.000262			CABIN1,EGFR,EP300,FN1,H2AZ1,IL18,MDM2,MTOR,PRKAA1,TWF1	10
Cancer,Organismal Injury and Abnormalities,Respiratory Disease	Primary non-small cell lung carcinoma	0.000279			EGFR,ERBB4,FN1,SRGN	4
Cancer,Organismal Injury and Abnormalities,Respiratory Disease	Stage I non-small cell lung carcinoma	0.000295			EGFR,ERBB4,FN1,MDM2,TMSB10/TMSB4X,TUBD1	6
Cancer,Hereditary Disorder,Organismal Injury and Abnormalities	Hereditary cancer-predisposing syndrome	0.0003			BIRC5,BMPR1A,EGFR,ELOC,FLT1,MSMB,MTOR,MYH9,NCOR1,NME1,PDCD10,RPL5,RTN4,SMARCA4,TUBD1,VCP	16
Cell Signaling,Post-Translational Modification,Protein Synthesis	Assembly of protein-protein complex	0.000317			ARPC3,CAPZA1,CAPZA2,CDK1,DMAC1,EP300,MDM2,NDUFAF4,NDUFB8,NDUFC1,SUMO1,TWF1,VCP	13
Infectious Diseases	Melioidosis	0.00034			IL15,IL18,LY96	3
Cancer,Organismal Injury and Abnormalities,Tumor Morphology	Regression of benign tumor	0.00034			BIRC5,EGFR,MTOR	3
Cancer,Organismal Injury and Abnormalities,Reproductive System Disease	Breast adenocarcinoma	0.000345			ANXA1,BIRC5,EGFR,EP300,ERBB4,FN1,HLA-DQA1,ITGAE,LGALS1,MKI67,MTOR,NCOR1,RPL5,RTN4,S100A4,SMARCA4,SOX17,TUBD1	18
Organismal Injury and Abnormalities,Reproductive System Disease	Benign pelvic disease	0.000359			BIRC5,CDK1,CLCN5,COL6A3,CREB1,CXCL13,EGFR,FLT1,FN1,HLA-DQA1,IL18,MTOR,NDUFV2,PEG3,PKIA,PSMA1,PSMA6,S100A8,TMSB10/TMSB4X,TWF1,VCP,XCL1	22
Organismal Injury and Abnormalities	Hypertrophy	0.00038			APP,BIRC5,BMPR1A,CABIN1,CGA,CREB1,EGFR,EP300,FLNB,FLT1,FN1,GRN,H2AZ1,HPRT1,IL18,MDM2,MTOR,PRKAA1,SMARCA4,TWF1	20
Cancer,Organismal Injury and Abnormalities,Respiratory Disease	Stage IV advanced non-squamous non-small cell lung cancer	0.000381			EGFR,ERBB4,FLT1,MTOR,TUBD1	5
Cancer,Organismal Injury and Abnormalities,Respiratory Disease	Stage I-IV non-small cell lung cancer	0.000393			EGFR,ERBB4,FLT1,FN1,MDM2,MTOR,TMSB10/TMSB4X,TUBD1	8
Cancer,Organismal Injury and Abnormalities,Respiratory Disease	Metastatic non-small cell lung carcinoma	0.000411			EGFR,ERBB4,FLT1,FN1,MDM2,SMARCA4,TMSB10/TMSB4X,TUBD1	8
Cardiovascular Disease,Cardiovascular System Development and Function,Organ Morphology,Organismal Development,Organismal Injury and Abnormalities	Abnormal morphology of heart	0.00042			AFDN,BIRC5,CABIN1,CCN3,CREB1,EGFR,EP300,ERBB4,FLT1,FN1,H2AZ1,HLA-DQA1,HPRT1,HUWE1,IL18,MDM2,MTOR,MYH9,PDCD10,PRKAA1,RTN4,SLCO2A1,SMARCA4,SYNE1,TFAM,TFB1M,TWF1	27
Cancer,Organismal Injury and Abnormalities,Reproductive System Disease	Early stage hormone receptor positive HER2 positive breast cancer	0.000421			EGFR,ERBB4	2
Dermatological Diseases and Conditions,Hereditary Disorder,Inflammatory Disease,Organismal Injury and Abnormalities	Proteasome associated autoinflammatory syndrome 1	0.000421			PSMA3,PSMB4	2
Cell-To-Cell Signaling and Interaction,Inflammatory Response	Inflammatory response of microglia	0.000421			APP,IL15	2
Hematological Disease,Immunological Disease,Neurological Disease,Organismal Injury and Abnormalities	Gliosis of microglia	0.000421			APP,GRN	2
Cancer,Immunological Disease,Organismal Injury and Abnormalities,Reproductive System Disease	Early stage HER2 positive lymph node-positive breast cancer	0.000421			EGFR,ERBB4	2
Cardiovascular Disease,Cell-To-Cell Signaling and Interaction,Inflammatory Response,Organismal Injury and Abnormalities	Inflammation of endothelial cells	0.000421			S100A12,S100A8	2
Developmental Disorder,Hereditary Disorder,Neurological Disease,Organismal Injury and Abnormalities	Focal cortical dysplasia of Taylor type IIB	0.000421			MTOR,RTN4	2
Cellular Function and Maintenance,Embryonic Development	Metabolism by embryonic cell lines	0.000421			TIA1,TIAL1	2
Embryonic Development,Tissue Development	Proliferation of trophoblast	0.000421			BIRC5,NCOA1	2
Gene Expression	Reinitiation of transcription of RNA	0.000421			EP300,NCOA1	2
Cancer,Immunological Disease,Organismal Injury and Abnormalities,Reproductive System Disease	Early stage hormone receptor-positive lymph node positive breast cancer	0.000421			EGFR,ERBB4	2
Cell-To-Cell Signaling and Interaction	Adhesion of neuroglia	0.000438			APP,ERBB4,FN1	3
Cancer,Organismal Injury and Abnormalities	Subcutaneous tumor	0.000444			CLCN5,COL4A1,COL6A3,COL7A1,EGFR,ERBB4,FLT1,HLA-DQA1,MTOR,NDUFV2,PEG3,PKIA,PSMA6,TUBD1,TWF1,VCP	16
Cancer,Organismal Injury and Abnormalities,Reproductive System Disease	Metastatic HER2-positive breast cancer	0.000482			EGFR,ERBB4,MTOR,TUBD1	4
Cancer,Organismal Injury and Abnormalities,Reproductive System Disease	Early stage hormone receptor positive breast cancer	0.000482			EGFR,ERBB4,MTOR,TUBD1	4
Cancer,Hematological Disease,Immunological Disease,Organismal Injury and Abnormalities	Hodgkin lymphoma	0.000488			COL6A3,LGALS1,MKI67,MTOR,NCOR1,TUBD1,WDFY3	7
Cell Morphology,Organ Morphology,Organismal Injury and Abnormalities,Skeletal and Muscular Disorders,Skeletal and Muscular System Development and Function,Tissue Morphology	Muscular hypertrophy	0.000523			CABIN1,EGFR,EP300,FN1,GRN,H2AZ1,IL18,MDM2,MTOR,PRKAA1,TWF1	11
Cancer,Organismal Injury and Abnormalities	Benign connective or soft tissue neoplasm	0.000526			CLCN5,COL4A1,COL6A3,COL7A1,EGFR,ERBB4,FLT1,HLA-DQA1,MTOR,NDUFV2,PEG3,PKIA,PSMA6,TUBD1,TWF1,VCP	16
Cancer,Organismal Injury and Abnormalities	HER2 positive metastasis	0.000539			EGFR,ERBB4,FLT1,MTOR,TUBD1	5
Cancer,Organismal Injury and Abnormalities,Respiratory Disease	Recurrent lung adenocarcinoma	0.000546			EGFR,ERBB4,FLT1,TUBD1	4
Cancer,Organismal Injury and Abnormalities,Respiratory Disease	Stage I metastatic non-small cell lung carcinoma	0.000546			EGFR,FN1,MDM2,TMSB10/TMSB4X	4
Cancer,Organismal Injury and Abnormalities,Respiratory Disease,Tumor Morphology	Progressive EGFR mutation negative non-small cell lung cancer	0.000546			EGFR,ERBB4,FLT1,TUBD1	4
Cancer,Organismal Injury and Abnormalities,Respiratory Disease,Tumor Morphology	Progressive ALK fusion negative EGFR sensitizing mutation negative non-small cell lung cancer	0.000546			EGFR,ERBB4,FLT1,TUBD1	4
Post-Translational Modification	Polyubiquitination of protein	0.000547			FBXO9,HUWE1,MDM2,PSMA1,PSMA3,PSMA4,PSMA5,PSMA6,PSMB4,SUMO2	10
Organismal Injury and Abnormalities,Tissue Morphology	Hypertrophy of tissue	0.00055			BMPR1A,CABIN1,EGFR,EP300,FLNB,FN1,GRN,H2AZ1,IL18,MDM2,MTOR,PRKAA1,TWF1	13
Cell Cycle	Arrest in G1/S phase transition of bone cancer cell lines	0.000553			MDM2,MTOR,RPL5	3
Cellular Growth and Proliferation	Cytostasis of cervical cancer cell lines	0.000553			EGFR,NME1,SLC19A1	3
Cell Cycle	Arrest in G1/S phase transition of sarcoma cell lines	0.000553			MDM2,MTOR,RPL5	3
Cell Morphology,Organismal Injury and Abnormalities	Hypertrophy of central nervous system cells	0.000553			APP,BMPR1A,CGA	3
Cardiovascular System Development and Function,Organ Morphology,Organismal Development	Morphology of heart	0.00057			AFDN,BIRC5,BMPR1A,CABIN1,CCN3,CREB1,EGFR,EP300,ERBB4,FLT1,FN1,H2AZ1,HLA-DQA1,HPRT1,HUWE1,IL18,MDM2,MTOR,MYH9,PDCD10,PRKAA1,RTN4,SLCO2A1,SMARCA4,SYNE1,TFAM,TFB1M,TWF1	28
Cell Morphology,Nervous System Development and Function,Organ Morphology,Organismal Development	Morphology of brain cells	0.000577			ANXA1,APP,BLOC1S2,CGA,MDM2,NCOA1,PLXNB2,S100A4,SPARCL1	9
Cardiovascular Disease,Cardiovascular System Development and Function,Organ Morphology,Organismal Development,Organismal Injury and Abnormalities	Enlargement of heart	0.000581			BIRC5,CABIN1,CREB1,EGFR,EP300,FLT1,FN1,H2AZ1,HLA-DQA1,HPRT1,HUWE1,IL18,MDM2,MTOR,MYH9,PRKAA1,RTN4,SLCO2A1,SMARCA4,SYNE1,TFAM,TWF1	22
Behavior,Nervous System Development and Function	Circadian rhythm	0.000583			CADPS2,CDK1,CREB1,EP300,IL18,MTOR,NCOR1,PRKAA1	8
Nucleic Acid Metabolism,Small Molecule Biochemistry	Biosynthesis of nucleoside triphosphate	0.000583			APP,ATP5MF,ATP5PB,CDK1,CMPK1,TFAM,UQCC2,VCP	8
Cancer,Organismal Injury and Abnormalities,Respiratory Disease	Undifferentiated lung carcinoma	0.000583			EGFR,ERBB4,FLT1,MDM2,MTOR,NCOR1,SMARCA4,TUBD1	8
Post-Translational Modification	Deubiquitination of protein	0.000584			CDK1,EP300,MDM2,PSMA1,PSMA3,PSMA4,PSMA5,PSMA6,PSMB4,VCP	10
Cancer,Organismal Injury and Abnormalities,Skeletal and Muscular Disorders	Smooth muscle tumor	0.000611			CLCN5,COL6A3,EGFR,ERBB4,FLT1,HLA-DQA1,MTOR,NDUFV2,PEG3,PKIA,PSMA6,TUBD1,TWF1,VCP	14
Cancer,Organismal Injury and Abnormalities	Formation of secondary tumor	0.000629			AFDN,EGFR,ERBB4,FLT1,IL18,MTOR,TUBD1	7
Cancer,Gastrointestinal Disease,Organismal Injury and Abnormalities,Respiratory Disease	Oropharyngeal cancer	0.000634			EGFR,ERBB4,FLT1,MKI67,TUBD1	5
Cancer,Cardiovascular Disease,Organismal Injury and Abnormalities	Angioma	0.000668			ADGRL1,CDK1,FLT1,MDM2,MKI67,MTOR,MYH9,PDCD10,S100A4	9
Organismal Development,Organismal Injury and Abnormalities	Abnormal morphology of thoracic cavity	0.000681			ADGRF5,AFDN,BIRC5,CABIN1,CCN3,CREB1,EGFR,EP300,ERBB4,FLT1,FN1,H2AZ1,HLA-DQA1,HPRT1,HUWE1,IL15,IL18,MDM2,MTOR,MYH9,NCOR1,PDCD10,PRKAA1,RTN4,SLC19A1,SLCO2A1,SMARCA4,SYNE1,TFAM,TFB1M,TWF1	31
Cardiovascular Disease,Organismal Injury and Abnormalities	Thoracic aortic aneurysm	0.000685			S100A12,S100A4,SMARCA4	3
Cell Cycle	Senescence of endothelial cells	0.000685			APP,EP300,FLT1	3
Cell-To-Cell Signaling and Interaction,Cellular Movement	Recruitment of connective tissue cells	0.000691			EGFR,FLT1,MTOR,PDCD10	4
Cell Morphology,Developmental Disorder,Embryonic Development,Organismal Development,Tissue Morphology	Abnormal morphology of granule neuron progenitor cells	0.000691			CADPS2,EGFR,MDM2,PLXNB2	4
Cancer,Organismal Injury and Abnormalities	Head and neck squamous cell carcinoma	0.000695			ADGRL1,AFDN,ANXA1,AP1B1,ATP5MF,BIRC5,BMPR1A,CABIN1,CADPS2,CFL2,CHERP,CLK1,COL4A1,COL7A1,CXCL13,DCUN1D1,DTWD1,EGFR,EP300,EP400,ERBB4,FLT1,FN1,GCN1,GON4L,GRN,HLA-DQA1,HUWE1,KBTBD3,KIF7,LGALS1,MKI67,MTOR,NCOA1,NCOR1,ORMDL1,PCGF6,PDCD10,PEG3,PLXNB2,PRRC2A,PTPRB,RRBP1,S100A4,S100A8,SEPSECS,SGO1,SLC19A1,SLCO2A1,SMARCA4,SOX17,SPDL1,SRGN,SYNE1,TECPR2,TFAM,TUBD1,TWF1,TYW3,WDR89,XPC,ZBTB26,ZNF248,ZNF709	64
Cancer,Immunological Disease,Organismal Injury and Abnormalities	Neoplasia of lymphoid organ	0.000701			ANXA1,BIRC5,EGFR,EP300,ERBB4,FLT1,ITGAE,MKI67,MTOR,TIA1,TUBD1	11
Cell Morphology,Nervous System Development and Function	Morphology of central nervous system cells	0.000709			ANXA1,APP,BLOC1S2,CGA,EGFR,MDM2,NCOA1,PLXNB2,S100A4,SPARCL1	10
Connective Tissue Disorders,Immunological Disease,Inflammatory Disease,Inflammatory Response,Organismal Injury and Abnormalities,Skeletal and Muscular Disorders	Rheumatoid arthritis	0.000767			AIF1,ANXA1,BIRC5,CNEP1R1,CSGALNACT1,CXCL13,DCUN1D1,FLT1,FN1,GRN,HLA-DQA1,HPRT1,IL15,IL18,LGALS1,MDM2,MTOR,PRRC2A,RNF14,S100A12,S100A8,SLC19A1,SUMO1,SYNE1,UQCC2,XCL1	26
Connective Tissue Disorders,Organismal Injury and Abnormalities,Skeletal and Muscular Disorders	Non-traumatic arthropathy	0.000787			AIF1,ANXA1,BIRC5,CENPP,CNEP1R1,CSGALNACT1,CXCL13,DCUN1D1,FLT1,FN1,GRN,HBB,HLA-DQA1,HPRT1,IL15,IL18,LGALS1,MDM2,MTOR,PRRC2A,RNF14,S100A12,S100A8,SLC19A1,SUMO1,SYNE1,TUBD1,UQCC2,XCL1	29
Cancer,Organismal Injury and Abnormalities,Respiratory Disease	EGFR A763 Y764insFQEA mutation positive nonsquamous non-small cell lung cancer	0.000836			EGFR,ERBB4	2
Cancer,Organismal Injury and Abnormalities,Respiratory Disease	EGFR exon 19 insertion positive nonsquamous non-small cell lung cancer	0.000836			EGFR,ERBB4	2
Cellular Movement,Reproductive System Development and Function	Ejection of first polar body	0.000836			CDK1,ECT2	2
Cell-To-Cell Signaling and Interaction,Nervous System Development and Function	Adhesion of astrocytes	0.000836			ERBB4,FN1	2
Cellular Development	Differentiation of eye cell lines	0.000836			SUMO1,SUMO2	2
Cancer,Organismal Injury and Abnormalities,Respiratory Disease	Metastatic EGFR G719X mutation positive nonsquamous non-small cell lung cancer	0.000836			EGFR,ERBB4	2
Cancer,Organismal Injury and Abnormalities	Stage 4b advanced head and neck squamous cell carcinoma	0.000836			EGFR,ERBB4	2
Cancer,Organismal Injury and Abnormalities,Respiratory Disease,Tumor Morphology	Progressive recurrent laryngeal squamous cell carcinoma	0.000836			EGFR,ERBB4	2
Cancer,Gastrointestinal Disease,Organismal Injury and Abnormalities,Tumor Morphology	Progressive metastatic squamous cell carcinoma of the oral cavity	0.000836			EGFR,ERBB4	2
Cancer,Organismal Injury and Abnormalities,Respiratory Disease	Metastatic EGFR S768I mutation positive nonsquamous non-small cell lung cancer	0.000836			EGFR,ERBB4	2
Cancer,Organismal Injury and Abnormalities,Respiratory Disease,Tumor Morphology	Stage 4 progressive EGFR sensitizing mutation positive non-small cell lung cancer	0.000836			EGFR,ERBB4	2
Cell-To-Cell Signaling and Interaction,Cellular Assembly and Organization	Quantity of tight junctions	0.000836			GRN,PDCD10	2
Cell Death and Survival	Cell viability of fibroblast-like synoviocytes	0.000836			BIRC5,FLT1	2
Cancer,Organismal Injury and Abnormalities,Respiratory Disease	Advanced EGFR mutation positive squamous cell lung carcinoma	0.000836			EGFR,ERBB4	2
Gene Expression	Transcription of mitochondrial DNA	0.000836			TFAM,TFB2M	2
Cancer,Gastrointestinal Disease,Organismal Injury and Abnormalities,Respiratory Disease,Tumor Morphology	Progressive hypopharyngeal squamous cell carcinoma	0.000836			EGFR,ERBB4	2
Cancer,Organismal Injury and Abnormalities,Respiratory Disease	Metastatic EGFR L861Q mutation positive nonsquamous non-small cell lung cancer	0.000836			EGFR,ERBB4	2
Cancer,Organismal Injury and Abnormalities,Respiratory Disease	Metastatic recurrent laryngeal squamous cell carcinoma	0.000836			EGFR,ERBB4	2
Cancer,Organismal Injury and Abnormalities,Respiratory Disease	Advanced recurrent non small cell lung adenocarcinoma	0.000836			EGFR,ERBB4	2
Cancer,Organismal Injury and Abnormalities,Respiratory Disease	EGFR(L858R) positive metastatic non-small cell lung carcinoma	0.000836			EGFR,ERBB4	2
Cellular Function and Maintenance	Metabolism by fibroblast cell lines	0.000836			TIA1,TIAL1	2
Cancer,Cellular Development,Cellular Growth and Proliferation,Organismal Injury and Abnormalities,Tumor Morphology	Proliferation of squamous carcinoma cells	0.000836			EGFR,GRN	2
Neurological Disease	Hypernociception	0.000836			ANXA1,IL15,IL18	3
Cell-To-Cell Signaling and Interaction,Inflammatory Response	Inflammatory response of phagocytes	0.000861			APP,IL15,LY96,TREM1	4
Cancer,Organismal Injury and Abnormalities,Reproductive System Disease	Stage III-IV breast cancer	0.000878			CAPZA2,EGFR,FN1,MTOR,NME1,TMEM106C,TUBD1	7
Cancer,Dermatological Diseases and Conditions,Hematological Disease,Immunological Disease,Organismal Injury and Abnormalities	Non-Hodgkin cutaneous lymphoma	0.000883			ANXA1,CXCL13,EGFR,HLA-DQA1,IL15,MKI67,NCOR1,TIA1,TUBD1	9
Cell Morphology,Cell-To-Cell Signaling and Interaction,Cellular Assembly and Organization	Morphology of intercellular junctions	0.000911			AFDN,APP,DNAJC5,ERBB4,GRN,LGALS1,PRKAA1,SYNE1	8
Cell Cycle	Interphase of breast cancer cell lines	0.000919			CCNG1,CDK1,EGFR,LGALS1,MDM2,MTOR,PPP1R26	7
Cancer,Organismal Injury and Abnormalities,Reproductive System Disease,Skeletal and Muscular Disorders	Uterine smooth muscle tumor	0.00095			CLCN5,COL6A3,EGFR,HLA-DQA1,MTOR,NDUFV2,PEG3,PKIA,PSMA6,TUBD1,TWF1,VCP	12
RNA Post-Transcriptional Modification	Conversion of nitrogenous base	0.000957			CMPK1,HPRT1,NME1,NUDT13	4
Cancer,Organismal Injury and Abnormalities,Respiratory Disease	Metastatic non-squamous non-small cell lung carcinoma	0.000972			EGFR,ERBB4,FLT1,MDM2,SMARCA4,TUBD1	6
Cancer,Organismal Injury and Abnormalities	Metastatic HER2 positive cancer	0.000996			EGFR,ERBB4,FLT1,MTOR,TUBD1	5
Cancer,Hematological Disease,Immunological Disease,Organismal Injury and Abnormalities	MLL translocation acute lymphocytic leukemia	0.000996			ANXA1,HPRT1,LGALS1,MTOR,TUBD1	5
Cancer,Organismal Injury and Abnormalities	Metastatic HER2 positive solid malignant tumor	0.000996			EGFR,ERBB4,FLT1,MTOR,TUBD1	5
Cancer,Hereditary Disorder,Organismal Injury and Abnormalities,Renal and Urological Disease	Papillary renal cell carcinoma type 1	0.00101			EGFR,ELOC,MTOR	3
Cell-To-Cell Signaling and Interaction	Adhesion of bone marrow cell lines	0.00101			ANXA1,FN1,SRGN	3
Cellular Assembly and Organization	Function of lysosome	0.00101			BLOC1S2,CADPS2,HPRT1	3
Cancer,Organismal Injury and Abnormalities,Respiratory Disease	Metastatic EGFR mutation negative lung squamous cell carcinoma	0.00101			EGFR,ERBB4,FLT1	3
Cancer,Gastrointestinal Disease,Hereditary Disorder,Organismal Injury and Abnormalities	Hamartomatous polyposis syndrome	0.00101			BMPR1A,EGFR,MTOR	3
Cardiovascular System Development and Function	Morphology of cardiovascular system	0.00102			AFDN,AIF1,APP,BIRC5,BMPR1A,CABIN1,CCN3,CREB1,EGFR,EP300,ERBB4,FLT1,FN1,H2AZ1,HLA-DQA1,HPRT1,HUWE1,IL15,IL18,MDM2,MTOR,MYH9,PDCD10,PRKAA1,RTN4,SLCO2A1,SMARCA4,SYNE1,TFAM,TFB1M,TWF1	31
Cardiovascular Disease,Cardiovascular System Development and Function,Organ Morphology,Organismal Development,Organismal Injury and Abnormalities	Hypertrophy of heart	0.00105			BIRC5,CABIN1,CREB1,EGFR,EP300,FLT1,FN1,H2AZ1,HPRT1,IL18,MDM2,MTOR,PRKAA1,SMARCA4,TWF1	15
Cancer,Organismal Injury and Abnormalities,Respiratory Disease	Advanced laryngeal squamous cell carcinoma	0.00106			EGFR,ERBB4,FLT1,TUBD1	4
Cancer,Organismal Injury and Abnormalities,Reproductive System Disease	High-risk breast cancer	0.00106			EGFR,ERBB4,MTOR,TUBD1	4
Cancer,Organismal Injury and Abnormalities,Renal and Urological Disease	Urothelial neoplasm	0.00108			BIRC5,CENPU,EGFR,EP300,ERBB4,FLT1,HLA-DQA1,MDM2,MKI67,MTOR,NCOR1,SGO1,SMARCA4,TUBD1	14
Cancer,Hematological Disease,Immunological Disease,Organismal Injury and Abnormalities	B-cell lymphoma	0.00111			ADGRF5,ANXA1,APP,CDK1,CLK1,COL6A3,CXCL13,DNAAF6,EGFR,ELOC,EP300,ERBB4,FN1,GCN1,HLA-DQA1,HPRT1,HUWE1,ITGAE,LGALS1,MDM2,MKI67,MTOR,NCOR1,NME1,PPP1R26,SMARCA4,TUBD1,WDFY3,XPC	29
Cancer,Cardiovascular Disease,Organismal Injury and Abnormalities	Vascular tumor	0.00115			ADGRL1,CDK1,FLT1,MDM2,MKI67,MTOR,MYH9,PDCD10,S100A4,TUBD1	10
Cancer,Organismal Injury and Abnormalities,Respiratory Disease	Locally advanced lung adenocarcinoma	0.00117			EGFR,ERBB4,FLT1,TUBD1	4
Cancer,Gastrointestinal Disease,Organismal Injury and Abnormalities,Respiratory Disease	Recurrent squamous cell cancer of the hypopharynx	0.00117			EGFR,ERBB4,FLT1,TUBD1	4
Cancer,Gastrointestinal Disease,Organismal Injury and Abnormalities,Respiratory Disease	Metastatic squamous cell carcinoma of the hypopharynx	0.00117			EGFR,ERBB4,FLT1,TUBD1	4
Cancer,Organismal Injury and Abnormalities,Respiratory Disease	Stage IV metastatic lung adenocarcinoma	0.00117			EGFR,ERBB4,FLT1,TUBD1	4
Cancer,Organismal Injury and Abnormalities,Respiratory Disease	Stage IIIB lung adenocarcinoma	0.00117			EGFR,ERBB4,FLT1,TUBD1	4
Cancer,Gastrointestinal Disease,Organismal Injury and Abnormalities	Metastatic squamous cell carcinoma of the oral cavity	0.00117			EGFR,ERBB4,FLT1,TUBD1	4
Cancer,Gastrointestinal Disease,Organismal Injury and Abnormalities,Respiratory Disease	Metastatic oropharyngeal squamous cell carcinoma	0.00117			EGFR,ERBB4,FLT1,TUBD1	4
Cancer,Gastrointestinal Disease,Hepatic System Disease,Organismal Injury and Abnormalities	Hepatocellular carcinoma	0.00118			ANXA1,CCNG1,CDKN3,CENPU,CREB1,ECT2,EGFR,EP400,FLT1,FN1,GRN,GSTO1,HBB,HLA-DQA1,HUWE1,IL18,MDM2,MKI67,MTOR,NCOR1,NME1,PDCD10,RCHY1,RRBP1,RTN4,S100A4,SGO1,SYNE1,VCP	29
Cell Morphology,Embryonic Development	Size of embryonic cell lines	0.0012			MTOR,TIA1,TIAL1	3
Skeletal and Muscular Disorders	Inclusion body myopathy	0.00123			APP,HLA-DQA1,MTOR,PSMA4,VCP	5
Cancer,Organismal Injury and Abnormalities,Respiratory Disease	Recurrent laryngeal squamous cell carcinoma	0.00129			EGFR,ERBB4,FLT1,TUBD1	4
Cell Morphology,Cell-To-Cell Signaling and Interaction,Cellular Assembly and Organization,Nervous System Development and Function,Neurological Disease,Tissue Morphology	Abnormal morphology of neuromuscular synapse	0.00129			APP,DNAJC5,LGALS1,SYNE1	4
Cancer,Gastrointestinal Disease,Organismal Injury and Abnormalities	Recurrent squamous cell cancer of the oral cavity	0.00129			EGFR,ERBB4,FLT1,TUBD1	4
Cancer,Gastrointestinal Disease,Organismal Injury and Abnormalities,Respiratory Disease	Recurrent oropharyngeal squamous cell carcinoma	0.00129			EGFR,ERBB4,FLT1,TUBD1	4
Cancer,Hematological Disease,Immunological Disease,Organismal Injury and Abnormalities	Nodular sclerosis classical Hodgkin lymphoma	0.00129			COL6A3,NCOR1,TUBD1,WDFY3	4
Inflammatory Disease	Autoinflammatory disorder	0.00129			IL18,PSMA3,PSMB4,TUBD1	4
Energy Production,Nucleic Acid Metabolism,Small Molecule Biochemistry	Synthesis of ATP	0.00136			APP,ATP5MF,ATP5PB,CDK1,TFAM,UQCC2,VCP	7
Cancer,Dermatological Diseases and Conditions,Hematological Disease,Immunological Disease,Organismal Injury and Abnormalities	Cutaneous T-cell lymphoma	0.00137			ANXA1,CXCL13,EGFR,IL15,MKI67,NCOR1,TIA1,TUBD1	8
Cellular Development,Cellular Growth and Proliferation,Skeletal and Muscular System Development and Function	Growth of smooth muscle cell lines	0.00138			AIF1,CREB1	2
Cell Morphology,Cellular Movement	Cell spreading of ovarian cancer cell lines	0.00138			EGFR,FN1	2
Cell-To-Cell Signaling and Interaction	Interaction of stromal cell lines	0.00138			FN1,SRGN	2
Infectious Diseases	Attachment of HIV-1	0.00138			APP,LGALS1	2
Cancer,Organismal Injury and Abnormalities,Respiratory Disease	Metastatic EGFR exon 19 deletion positive nonsquamous non-small cell lung cancer	0.00138			EGFR,ERBB4	2
Cellular Movement	Migration of cortical precursor cells	0.00138			APP,TSNAX	2
Cellular Development,Cellular Growth and Proliferation,Lymphoid Tissue Structure and Development	Proliferation of type 3 innate lymphoid cells	0.00138			IL15,IL18	2
Cancer,Organismal Injury and Abnormalities,Respiratory Disease	Metastatic EGFR L858R mutation positive nonsquamous non-small cell lung cancer	0.00138			EGFR,ERBB4	2
Cancer,Gastrointestinal Disease,Organismal Injury and Abnormalities,Respiratory Disease,Tumor Morphology	Progressive oropharyngeal squamous-cell carcinoma	0.00138			EGFR,ERBB4	2
Cell-To-Cell Signaling and Interaction,Inflammatory Response	Inflammation of macrophages	0.00138			APP,PRKAA1	2
Behavior	Cued conditioning	0.0014			APP,CREB1,ERBB4,IDNK,OMD	5
Cancer,Organismal Injury and Abnormalities,Respiratory Disease	Lung squamous cell carcinoma	0.00141			BIRC5,CENPU,CLK1,ECT2,EGFR,EP300,EP400,ERBB4,FLT1,FN1,HLA-DQA1,MDM2,MKI67,MTOR,NCOR1,PEG3,RPL5,SGO1,TUBD1	19
Cancer,Connective Tissue Disorders,Organismal Injury and Abnormalities,Skeletal and Muscular Disorders	Recurrent chordoma	0.00141			EGFR,FLT1,MTOR	3
Cell Cycle	Arrest in cell cycle progression of lung cancer cell lines	0.00141			EGFR,S100A4,SMARCA4	3
Cellular Movement	Migration of neural precursor cells	0.00141			APP,RTN4,TSNAX	3
Cellular Movement	Cell movement of rhabdomyosarcoma cell lines	0.00141			CCN3,FN1,XCL1	3
Cancer,Organismal Injury and Abnormalities,Respiratory Disease,Tumor Morphology	Progressed squamous cell lung cancer	0.00141			EGFR,ERBB4,TUBD1	3
Inflammatory Response	Inflammation of cells	0.00141			APP,PRKAA1,S100A12,S100A8	4
Cell Morphology,Organ Morphology	Morphology of endocrine cells	0.00147			ANXA1,CADPS2,CGA,EGFR,FN1,HUWE1,MTOR,TFAM	8
Nervous System Development and Function	Function of central nervous system	0.00148			APP,GRN,MTOR,PEG3,PRKAA1,XPC	6
Developmental Disorder,Hereditary Disorder,Metabolic Disease,Organismal Injury and Abnormalities	Mitochondrial complex I deficiency	0.00155			NDUFAF2,NDUFAF4,NDUFB8,NDUFV2	4
Cancer,Organismal Injury and Abnormalities	Metastatic soft tissue sarcoma	0.00159			EGFR,FLT1,MDM2,MTOR,TUBD1	5
Cancer,Dermatological Diseases and Conditions,Hematological Disease,Immunological Disease,Inflammatory Disease,Inflammatory Response,Organismal Injury and Abnormalities	Mycosis fungoides	0.00159			ANXA1,CXCL13,IL15,TIA1,TUBD1	5
Cancer,Organismal Injury and Abnormalities	Gastrointestinal stromal tumor	0.00159			EP300,FLT1,MKI67,MTOR,SLC19A1	5
Cancer,Gastrointestinal Disease,Organismal Injury and Abnormalities,Tumor Morphology	Progressive malignant gastrointestinal neoplasm	0.00159			EGFR,ERBB4,FLT1,MTOR,TUBD1	5
Cell Cycle	G1 phase of breast cancer cell lines	0.00159			CCNG1,LGALS1,MDM2,MTOR,PPP1R26	5
Cancer,Organismal Injury and Abnormalities,Skeletal and Muscular Disorders	Leiomyoma	0.00164			CLCN5,COL6A3,EGFR,ERBB4,HLA-DQA1,MTOR,NDUFV2,PEG3,PKIA,PSMA6,TWF1,VCP	12
Cell Cycle	Arrest in cell cycle progression of cervical cancer cell lines	0.00164			EP300,MDM2,SMARCA4	3
Developmental Disorder,Hereditary Disorder,Neurological Disease,Organismal Injury and Abnormalities	Hereditary malformation of cortical development	0.00164			COL4A1,MTOR,RTN4	3
Hereditary Disorder,Neurological Disease,Organismal Injury and Abnormalities,Psychological Disorders	Autosomal dominant amyotrophic lateral sclerosis	0.00164			ERBB4,GRN,VCP	3
Cancer,Organismal Injury and Abnormalities	Resectable secondary tumor	0.00169			EGFR,FLT1,FN1,TUBD1	4
Cancer,Organismal Injury and Abnormalities	Head and neck cancer	0.00172			ADAT2,ADGRL1,AFDN,AIF1,ANXA1,AP1B1,ARF4,ARPP19,ATP5MF,ATP5PB,BBS5,BIRC5,BLOC1S2,BMPR1A,BRMS1L,BZW1,CABIN1,CADPS2,CALM1 (includes others),CAPZA1,CAPZA2,CCN3,CCNG1,CDC42BPB,CDK1,CDKN3,CENPP,CENPS/CENPS-CORT,CENPU,CFAP97,CFL2,CHERP,CLCN5,CLDN10,CLK1,CMPK1,CNIH1,COL4A1,COL6A3,COL7A1,CREB1,CXCL13,DCUN1D1,DMAC1,DNA2,DSCC1,DTWD1,ECT2,EGFR,ELMOD2,EMC3,EP300,EP400,ERBB4,ETFA,EXOSC1,EXOSC8,FBXO9,FKBP3,FLNB…	190
Cardiovascular Disease,Cardiovascular System Development and Function	Abnormal morphology of cardiovascular system	0.00177			AFDN,BIRC5,CABIN1,CCN3,CREB1,EGFR,EP300,ERBB4,FLT1,FN1,H2AZ1,HLA-DQA1,HPRT1,HUWE1,IL15,IL18,MDM2,MTOR,MYH9,PDCD10,PRKAA1,RTN4,SLCO2A1,SMARCA4,SYNE1,TFAM,TFB1M,TWF1	28
Cancer,Organismal Injury and Abnormalities,Reproductive System Disease	Early breast cancer	0.0018			CAPZA2,EGFR,ERBB4,MTOR,TUBD1	5
Cancer,Neurological Disease,Organismal Injury and Abnormalities	Grade II glioma	0.0018			CHERP,ECT2,EGFR,SMARCA4,TUBD1	5
Organismal Injury and Abnormalities,Reproductive System Disease	Endometriosis	0.00182			BIRC5,CDK1,CLCN5,CREB1,CXCL13,EGFR,FLT1,FN1,HLA-DQA1,IL18,PKIA,PSMA1,S100A8,TMSB10/TMSB4X,XCL1	15
Cancer,Organismal Injury and Abnormalities,Respiratory Disease	Metastatic EGFR mutation negative non-small cell lung carcinoma	0.00184			EGFR,ERBB4,FLT1,TUBD1	4
Neurological Disease,Organismal Injury and Abnormalities,Psychological Disorders	Temporal lobe atrophy	0.00184			APP,EP300,GRN,VCP	4
Cancer,Organismal Injury and Abnormalities,Renal and Urological Disease	Renal tumor	0.00188			AFDN,ATP5MF,BIRC5,CENPP,CENPU,COL6A3,EGFR,ELOC,EP300,EP400,ERBB4,FLT1,FN1,GCN1,HBB,HLA-DQA1,IL15,IL18,KBTBD3,MDM2,MKI67,MTOR,NCOA1,NCOR1,NDUFAF2,NME1,OMD,RPL5,RPL6,S100A12,SGO1,SMARCA4,SYNE1,TFB1M,TUBD1,WDFY3	36
Cell Death and Survival	Antiapoptosis	0.0019			BCL2A1,BIRC5,FN1	3
Cancer,Organismal Injury and Abnormalities,Respiratory Disease,Tumor Morphology	Progressive ALK fusion negative EGFR mutation negative squamous cell non-small cell lung carcinoma	0.0019			EGFR,ERBB4,TUBD1	3
Cancer,Organismal Injury and Abnormalities	Stage IVA head and neck squamous cell carcinoma	0.0019			EGFR,ERBB4,TUBD1	3
Cancer,Immunological Disease,Organismal Injury and Abnormalities,Reproductive System Disease	HER2 positive lymph node-positive breast cancer	0.0019			EGFR,ERBB4,TUBD1	3
Cellular Assembly and Organization	Activation of mitochondria	0.0019			APP,IL15,MTOR	3
Cancer,Neurological Disease,Organismal Injury and Abnormalities	Symptomatic stage central nervous system metastasis	0.0019			EGFR,ERBB4,FLT1	3
Cancer,Organismal Injury and Abnormalities,Respiratory Disease	EGFR exon 18 mutation positive nonsquamous non-small cell lung carcinoma	0.0019			EGFR,ERBB4,TUBD1	3
Cancer,Organismal Injury and Abnormalities,Respiratory Disease	Advanced large cell lung carcinoma	0.00191			EGFR,ERBB4,MDM2,MTOR,TUBD1	5
Cancer,Organismal Injury and Abnormalities	Transitional-cell carcinoma	0.00192			BIRC5,CENPU,EGFR,EP300,ERBB4,FLT1,FN1,MKI67,MTOR,NCOR1,SGO1,SMARCA4,TUBD1	13
Cancer,Endocrine System Disorders,Organismal Injury and Abnormalities	Small-cell carcinoma	0.00194			EGFR,EP300,EP400,FLT1,HLA-DQA1,MKI67,MTOR,PCGF6,SMARCA4,TUBD1	10
Cancer,Organismal Injury and Abnormalities,Reproductive System Disease,Skeletal and Muscular Disorders	Uterine leiomyoma	0.00195			CLCN5,COL6A3,EGFR,HLA-DQA1,MTOR,NDUFV2,PEG3,PKIA,PSMA6,TWF1,VCP	11
Cell Signaling	MAPKKK cascade	0.00196			APP,CALM1 (includes others),EGFR,ERBB4,FLT1,IL18,PSMA1,PSMA3,PSMA4,PSMA5,PSMA6,PSMB4,SPTAN1	13
Cancer,Cardiovascular Disease,Organismal Injury and Abnormalities	Development of angioma	0.00197			CDK1,FLT1,MDM2,MYH9,PDCD10,S100A4	6
Cancer,Organismal Injury and Abnormalities,Renal and Urological Disease	Non-clear cell renal carcinoma	0.002			EGFR,ELOC,FLT1,MTOR	4
Dermatological Diseases and Conditions,Inflammatory Disease,Inflammatory Response,Organismal Injury and Abnormalities	Dermatitis	0.00203			ANXA1,CXCL13,EGFR,GSTO1,HBB,HLA-DQA1,IL15,IL18,LGALS1,MKI67,MTOR,PLGRKT,S100A8,TIA1,TUBD1,VCP	16
Cancer,Organismal Injury and Abnormalities,Respiratory Disease	Advanced EGFR L861Q mutation positive EGFR T790M mutation positive non-small cell lung cancer	0.00206			EGFR,ERBB4	2
Cancer,Cellular Movement,Organismal Injury and Abnormalities	Invasion of mammary epithelial cells	0.00206			FN1,MTOR	2
Cancer,Organismal Injury and Abnormalities,Respiratory Disease	Advanced EGFR G719X mutation positive EGFR T790M mutation positive non-small cell lung cancer	0.00206			EGFR,ERBB4	2
Cancer,Organismal Injury and Abnormalities,Respiratory Disease	Recurrent EGFR T790M positive non-small cell lung cancer	0.00206			EGFR,ERBB4	2
Cancer,Organismal Injury and Abnormalities,Tumor Morphology	Regression of adenoma	0.00206			EGFR,MTOR	2
Cancer,Organismal Injury and Abnormalities,Respiratory Disease	Locally advanced large cell lung carcinoma	0.00206			EGFR,ERBB4	2
Cancer,Organismal Injury and Abnormalities,Respiratory Disease,Tumor Morphology	Metastatic progressive EGFR G719X mutation positive EGFR T790M mutation positive non-small cell lung cancer	0.00206			EGFR,ERBB4	2
Small Molecule Biochemistry	Synthesis of sphinganine	0.00206			ORMDL1,SPTSSA	2
Cancer,Organismal Injury and Abnormalities,Respiratory Disease	Unresectable locally advanced lung adenocarcinoma	0.00206			EGFR,ERBB4	2
Cancer,Organismal Injury and Abnormalities,Respiratory Disease	Unresectable metastatic lung adenocarcinoma	0.00206			EGFR,ERBB4	2
Cell Cycle,Cellular Movement	Cytokinesis of bone cancer cell lines	0.00206			BIRC5,ECT2	2
Cancer,Organismal Injury and Abnormalities,Respiratory Disease	Stage II primary non-small cell lung carcinoma	0.00206			EGFR,ERBB4	2
Cancer,Organismal Injury and Abnormalities,Respiratory Disease,Tumor Morphology	Progressive stage IV non-small-cell lung cancer containing EGFR activating mutations	0.00206			EGFR,ERBB4	2
Cancer,Organismal Injury and Abnormalities,Respiratory Disease	Advanced EGFR L858R mutation positive EGFR T790M mutation positive non-small cell lung cancer	0.00206			EGFR,ERBB4	2
Cell-To-Cell Signaling and Interaction,Cellular Assembly and Organization,Reproductive System Development and Function	Cell-cell adhesion of breast cell lines	0.00206			AFDN,PTPN23	2
Cancer,Organismal Injury and Abnormalities,Respiratory Disease	Locally advanced EGFR T790M positive non-small cell lung cancer	0.00206			EGFR,ERBB4	2
Cancer,Organismal Injury and Abnormalities,Respiratory Disease,Tumor Morphology	Metastatic progressive EGFR L861Q mutation positive EGFR T790M mutation positive non-small cell lung cancer	0.00206			EGFR,ERBB4	2
Cancer,Organismal Injury and Abnormalities,Respiratory Disease	Stage IIIA EGFR T790M positive non-small cell lung carcinoma	0.00206			EGFR,ERBB4	2
Cancer,Organismal Injury and Abnormalities,Respiratory Disease,Tumor Morphology	Progressive EGFR T790M mutation positive lung adenocarcinoma	0.00206			EGFR,ERBB4	2
Cell Cycle	Delay in cell cycle progression of cervical cancer cell lines	0.00206			BIRC5,CDK1	2
Cancer,Organismal Injury and Abnormalities,Respiratory Disease	Metastatic EGFR T790M mutation positive lung adenocarcinoma	0.00206			EGFR,ERBB4	2
Cancer,Organismal Injury and Abnormalities,Respiratory Disease,Tumor Morphology	Stage IV progressive EGFR mutation positive non-small cell lung cancer	0.00206			EGFR,ERBB4	2
Gastrointestinal Disease,Organismal Injury and Abnormalities,Tissue Morphology	Quantity of aberrant crypt foci	0.00206			EGFR,SLC19A1	2
Cancer,Organismal Injury and Abnormalities,Respiratory Disease,Tumor Morphology	Progressed EGFR T790M positive non-small cell lung cancer	0.00206			EGFR,ERBB4	2
Cancer,Organismal Injury and Abnormalities,Respiratory Disease,Tumor Morphology	Stage IV progressive EGFR activating mutation positive lung cancer	0.00206			EGFR,ERBB4	2
Cellular Development,Cellular Growth and Proliferation,Embryonic Development,Hematological System Development and Function,Hematopoiesis,Humoral Immune Response,Lymphoid Tissue Structure and Development,Organ Development,Organismal Development,Tissue Development	Development of pre-pro-B lymphocytes	0.00206			MTOR,SMARCA4	2
Cancer,Organismal Injury and Abnormalities,Respiratory Disease	Stage IV EGFR sensitizing mutation positive EGFR T790M mutation positive non-small cell lung cancer	0.00206			EGFR,ERBB4	2
Cell Morphology	Cell rounding of cervical cancer cell lines	0.00206			FN1,MYH9	2
Cancer,Organismal Injury and Abnormalities,Respiratory Disease,Tumor Morphology	Metastatic progressive EGFR L858R mutation positive EGFR T790M mutation positive non-small cell lung cancer	0.00206			EGFR,ERBB4	2
Cell Cycle	Sub-G1 phase of tumor cell lines	0.00206			BIRC5,EGFR	2
Cancer,Organismal Injury and Abnormalities,Respiratory Disease	Refractory EGFR T790M positive non-small cell lung cancer	0.00206			EGFR,ERBB4	2
Cancer,Organismal Injury and Abnormalities,Respiratory Disease	Advanced EGFR exon 19 deletion positive EGFR T790M mutation positive non-small cell lung cancer	0.00206			EGFR,ERBB4	2
Cancer,Organismal Injury and Abnormalities,Respiratory Disease	Stage IB primary non-small cell lung cancer	0.00206			EGFR,ERBB4	2
Cancer,Organismal Injury and Abnormalities,Respiratory Disease,Tumor Morphology	Progressive EGFR sensitizing mutation positive EGFR T790M mutation positive non-small cell lung carcinoma	0.00206			EGFR,ERBB4	2
Cancer,Organismal Injury and Abnormalities,Respiratory Disease,Tumor Morphology	Metastatic progressive EGFR exon 19 deletion positive EGFR T790M mutation positive non-small cell lung cancer	0.00206			EGFR,ERBB4	2
Organismal Injury and Abnormalities	High grade dysplasia	0.00206			BIRC5,EGFR	2
Cell Morphology,Connective Tissue Development and Function	Morphology of fibroblast cell lines	0.00207			EGFR,FN1,RTN4,SMARCA4,TIA1,TIAL1	6
Cancer,Organismal Injury and Abnormalities	Metastatic recurrent cancer	0.00215			EGFR,ERBB4,FLT1,MTOR,TUBD1	5
Cancer,Organismal Injury and Abnormalities,Respiratory Disease	ALK fusion negative lung squamous cell carcinoma	0.00217			EGFR,ERBB4,FLT1,TUBD1	4
Inflammatory Disease,Inflammatory Response,Neurological Disease	Inflammation of meninges	0.00217			ANXA1,APP,FN1,IL18	4
Cell Morphology,Organ Morphology,Skeletal and Muscular System Development and Function,Tissue Morphology	Morphology of muscle cells	0.00217			AIF1,APP,CABIN1,CFL2,EGFR,EP300,FN1,GRN,H2AZ1,IL18,MDM2,MTOR,PRKAA1,SYNE1,TWF1	15
Cancer,Gastrointestinal Disease,Organismal Injury and Abnormalities	Upper gastrointestinal carcinoma	0.00218			ADGRL1,AFDN,ANXA1,AP1B1,APP,ATP5MF,BIRC5,CABIN1,CADPS2,CALM1 (includes others),CFL2,CHERP,CLPB,COL4A1,COL6A3,COL7A1,CXCL13,DCUN1D1,DNA2,EGFR,EP300,EP400,ERBB4,FLNB,FLT1,FN1,GCN1,GON4L,GRN,HLA-DQA1,HMGB2,HUWE1,KBTBD3,KIF16B,KYNU,LGALS1,MDM2,MKI67,MRPS22,MTOR,MYH9,NCDN,NCOA1,NCOR1,ORMDL1,PDCD10,PEG3,PRRC2A,PTPRB,RBM18,S100A8,SGO1,SH2D1A,SLCO2A1,SMARCA4,SPDL1,SRGN,SYNE1,TECPR2,TFAM,TUBD1,TWF1,UBA1,V…	68
Cancer,Organismal Injury and Abnormalities,Respiratory Disease,Tumor Morphology	Progressed locally advanced non-small cell lung cancer	0.00218			EGFR,ERBB4,TUBD1	3
Cancer,Organismal Injury and Abnormalities	Stage IVB head and neck squamous cell carcinoma	0.00218			EGFR,ERBB4,TUBD1	3
Cardiovascular System Development and Function,Organismal Development	Remodeling of vasculature	0.00218			FLT1,FN1,PTPRB	3
Cell Morphology,Cellular Growth and Proliferation,Connective Tissue Development and Function,Tissue Development	Size of fibroblast cell lines	0.00218			SMARCA4,TIA1,TIAL1	3
Lipid Metabolism,Small Molecule Biochemistry	Induction of lipid	0.00218			IL15,IL18,LGALS1	3
Cell Morphology,Organ Morphology	Morphology of neuroendocrine cells	0.00219			ANXA1,CADPS2,CGA,EGFR,HUWE1,MTOR,TFAM	7
Cancer,Organismal Injury and Abnormalities	Early stage solid tumor	0.00221			BIRC5,CAPZA2,EGFR,ERBB4,FN1,IL15,MDM2,MTOR,TMSB10/TMSB4X,TUBD1	10
Cancer,Organismal Injury and Abnormalities	Poorly differentiated carcinoma	0.00228			EGFR,ERBB4,FLT1,SMARCA4,TUBD1	5
Cancer,Organismal Injury and Abnormalities,Renal and Urological Disease	Renal cancer	0.0023			AFDN,ATP5MF,CENPP,CENPU,COL6A3,EGFR,ELOC,EP300,EP400,ERBB4,FLT1,FN1,GCN1,HBB,HLA-DQA1,IL15,IL18,KBTBD3,MDM2,MKI67,MTOR,NCOA1,NCOR1,NDUFAF2,NME1,OMD,RPL5,RPL6,S100A12,SGO1,SMARCA4,SYNE1,TFB1M,TUBD1,WDFY3	35
Developmental Disorder,Embryonic Development,Organismal Development,Tissue Morphology	Abnormal morphology of embryo	0.00232			AFDN,BLOC1S2,BMPR1A,CADPS2,CDK1,CENPU,ECT2,EGFR,EP300,EP400,FN1,GNPNAT1,H2AZ1,MAB21L1,MDM2,MTOR,MYH9,PLXNB2,S100A8,SOX17	20
Cancer,Hematological Disease,Immunological Disease,Organismal Injury and Abnormalities	Plasma cell dyscrasia	0.00232			BIRC5,CDK1,CLK1,EGFR,ELOC,EP300,FBXO9,FLT1,FN1,HLA-DQA1,IL15,MKI67,MTOR,NME1,PRKAA1,TUBD1	16
Cancer,Cardiovascular Disease,Organismal Injury and Abnormalities	Vascular sarcoma	0.00235			FLT1,MDM2,MKI67,TUBD1	4
Cell Death and Survival	Apoptosis of synovial cells	0.00235			BIRC5,CABIN1,FN1,SUMO1	4
Cancer,Organismal Injury and Abnormalities,Respiratory Disease	EGFR mutation negative lung squamous cell carcinoma	0.00235			EGFR,ERBB4,FLT1,TUBD1	4
Cancer,Neurological Disease,Organismal Injury and Abnormalities	Grade 2 glioma	0.00241			CHERP,ECT2,EGFR,SMARCA4,TUBD1	5
Nervous System Development and Function,Organ Development	Function of brain	0.00241			APP,GRN,MTOR,PEG3,PRKAA1	5
Cancer,Cardiovascular Disease,Organismal Injury and Abnormalities	Hemangioma	0.00243			ADGRL1,CDK1,FLT1,MDM2,MKI67,MYH9,PDCD10,S100A4	8
Cancer,Organismal Injury and Abnormalities,Respiratory Disease	Stage IIIA EGFR mutation positive non-small cell lung cancer	0.00249			EGFR,ERBB4,TUBD1	3
Cell-To-Cell Signaling and Interaction,Cellular Movement,Hematological System Development and Function,Immune Cell Trafficking,Inflammatory Response,Lymphoid Tissue Structure and Development	Chemoattraction of lymphocytes	0.00249			CXCL13,IL15,S100A4	3
Cancer,Organismal Injury and Abnormalities,Reproductive System Disease	Metastatic HER2 positive advanced breast cancer	0.00249			EGFR,ERBB4,TUBD1	3
Cancer,Organismal Injury and Abnormalities,Respiratory Disease	Metastatic squamous cell carcinoma of the larynx	0.00249			EGFR,ERBB4,FLT1	3
Nervous System Development and Function	Neuroprotection of cerebral cortex cells	0.00249			APP,BIRC5,WDFY3	3
Cancer,Organismal Injury and Abnormalities	Stage III head and neck squamous cell carcinoma	0.00249			EGFR,ERBB4,TUBD1	3
