# Supplementary material for: Prolonged Effect of Seminal Plasma on Global Gene Expression in Porcine Endometrium
Source: Genes (Basel). 2020 Nov 3;11(11):1302. doi: 10.3390/genes11111302 (PMC7692128; doi:10.3390/genes11111302)
Supplement: Supplementary file 1 [file genes-11-01302-s001.zip › Supplementary Table 5.xls]

## Sheet: Sheet0
© 2000-2020 QIAGEN. All rights reserved.
Categories	Diseases or Functions Annotation	p-value	Predicted Activation State	Activation z-score	Molecules	# Molecules
Immunological Disease	Hypersensitive reaction	8.1e-06	Decreased	-2.206	ATM,ATP1B1,BTK,CAPZB,CCR3,GCNT1,H2AZ1,HRH4,IL15,IL18,IL1R1,LGALS1,NAGK,NOS3,PSME2,RAB27B,S100A8,SPAG1,TNFAIP3,TPM1	20
Cell Death and Survival	Necrosis	2.73e-05	Decreased	-2.655	ABCC4,ADM,ANGPTL1,ATM,B2M,BTK,BTRC,CBX2,CDK2AP1,CSTA,CXCL11,CYP7A1,DKK1,DNMT3B,EWSR1,FHL1,FN1,G6PC,GAS7,GCNT1,GLIS3,GLRX,GSTZ1,GZMA,IL15,IL18,IL1R1,IVNS1ABP,LGALS1,LGALS3,LGR5,LUM,MAOA,MAOB,MAPK1,MBTPS1,MOB3C,NCF2,NCOA2,NDUFAF4,NECTIN2,NOS3,NR5A1,PCDHGA2,PKD2L2,PLAGL1,PPP1R10,PPP2R1B,RACK1,RASSF10,RIPK2,RRM2B,S100A8,SDR16C5,SLC1A1,SLC25A38,SLC39A7,SLIT3,SRGN,STAR,STAT5B,SUDS3,TGFA,THOC2,TNFAIP3,T…	73
Lipid Metabolism,Molecular Transport,Small Molecule Biochemistry	Quantity of steroid	6.02e-05	Decreased	-2.554	ABCC4,ADM,ANGPTL3,CLDN16,CYP7A1,G6PC,GAS7,IL18,IL1R1,LGALS3,LGR5,LHB,LRP2,MBTPS1,NMU,NOS3,NR5A1,PLTP,PTGFR,STAR	20
Cell Cycle,Cellular Development,Connective Tissue Development and Function	Senescence of fibroblasts	0.000668	Decreased	-2.236	ATM,CBX2,DNMT3B,MAPK1,TPP2	5
Lipid Metabolism,Molecular Transport,Small Molecule Biochemistry	Concentration of lipid	0.00138	Decreased	-2.093	ABCC4,ADM,ANGPTL3,CLDN16,CYP7A1,G6PC,GAS7,IL18,IL1R1,LGALS3,LGR5,LHB,LRP2,MAPK1,MBTPS1,NMU,NOS3,NR5A1,ORMDL1,PLTP,PTGFR,S100A12,S100A8,SLC1A1,STAR,TGFA	26
Cardiovascular Disease,Organismal Injury and Abnormalities	Infarction	0.00151	Decreased	-2	ADM,CACNA2D1,FN1,IL18,IL1R1,KCNJ2,MAOA,MAPK1,NCF2,NOS3,SLC25A38,TNFAIP3,TUBA1A,TUBA4A	14
Cell Death and Survival,Cellular Compromise	Cytotoxicity of lymphocytes	0.00158	Decreased	-2.022	B2M,CCR3,FN1,GZMA,IL15,IL18,LGALS3,STAT5B	8
Lipid Metabolism,Molecular Transport,Small Molecule Biochemistry	Release of lipid	0.00235	Decreased	-2.226	ADM,BTK,IL1R1,LGALS1,MAPK1,NMU,NR5A1,PLTP,TGFA	9
Free Radical Scavenging	Production of reactive oxygen species	0.00217	Decreased	-2.081	CCR3,CEBPE,DUOX1,FN1,GZMA,IL18,MAOA,MAOB,MAPK1,NCF2,NOS3,RACK1,S100A8,TGFA	14
Cellular Growth and Proliferation,Connective Tissue Development and Function,Tissue Development	Proliferation of connective tissue cells	0.00175	Increased	2.052	ADM,ATM,BTRC,CBX2,DKK1,FN1,FNDC3B,IL15,IL18,LGALS1,LGALS3,LUM,MAPK1,NOS3,PTGFR,SDR16C5,TGFA,TP53INP1,TPM1,VCAN	20
Cardiovascular System Development and Function,Cellular Development,Cellular Function and Maintenance,Cellular Growth and Proliferation,Organismal Development,Tissue Development	Proliferation of microvascular endothelial cells	0.000249	Increased	2.173	ADM,DKK1,FN1,IL18	4
Cancer,Organismal Injury and Abnormalities	Adenocarcinoma	2.49e-10	Increased	2.219	ABCC4,ABHD4,ABLIM1,ADAM28,ADAMTS20,ADM,ANGPTL1,ANGPTL3,ANKRD22,ANP32E,APBB2,APOL3,ARHGEF37,ARID5A,ATM,ATP1B1,ATP6V1C2,ATP6V1E2,B2M,BCAM,BTK,BTRC,CACNA2D1,CAPZB,CARMIL1,CATSPER1,CBX2,CC2D1B,CCDC58,CCDC68,CCDC88C,CCNJ,CCR3,CDHR3,CDKN3,CEBPE,CEP55,CFI,CHIC2,CKM,CKMT2,CLCN4,CLCN5,CLDN16,CLDN9,CMTM4,COG5,COL7A1,CSGALNACT1,CSN2,CSNK1E,CSTA,CTDSPL2,CXCL11,CYP7A1,DGKG,DKK1,DNMT3B,DUOX1,DUOXA2,EIF1B,EWSR1…	205
Nutritional Disease	Obesity	0.000767	Increased	2.714	ARID5A,CACNA2D1,CXCL11,CYBRD1,G6PC,GYS1,IL18,IL1R1,LHB,MAOA,MAOB,NCOA2,NMU,NOS3,NR5A1,POGZ,RIPK2,STAT5B,TNFAIP3,TP53INP1	20
Cancer,Organismal Injury and Abnormalities	Tumorigenesis of tissue	1.68e-14		0.114	ABCC4,ABHD4,ABLIM1,ADAM28,ADAMTS20,ADIRF,ADM,ANGPTL1,ANGPTL3,ANKRD22,ANP32E,APBB2,APOL3,ARHGEF37,ARID5A,ATM,ATP1B1,ATP6V1C2,ATP6V1E2,B2M,BCAM,BTK,BTRC,CACNA2D1,CAMKMT,CAPZB,CARMIL1,CATSPER1,CBX2,CC2D1B,CCDC58,CCDC68,CCDC88C,CCNJ,CCR3,CDHR3,CDK2AP1,CDKN3,CEBPE,CEP55,CFI,CHIC2,CKM,CKMT2,CLCN4,CLCN5,CLDN16,CLDN9,CMTM4,COG5,COL7A1,CSGALNACT1,CSN2,CSNK1E,CSTA,CTDSPL2,CXCL11,CYBRD1,CYP7A1,DGKG,DKK1,DNM…	232
Cancer,Organismal Injury and Abnormalities	Non-melanoma solid tumor	4.55e-14		0.261	ABCC4,ABHD4,ABLIM1,ADAM28,ADAMTS20,ADIRF,ADM,ANGPTL1,ANGPTL3,ANKRD22,ANP32E,APBB2,APOL3,ARHGEF37,ARID5A,ATM,ATP1B1,ATP6V1C2,ATP6V1E2,B2M,BCAM,BTK,BTRC,CACNA2D1,CAMKMT,CAPZB,CARMIL1,CATSPER1,CBX2,CC2D1B,CCDC58,CCDC68,CCDC88C,CCNJ,CCR3,CDHR3,CDK2AP1,CDKN3,CEBPE,CEP55,CFI,CHIC2,CKM,CKMT2,CLCN4,CLCN5,CLDN16,CLDN9,CMTM4,COG5,COL7A1,CSGALNACT1,CSN2,CSNK1E,CSTA,CTDSPL2,CXCL11,CYBRD1,CYP7A1,DGKG,DKK1,DNM…	232
Cancer,Organismal Injury and Abnormalities	Epithelial neoplasm	4.79e-14		0.323	ABCC4,ABHD4,ABLIM1,ADAM28,ADAMTS20,ADIRF,ADM,ANGPTL1,ANGPTL3,ANKRD22,ANP32E,APBB2,APOL3,ARHGEF37,ARID5A,ATM,ATP1B1,ATP6V1C2,ATP6V1E2,B2M,BCAM,BTK,BTRC,CACNA2D1,CAMKMT,CAPZB,CARMIL1,CATSPER1,CBX2,CC2D1B,CCDC58,CCDC68,CCDC88C,CCNJ,CCR3,CDHR3,CDK2AP1,CDKN3,CEBPE,CEP55,CFI,CHIC2,CKM,CKMT2,CLCN4,CLCN5,CLDN16,CLDN9,CMTM4,COG5,COL7A1,CSGALNACT1,CSN2,CSNK1E,CSTA,CTDSPL2,CXCL11,CYBRD1,CYP7A1,DGKG,DKK1,DNM…	231
Cancer,Organismal Injury and Abnormalities	Carcinoma	1.67e-13		0.234	ABCC4,ABHD4,ABLIM1,ADAM28,ADAMTS20,ADIRF,ADM,ANGPTL1,ANGPTL3,ANKRD22,ANP32E,APBB2,APOL3,ARHGEF37,ARID5A,ATM,ATP1B1,ATP6V1C2,ATP6V1E2,B2M,BCAM,BTK,BTRC,CACNA2D1,CAMKMT,CAPZB,CARMIL1,CATSPER1,CBX2,CC2D1B,CCDC58,CCDC68,CCDC88C,CCNJ,CCR3,CDHR3,CDK2AP1,CDKN3,CEBPE,CEP55,CFI,CHIC2,CKM,CKMT2,CLCN4,CLCN5,CLDN16,CLDN9,CMTM4,COG5,COL7A1,CSGALNACT1,CSN2,CSNK1E,CSTA,CTDSPL2,CXCL11,CYBRD1,CYP7A1,DGKG,DKK1,DNM…	230
Cancer,Organismal Injury and Abnormalities	Nonhematologic malignant neoplasm	1.7e-13		1.112	ABCC4,ABHD4,ABLIM1,ADAM28,ADAMTS20,ADIRF,ADM,ADPRH,ANGPTL1,ANGPTL3,ANKRD22,ANP32E,APBB2,APOL3,ARHGEF37,ARID5A,ATM,ATP1B1,ATP6V1C2,ATP6V1E2,B2M,BCAM,BTK,BTRC,CACNA2D1,CAMKMT,CAPZB,CARMIL1,CATSPER1,CBX2,CC2D1B,CCDC58,CCDC68,CCDC88C,CCNJ,CCR3,CDHR3,CDK2AP1,CDKN3,CEBPE,CEP55,CFI,CHIC2,CKM,CKMT2,CLCN4,CLCN5,CLDN16,CLDN9,CMTM4,COG5,COL7A1,CSGALNACT1,CSN2,CSNK1E,CSTA,CTDSPL2,CXCL11,CYBRD1,CYP7A1,DGKG,DK…	232
Cancer,Organismal Injury and Abnormalities	Solid tumor	3.56e-13		0.794	ABCC4,ABHD4,ABLIM1,ADAM28,ADAMTS20,ADIRF,ADM,ADPRH,ANGPTL1,ANGPTL3,ANKRD22,ANP32E,APBB2,APOL3,ARHGEF37,ARID5A,ATM,ATP1B1,ATP6V1C2,ATP6V1E2,B2M,BCAM,BTK,BTRC,CACNA2D1,CAMKMT,CAPZB,CARMIL1,CATSPER1,CBX2,CC2D1B,CCDC58,CCDC68,CCDC88C,CCNJ,CCR3,CDHR3,CDK2AP1,CDKN3,CEBPE,CEP55,CFI,CHIC2,CKM,CKMT2,CLCN4,CLCN5,CLDN16,CLDN9,CMTM4,COG5,COL7A1,CSGALNACT1,CSN2,CSNK1E,CSTA,CTDSPL2,CXCL11,CYBRD1,CYP7A1,DGKG,DK…	235
Cancer,Organismal Injury and Abnormalities	Cancer	1.69e-12		0.074	ABCC4,ABHD4,ABLIM1,ADAM28,ADAMTS20,ADIRF,ADM,ADPRH,ANGPTL1,ANGPTL3,ANKRD22,ANP32E,APBB2,APOL3,ARHGEF37,ARID5A,ATM,ATP1B1,ATP6V1C2,ATP6V1E2,B2M,BCAM,BTK,BTRC,CACNA2D1,CAMKMT,CAPZB,CARMIL1,CATSPER1,CBX2,CC2D1B,CCDC58,CCDC68,CCDC88C,CCNJ,CCR3,CDHR3,CDK2AP1,CDKN3,CEBPE,CEP55,CFI,CHIC2,CKM,CKMT2,CLCN4,CLCN5,CLDN16,CLDN9,CMTM4,COG5,COL7A1,CSGALNACT1,CSN2,CSNK1E,CSTA,CTDSPL2,CXCL11,CYBRD1,CYP7A1,DGKG,DK…	234
Cancer,Organismal Injury and Abnormalities	Extracranial solid tumor	2.55e-12		0.647	ABCC4,ABHD4,ABLIM1,ADAM28,ADAMTS20,ADIRF,ADM,ADPRH,ANGPTL1,ANGPTL3,ANKRD22,ANP32E,APBB2,APOL3,ARHGEF37,ARID5A,ATM,ATP1B1,ATP6V1C2,ATP6V1E2,B2M,BCAM,BTK,BTRC,CACNA2D1,CAMKMT,CAPZB,CARMIL1,CATSPER1,CBX2,CC2D1B,CCDC58,CCDC68,CCDC88C,CCNJ,CCR3,CDHR3,CDK2AP1,CDKN3,CEBPE,CEP55,CFI,CHIC2,CKM,CKMT2,CLCN4,CLCN5,CLDN16,CLDN9,CMTM4,COG5,COL7A1,CSGALNACT1,CSN2,CSNK1E,CSTA,CTDSPL2,CXCL11,CYBRD1,CYP7A1,DGKG,DK…	233
Cancer,Organismal Injury and Abnormalities	Malignant solid tumor	3.17e-12		1.243	ABCC4,ABHD4,ABLIM1,ADAM28,ADAMTS20,ADIRF,ADM,ADPRH,ANGPTL1,ANGPTL3,ANKRD22,ANP32E,APBB2,APOL3,ARHGEF37,ARID5A,ATM,ATP1B1,ATP6V1C2,ATP6V1E2,B2M,BCAM,BTK,BTRC,CACNA2D1,CAMKMT,CAPZB,CARMIL1,CATSPER1,CBX2,CC2D1B,CCDC58,CCDC68,CCDC88C,CCNJ,CCR3,CDHR3,CDK2AP1,CDKN3,CEBPE,CEP55,CFI,CHIC2,CKM,CKMT2,CLCN4,CLCN5,CLDN16,CLDN9,CMTM4,COG5,COL7A1,CSGALNACT1,CSN2,CSNK1E,CSTA,CTDSPL2,CXCL11,CYBRD1,CYP7A1,DGKG,DK…	233
Cancer,Organismal Injury and Abnormalities	Abdominal carcinoma	5.26e-10		0.807	ABCC4,ABHD4,ABLIM1,ADAM28,ADAMTS20,ADM,ANGPTL1,ANGPTL3,ANKRD22,ANP32E,APBB2,APOL3,ARHGEF37,ARID5A,ATM,ATP1B1,ATP6V1C2,ATP6V1E2,B2M,BCAM,BTK,BTRC,CACNA2D1,CAPZB,CARMIL1,CATSPER1,CBX2,CC2D1B,CCDC58,CCDC68,CCDC88C,CCNJ,CCR3,CDHR3,CDKN3,CEBPE,CEP55,CFI,CHIC2,CKM,CKMT2,CLCN4,CLCN5,CLDN16,CLDN9,CMTM4,COG5,COL7A1,CSGALNACT1,CSN2,CSNK1E,CTDSPL2,CXCL11,CYP7A1,DGKG,DKK1,DNMT3B,DUOX1,DUOXA2,EIF1B,EWSR1,FAM2…	210
Cancer,Organismal Injury and Abnormalities	Abdominal adenocarcinoma	6.32e-10			ABCC4,ABHD4,ABLIM1,ADAM28,ADAMTS20,ADM,ANGPTL1,ANGPTL3,ANKRD22,ANP32E,APBB2,APOL3,ARHGEF37,ARID5A,ATM,ATP1B1,ATP6V1C2,ATP6V1E2,B2M,BCAM,BTK,BTRC,CACNA2D1,CAPZB,CARMIL1,CATSPER1,CBX2,CC2D1B,CCDC58,CCDC68,CCDC88C,CCNJ,CCR3,CDHR3,CDKN3,CEBPE,CEP55,CFI,CHIC2,CKM,CKMT2,CLCN4,CLCN5,CLDN16,CLDN9,CMTM4,COG5,COL7A1,CSGALNACT1,CSN2,CSNK1E,CTDSPL2,CXCL11,CYP7A1,DGKG,DKK1,DNMT3B,DUOX1,DUOXA2,EIF1B,EWSR1,FHL1…	201
Cancer,Organismal Injury and Abnormalities	Malignant solid organ tumor	2.01e-09			ABCC4,ADAM28,ADAMTS20,ANGPTL1,ANKRD22,APBB2,APOL3,ARHGEF37,ARID5A,ATM,ATP6V1C2,B2M,BCAM,BTK,BTRC,CACNA2D1,CAMKMT,CARMIL1,CATSPER1,CCDC68,CCDC88C,CCNJ,CCR3,CDHR3,CDKN3,CEP55,CFI,CKM,CKMT2,CLCN4,CLDN9,COG5,COL7A1,CSGALNACT1,CSN2,CSNK1E,CTDSPL2,CXCL11,CYBRD1,CYP7A1,DGKG,DNMT3B,DUOX1,DUOXA2,EWSR1,FAM210A,FHL1,FN1,FRAS1,FREM2,FZD8,G6PC,GCNT1,GCNT3,GLIS3,GTF3C1,GZMA,HECW2,HGD,HLA-DOB,HRH4,IL15,IL18,IL1…	153
Cancer,Organismal Injury and Abnormalities	Melanoma	3.11e-09			ABCC4,ADAM28,ADAMTS20,ADM,ADPRH,ANGPTL1,ANGPTL3,ANKRD22,APBB2,APOL3,ARHGEF37,ARID5A,ATM,ATP1B1,ATP6V1C2,B2M,BCAM,BTK,BTRC,CACNA2D1,CAMKMT,CARMIL1,CATSPER1,CBX2,CC2D1B,CCDC68,CCDC88C,CCR3,CDHR3,CDKN3,CEP55,CFI,CKM,CLCN4,CLCN5,CLDN9,COG5,COL7A1,CSGALNACT1,CSNK1E,CTDSPL2,CXCL11,CYBRD1,CYP7A1,DGKG,DNMT3B,DUOX1,DUOXA2,EWSR1,FHL1,FN1,FNDC3B,FRAS1,FREM2,FZD8,G6PC,GCNT1,GCNT3,GLIS3,GTF3C1,GZMA,HECW2,HGD,…	163
Cancer,Organismal Injury and Abnormalities	Abdominal cancer	3.74e-09		1.287	ABCC4,ABHD4,ABLIM1,ADAM28,ADAMTS20,ADIRF,ADM,ANGPTL1,ANGPTL3,ANKRD22,ANP32E,APBB2,APOL3,ARHGEF37,ARID5A,ATM,ATP1B1,ATP6V1C2,ATP6V1E2,B2M,BCAM,BTK,BTRC,CACNA2D1,CAPZB,CARMIL1,CATSPER1,CBX2,CC2D1B,CCDC58,CCDC68,CCDC88C,CCNJ,CCR3,CDHR3,CDKN3,CEBPE,CEP55,CFI,CHIC2,CKM,CKMT2,CLCN4,CLCN5,CLDN16,CLDN9,CMTM4,COG5,COL7A1,CSGALNACT1,CSN2,CSNK1E,CTDSPL2,CXCL11,CYP7A1,DGKG,DKK1,DNMT3B,DUOX1,DUOXA2,EIF1B,EWSR…	213
Cancer,Organismal Injury and Abnormalities	Abdominal neoplasm	8.69e-09		0.737	ABCC4,ABHD4,ABLIM1,ADAM28,ADAMTS20,ADIRF,ADM,ADPRH,ANGPTL1,ANGPTL3,ANKRD22,ANP32E,APBB2,APOL3,ARHGEF37,ARID5A,ATM,ATP1B1,ATP6V1C2,ATP6V1E2,B2M,BCAM,BTK,BTRC,CACNA2D1,CAPZB,CARMIL1,CATSPER1,CBX2,CC2D1B,CCDC58,CCDC68,CCDC88C,CCNJ,CCR3,CDHR3,CDKN3,CEBPE,CEP55,CFI,CHIC2,CKM,CKMT2,CLCN4,CLCN5,CLDN16,CLDN9,CMTM4,COG5,COL7A1,CSGALNACT1,CSN2,CSNK1E,CTDSPL2,CXCL11,CYP7A1,DGKG,DKK1,DNMT3B,DUOX1,DUOXA2,EIF1…	214
Cancer,Dermatological Diseases and Conditions,Organismal Injury and Abnormalities	Skin cancer	1.04e-08			ABCC4,ADAM28,ADAMTS20,ANGPTL1,ANKRD22,APBB2,APOL3,ARHGEF37,ARID5A,ATM,ATP6V1C2,B2M,BCAM,BTK,BTRC,CACNA2D1,CAMKMT,CARMIL1,CATSPER1,CCDC68,CCDC88C,CCR3,CDHR3,CDKN3,CEP55,CFI,CKM,CKMT2,CLCN4,CLDN9,COG5,COL7A1,CSGALNACT1,CSN2,CSNK1E,CTDSPL2,CXCL11,CYBRD1,CYP7A1,DGKG,DNMT3B,DUOX1,DUOXA2,EWSR1,FAM210A,FHL1,FN1,FRAS1,FREM2,FZD8,G6PC,GCNT1,GCNT3,GLIS3,GTF3C1,GZMA,HECW2,HGD,HLA-DOB,HRH4,IL15,IL18,IL1R1,IT…	149
Dermatological Diseases and Conditions,Organismal Injury and Abnormalities	Skin lesion	1.58e-08		0.342	ABCC4,ADAM28,ADAMTS20,ANGPTL1,ANKRD22,APBB2,APOL3,ARHGEF37,ARID5A,ATM,ATP6V1C2,B2M,BCAM,BTK,BTRC,CACNA2D1,CAMKMT,CARMIL1,CATSPER1,CCDC68,CCDC88C,CCR3,CDHR3,CDKN3,CEP55,CFI,CKM,CKMT2,CLCN4,CLDN9,COG5,COL7A1,CSGALNACT1,CSN2,CSNK1E,CSTA,CTDSPL2,CXCL11,CYBRD1,CYP7A1,DGKG,DNMT3B,DUOX1,DUOXA2,EWSR1,FAM210A,FHL1,FN1,FRAS1,FREM2,FZD8,G6PC,GCNT1,GCNT3,GLIS3,GTF3C1,GZMA,HECW2,HGD,HLA-DOB,HRH4,IL15,IL18,IL1…	150
Cancer,Organismal Injury and Abnormalities	Genitourinary tumor	6.82e-08		0.05	ABCC4,ABLIM1,ADAM28,ADAMTS20,ADM,ANGPTL1,ANGPTL3,ANP32E,APOL3,ARHGEF37,ATM,ATP1B1,B2M,BCAM,BTK,BTRC,CACNA2D1,CAPZB,CARMIL1,CATSPER1,CBX2,CC2D1B,CCDC58,CCDC88C,CCR3,CDHR3,CDKN3,CEP55,CFI,CHIC2,CKM,CKMT2,CLCN4,CLCN5,CMTM4,COG5,COL7A1,CSGALNACT1,CSN2,CSNK1E,CTDSPL2,CXCL11,CYP7A1,DGKG,DKK1,DNMT3B,DUOX1,EIF1B,EWSR1,FHL1,FKBP3,FN1,FNDC3B,FRAS1,FREM2,FZD8,G6PC,GAS7,GCNT1,GCNT3,GTF3C1,GZMA,HECW2,HGD,HRH4…	163
Cancer,Gastrointestinal Disease,Organismal Injury and Abnormalities	Gastrointestinal tract cancer	1.03e-07			ABCC4,ABHD4,ABLIM1,ADAM28,ADAMTS20,ADIRF,ADM,ANGPTL1,ANKRD22,APBB2,ARHGEF37,ARID5A,ATM,ATP1B1,ATP6V1C2,ATP6V1E2,B2M,BCAM,BTK,BTRC,CACNA2D1,CAPZB,CARMIL1,CATSPER1,CBX2,CC2D1B,CCDC68,CCDC88C,CCNJ,CCR3,CDHR3,CDK2AP1,CDKN3,CEBPE,CEP55,CFI,CKM,CKMT2,CLCN4,CLCN5,CLDN16,CLDN9,COG5,COL7A1,CSGALNACT1,CSNK1E,CSTA,CYP7A1,DGKG,DKK1,DNMT3B,DUOX1,DUOXA2,EIF1B,EWSR1,FHL1,FKBP3,FN1,FNDC3B,FRAS1,FREM2,FZD8,G6PC,G…	188
Cancer,Gastrointestinal Disease,Organismal Injury and Abnormalities	Gastrointestinal carcinoma	1.11e-07			ABCC4,ABHD4,ABLIM1,ADAM28,ADAMTS20,ADM,ANGPTL1,ANKRD22,APBB2,ARHGEF37,ARID5A,ATM,ATP1B1,ATP6V1C2,ATP6V1E2,B2M,BCAM,BTK,BTRC,CACNA2D1,CAPZB,CARMIL1,CATSPER1,CBX2,CC2D1B,CCDC68,CCDC88C,CCNJ,CCR3,CDHR3,CDK2AP1,CDKN3,CEBPE,CEP55,CFI,CKM,CKMT2,CLCN4,CLCN5,CLDN16,CLDN9,COG5,COL7A1,CSGALNACT1,CSNK1E,CSTA,CYP7A1,DGKG,DNMT3B,DUOX1,DUOXA2,EIF1B,EWSR1,FHL1,FKBP3,FN1,FNDC3B,FRAS1,FREM2,FZD8,G6PC,GAS7,GCNT1,G…	182
Organismal Development	Morphology of body cavity	1.71e-07			ABCC4,ADM,ANGPTL3,ATM,B2M,BCAM,BTK,CACNA2D1,CAPZB,CBX2,CEBPE,CFI,CKM,CKMT2,CYBRD1,CYP7A1,DKK1,DUOXA2,EWSR1,FN1,FRAS1,G6PC,GCNT1,GCNT3,GLIS3,GSTZ1,H2AZ1,IL15,IL18,IL1R1,JARID2,LGALS3,LGR5,LHB,LHFPL1,LRP2,LUM,MAPK1,MRTFB,MYH7,NCOA2,NOS3,NR5A1,PLAGL1,RAB27B,RRM2B,SLC3A1,SLC9A2,SLIT3,STAR,STAT5B,TGFA,TNFAIP3,TP53INP1,TPM1,TPP2,VIPR1	57
Cancer,Organismal Injury and Abnormalities,Reproductive System Disease	Genital tumor	1.94e-07		-0.343	ABCC4,ADAMTS20,ADM,ANGPTL1,ANGPTL3,ANP32E,APOL3,ARHGEF37,ATM,B2M,BTK,BTRC,CACNA2D1,CAPZB,CARMIL1,CATSPER1,CBX2,CC2D1B,CCDC58,CCDC88C,CCR3,CDHR3,CDKN3,CEP55,CFI,CHIC2,CKM,CKMT2,CLCN4,CLCN5,CMTM4,COG5,COL7A1,CSGALNACT1,CSN2,CTDSPL2,CXCL11,CYP7A1,DGKG,DKK1,DNMT3B,DUOX1,EIF1B,EWSR1,FHL1,FN1,FNDC3B,FRAS1,FREM2,G6PC,GCNT1,GCNT3,GTF3C1,GZMA,HECW2,HGD,HRH4,IL18,IL1R1,ITGB5,IVNS1ABP,JARID2,KCNJ2,KCNK5,KCN…	139
Gastrointestinal Disease,Inflammatory Response	Inflammation of gastrointestinal tract	2.12e-07		1.048	ABCC4,ADM,ATM,ATP1B1,B2M,CCR3,CEBPE,CFI,CKM,CLCN5,DUOXA2,FN1,GCNT3,HLA-DOB,IL18,IL1R1,ITGB5,LGALS3,LRBA,NOS3,RIPK2,S100A8,SLC9A2,STAT5B,TGFA,TNFAIP3,TP53INP1	27
Gastrointestinal Disease,Organismal Injury and Abnormalities	Abnormality of large intestine	2.19e-07		1.387	ABCC4,ADM,ATM,ATP1B1,B2M,BCAM,CBX2,CEBPE,CKM,CLCN5,DUOXA2,FN1,GCNT3,HLA-DOB,IL18,IL1R1,ITGB5,LRBA,NOS3,S100A8,STAT5B,TGFA,TNFAIP3,TP53INP1,VIPR1	25
Cancer,Organismal Injury and Abnormalities	Malignant genitourinary solid tumor	2.2e-07		0.857	ABCC4,ABLIM1,ADAM28,ADAMTS20,ADM,ANGPTL1,ANGPTL3,ANP32E,APOL3,ARHGEF37,ATM,ATP1B1,B2M,BCAM,BTK,BTRC,CACNA2D1,CAPZB,CARMIL1,CATSPER1,CBX2,CC2D1B,CCDC58,CCDC88C,CCR3,CDHR3,CDKN3,CEP55,CFI,CHIC2,CKM,CKMT2,CLCN4,CLCN5,CMTM4,COG5,COL7A1,CSGALNACT1,CSN2,CSNK1E,CTDSPL2,CXCL11,CYP7A1,DGKG,DKK1,DNMT3B,DUOX1,EIF1B,EWSR1,FHL1,FKBP3,FN1,FNDC3B,FRAS1,FREM2,FZD8,G6PC,GAS7,GCNT1,GCNT3,GTF3C1,GZMA,HECW2,HGD,HRH4…	159
Cancer,Organismal Injury and Abnormalities	Anogenital cancer	3.79e-07		1.014	ABCC4,ABLIM1,ADAM28,ADAMTS20,ADM,ANGPTL1,ANGPTL3,ANP32E,APOL3,ARHGEF37,ATM,B2M,BCAM,BTK,BTRC,CACNA2D1,CAPZB,CARMIL1,CATSPER1,CBX2,CC2D1B,CCDC58,CCDC88C,CCR3,CDHR3,CDKN3,CEP55,CFI,CHIC2,CKM,CKMT2,CLCN4,CLCN5,CMTM4,COG5,COL7A1,CSGALNACT1,CSN2,CSNK1E,CTDSPL2,CXCL11,CYP7A1,DGKG,DKK1,DNMT3B,DUOX1,EIF1B,EWSR1,FHL1,FKBP3,FN1,FNDC3B,FRAS1,FREM2,FZD8,G6PC,GAS7,GCNT1,GCNT3,GTF3C1,GZMA,HECW2,HGD,HRH4,IL18,I…	149
Cancer,Gastrointestinal Disease,Organismal Injury and Abnormalities	Digestive system cancer	3.81e-07		0.734	ABCC4,ABHD4,ABLIM1,ADAM28,ADAMTS20,ADIRF,ADM,ANGPTL1,ANKRD22,ANP32E,APBB2,ARHGEF37,ARID5A,ATM,ATP1B1,ATP6V1C2,ATP6V1E2,B2M,BCAM,BTK,BTRC,CACNA2D1,CAPZB,CARMIL1,CATSPER1,CBX2,CC2D1B,CCDC68,CCDC88C,CCNJ,CCR3,CDHR3,CDK2AP1,CDKN3,CEBPE,CEP55,CFI,CKM,CKMT2,CLCN4,CLCN5,CLDN16,CLDN9,COG5,COL7A1,CSGALNACT1,CSN2,CSNK1E,CSTA,CXCL11,CYP7A1,DGKG,DKK1,DNMT3B,DUOX1,DUOXA2,EIF1B,EWSR1,FAM210A,FHL1,FKBP3,FN1,FND…	199
Cancer,Organismal Injury and Abnormalities	Cancer of secretory structure	3.91e-07		0.762	ABCC4,ABLIM1,ADAM28,ADAMTS20,ADIRF,ANGPTL1,ANGPTL3,ANKRD22,ANP32E,APBB2,APOL3,ARHGEF37,ARID5A,ATM,ATP1B1,ATP6V1C2,B2M,BCAM,BTK,BTRC,CACNA2D1,CAMKMT,CAPZB,CARMIL1,CATSPER1,CBX2,CC2D1B,CCDC58,CCDC68,CCDC88C,CCNJ,CCR3,CDHR3,CDKN3,CEBPE,CFI,CKM,CKMT2,CLCN4,CLCN5,CLDN9,COG5,COL7A1,CSN2,CSNK1E,CTDSPL2,CYBRD1,CYP7A1,DGKG,DKK1,DNMT3B,DUOX1,EIF1B,EWSR1,FHL1,FKBP3,FN1,FNDC3B,FRAS1,FREM2,FZD8,G6PC,GAS7,GCNT…	193
Cancer,Organismal Injury and Abnormalities	Pelvic tumor	5.05e-07		-0.343	ABCC4,ADAMTS20,ADM,ANGPTL1,ANGPTL3,ANP32E,APOL3,ARHGEF37,ATM,B2M,BTK,BTRC,CACNA2D1,CAPZB,CARMIL1,CATSPER1,CBX2,CC2D1B,CCDC58,CCDC88C,CCR3,CDHR3,CDKN3,CEP55,CFI,CHIC2,CKM,CKMT2,CLCN4,CLCN5,CMTM4,COG5,COL7A1,CSGALNACT1,CSN2,CTDSPL2,CXCL11,CYP7A1,DGKG,DKK1,DNMT3B,DUOX1,EIF1B,EWSR1,FHL1,FN1,FNDC3B,FRAS1,FREM2,G6PC,GCNT1,GCNT3,GTF3C1,GZMA,HECW2,HGD,HRH4,IL18,IL1R1,ITGB5,IVNS1ABP,JARID2,KCNJ2,KCNK5,KCN…	145
Gastrointestinal Disease,Inflammatory Disease	Gastroenteritis	5.46e-07		1.241	ABCC4,ADM,ATM,ATP1B1,B2M,CEBPE,CKM,CLCN5,DUOXA2,FN1,GCNT3,HLA-DOB,IL18,IL1R1,ITGB5,LGALS3,LRBA,NOS3,RIPK2,S100A8,SLC9A2,STAT5B,TGFA,TNFAIP3,TP53INP1	25
Cancer,Gastrointestinal Disease,Organismal Injury and Abnormalities	Digestive organ tumor	6.45e-07		1.324	ABCC4,ABHD4,ABLIM1,ADAM28,ADAMTS20,ADIRF,ADM,ADPRH,ANGPTL1,ANKRD22,ANP32E,APBB2,ARHGEF37,ARID5A,ATM,ATP1B1,ATP6V1C2,ATP6V1E2,B2M,BCAM,BTK,BTRC,CACNA2D1,CAPZB,CARMIL1,CATSPER1,CBX2,CC2D1B,CCDC68,CCDC88C,CCNJ,CCR3,CDHR3,CDK2AP1,CDKN3,CEBPE,CEP55,CFI,CKM,CKMT2,CLCN4,CLCN5,CLDN16,CLDN9,COG5,COL7A1,CSGALNACT1,CSN2,CSNK1E,CSTA,CXCL11,CYP7A1,DGKG,DKK1,DNMT3B,DUOX1,DUOXA2,EIF1B,EWSR1,FAM210A,FHL1,FKBP3,F…	201
Cancer,Organismal Injury and Abnormalities	Genitourinary adenocarcinoma	7.35e-07			ABCC4,ADAM28,ADAMTS20,ADM,ANGPTL1,ANGPTL3,ANP32E,APOL3,ARHGEF37,ATM,B2M,BTK,BTRC,CACNA2D1,CAPZB,CARMIL1,CATSPER1,CBX2,CC2D1B,CCDC58,CCDC88C,CCR3,CDHR3,CEP55,CHIC2,CKM,CKMT2,CLCN4,CLCN5,CMTM4,COG5,COL7A1,CSGALNACT1,CSN2,CTDSPL2,CXCL11,CYP7A1,DGKG,DKK1,DNMT3B,DUOX1,EIF1B,EWSR1,FN1,FNDC3B,FRAS1,FREM2,G6PC,GCNT1,GCNT3,GTF3C1,GZMA,HECW2,HGD,HRH4,IL18,IL1R1,ITGB5,IVNS1ABP,JARID2,KCNJ2,KCNK5,KCNK6,KLC2,…	129
Organismal Development,Organismal Injury and Abnormalities	Abnormal morphology of abdomen	7.47e-07			ABCC4,ATM,B2M,BCAM,BTK,CACNA2D1,CBX2,CFI,CYP7A1,DKK1,EWSR1,FRAS1,G6PC,GCNT1,GCNT3,GLIS3,GSTZ1,IL15,LGALS3,LHB,LHFPL1,LRP2,MAPK1,NOS3,NR5A1,PLAGL1,RRM2B,SLC3A1,SLC9A2,SLIT3,STAR,STAT5B,TGFA,TNFAIP3,TP53INP1,TPP2,VIPR1	37
Cancer,Organismal Injury and Abnormalities,Reproductive System Disease	Genital tract cancer	7.9e-07			ABCC4,ADAMTS20,ADM,ANGPTL1,ANGPTL3,ANP32E,APOL3,ARHGEF37,ATM,B2M,BTK,BTRC,CACNA2D1,CAPZB,CARMIL1,CATSPER1,CBX2,CC2D1B,CCDC58,CCDC88C,CCR3,CDHR3,CDKN3,CEP55,CFI,CHIC2,CKM,CKMT2,CLCN4,CLCN5,CMTM4,COG5,COL7A1,CSGALNACT1,CSN2,CTDSPL2,CXCL11,CYP7A1,DGKG,DKK1,DNMT3B,DUOX1,EIF1B,EWSR1,FHL1,FN1,FNDC3B,FRAS1,FREM2,G6PC,GCNT1,GCNT3,GTF3C1,GZMA,HECW2,HGD,HRH4,IL18,IL1R1,ITGB5,IVNS1ABP,JARID2,KCNJ2,KCNK5,KCN…	135
Gastrointestinal Disease,Inflammatory Disease,Inflammatory Response,Organismal Injury and Abnormalities	Enteritis	8.22e-07		1.047	ABCC4,ADM,ATM,ATP1B1,B2M,CEBPE,CKM,CLCN5,DUOXA2,FN1,GCNT3,HLA-DOB,IL18,IL1R1,ITGB5,LGALS3,LRBA,NOS3,RIPK2,S100A8,STAT5B,TGFA,TNFAIP3,TP53INP1	24
Cellular Movement	Cell movement	8.4e-07		0.657	ABCC4,ADM,ANGPTL1,ANGPTL3,APBB2,ATM,ATP1B1,BCAM,BTK,CARMIL1,CATSPER1,CCR3,CDKN3,CEBPE,CLCN4,COL7A1,CSNK1E,CXCL11,CYP7A1,DKK1,FHL1,FN1,FNDC3B,G6PC,GCNT1,GCNT2,GLRX,HOOK1,HRH4,IL15,IL18,IL1R1,ITGB5,IVNS1ABP,KCNK5,LGALS1,LGALS3,LRP2,LUM,MAOA,MAPK1,MRTFB,MS4A4A,MYO1B,MYRF,NCF2,NCKIPSD,NCOA2,NMU,NOS3,PEAK1,PLAGL1,PLTP,PRM2,RACK1,RGS18,RIPK2,S100A12,S100A8,SCGB1D4,SEMA6D,SLIT3,SRGN,STAT5B,TGFA,TNFAIP3,…	72
Cancer,Organismal Injury and Abnormalities	Head and neck tumor	8.7e-07		0	ABCC4,ABLIM1,ADAM28,ADAMTS20,ADIRF,ANGPTL3,ANKRD22,ANP32E,APBB2,APOL3,ARHGEF37,ARID5A,ATM,ATP1B1,ATP6V1C2,B2M,BCAM,BTK,BTRC,CACNA2D1,CAMKMT,CAPZB,CARMIL1,CATSPER1,CBX2,CC2D1B,CCDC58,CCDC68,CCDC88C,CCNJ,CDHR3,CDK2AP1,CDKN3,CEBPE,CFI,CKM,CKMT2,CLCN4,CLCN5,CLDN16,CLDN9,COG5,COL7A1,CSNK1E,CSTA,CTDSPL2,CYBRD1,CYP7A1,DGKG,DNMT3B,DUOX1,DUOXA2,EWSR1,FHL1,FKBP3,FN1,FNDC3B,FRAS1,FREM2,FZD8,GAS7,GCNT2,GLIS3…	187
Cancer,Dermatological Diseases and Conditions,Organismal Injury and Abnormalities	Cutaneous melanoma	9.31e-07			ABCC4,ADAM28,ADAMTS20,ANGPTL1,ANKRD22,APBB2,APOL3,ARHGEF37,ARID5A,ATM,ATP6V1C2,B2M,BCAM,BTK,BTRC,CACNA2D1,CAMKMT,CARMIL1,CATSPER1,CCDC68,CCDC88C,CCR3,CDHR3,CDKN3,CEP55,CFI,CKM,CLCN4,CLDN9,COG5,COL7A1,CSGALNACT1,CSNK1E,CTDSPL2,CXCL11,CYBRD1,CYP7A1,DGKG,DNMT3B,DUOX1,DUOXA2,EWSR1,FHL1,FN1,FRAS1,FREM2,FZD8,G6PC,GCNT1,GCNT3,GLIS3,GTF3C1,GZMA,HECW2,HGD,HLA-DOB,HRH4,IL18,IL1R1,ITGB5,IVNS1ABP,KBTBD11,KCN…	137
Cancer,Gastrointestinal Disease,Organismal Injury and Abnormalities	Large intestine neoplasm	1.07e-06			ABCC4,ABHD4,ABLIM1,ADAM28,ADAMTS20,ADIRF,ADM,ANGPTL1,ANKRD22,APBB2,ARHGEF37,ARID5A,ATM,ATP1B1,ATP6V1C2,ATP6V1E2,B2M,BCAM,BTK,BTRC,CACNA2D1,CAPZB,CARMIL1,CATSPER1,CBX2,CC2D1B,CCDC68,CCDC88C,CCNJ,CCR3,CDHR3,CDKN3,CEBPE,CEP55,CFI,CKM,CKMT2,CLCN4,CLCN5,CLDN16,CLDN9,COG5,COL7A1,CSGALNACT1,CSNK1E,CYP7A1,DGKG,DKK1,DNMT3B,DUOX1,DUOXA2,EIF1B,EWSR1,FHL1,FKBP3,FN1,FNDC3B,FRAS1,FREM2,FZD8,G6PC,GAS7,GCNT1,GCN…	179
Cellular Movement	Migration of cells	1.24e-06		0.307	ABCC4,ADM,ANGPTL1,ANGPTL3,APBB2,ATM,ATP1B1,BCAM,BTK,CARMIL1,CCR3,CDKN3,CEBPE,CLCN4,COL7A1,CSNK1E,CXCL11,CYP7A1,DKK1,FHL1,FN1,FNDC3B,G6PC,GCNT1,GCNT2,GLRX,HRH4,IL15,IL18,IL1R1,ITGB5,IVNS1ABP,KCNK5,LGALS1,LGALS3,LUM,MAOA,MAPK1,MRTFB,MS4A4A,MYRF,NCF2,NCKIPSD,NCOA2,NMU,NOS3,PEAK1,PLAGL1,PLTP,RACK1,RGS18,RIPK2,S100A12,S100A8,SCGB1D4,SEMA6D,SLIT3,SRGN,STAT5B,TGFA,TNFAIP3,TP53INP1,TPM1,TUBA1A,VCAN,VIPR1	66
Cellular Movement,Hematological System Development and Function,Immune Cell Trafficking,Inflammatory Response	Cell movement of phagocytes	1.36e-06		-1.072	ABCC4,ADM,BTK,CCR3,CEBPE,CXCL11,CYP7A1,FN1,G6PC,GCNT1,IL15,IL18,IL1R1,LGALS1,LGALS3,LUM,MAOA,MS4A4A,MYRF,NMU,PLTP,S100A12,S100A8,SLIT3,TNFAIP3,VCAN,VIPR1	27
Cancer,Gastrointestinal Disease,Organismal Injury and Abnormalities	Malignant neoplasm of large intestine	1.45e-06			ABCC4,ABHD4,ABLIM1,ADAM28,ADAMTS20,ADIRF,ADM,ANGPTL1,ANKRD22,APBB2,ARHGEF37,ARID5A,ATM,ATP1B1,ATP6V1C2,ATP6V1E2,B2M,BCAM,BTK,BTRC,CACNA2D1,CAPZB,CARMIL1,CATSPER1,CBX2,CC2D1B,CCDC68,CCDC88C,CCNJ,CCR3,CDHR3,CDKN3,CEBPE,CEP55,CFI,CKM,CKMT2,CLCN4,CLCN5,CLDN16,CLDN9,COG5,COL7A1,CSGALNACT1,CSNK1E,CYP7A1,DGKG,DKK1,DNMT3B,DUOX1,DUOXA2,EIF1B,EWSR1,FHL1,FKBP3,FN1,FNDC3B,FRAS1,FREM2,FZD8,G6PC,GAS7,GCNT1,GCN…	178
Cancer,Organismal Injury and Abnormalities	Head and neck carcinoma	1.47e-06			ABCC4,ABLIM1,ADAM28,ADAMTS20,ADIRF,ANGPTL3,ANKRD22,ANP32E,APBB2,APOL3,ARHGEF37,ARID5A,ATM,ATP1B1,ATP6V1C2,B2M,BCAM,BTK,BTRC,CACNA2D1,CAMKMT,CAPZB,CARMIL1,CATSPER1,CBX2,CC2D1B,CCDC58,CCDC68,CCDC88C,CCNJ,CDHR3,CDK2AP1,CDKN3,CEBPE,CFI,CKM,CKMT2,CLCN4,CLCN5,CLDN16,CLDN9,COG5,COL7A1,CSNK1E,CSTA,CTDSPL2,CYBRD1,CYP7A1,DGKG,DNMT3B,DUOX1,DUOXA2,EWSR1,FHL1,FKBP3,FN1,FNDC3B,FRAS1,FREM2,FZD8,GAS7,GCNT2,GLIS3…	184
Cancer,Organismal Injury and Abnormalities	Genitourinary carcinoma	1.88e-06			ABCC4,ADAM28,ADAMTS20,ADM,ANGPTL1,ANGPTL3,ANP32E,APOL3,ARHGEF37,ATM,B2M,BTK,BTRC,CACNA2D1,CAPZB,CARMIL1,CATSPER1,CBX2,CC2D1B,CCDC58,CCDC88C,CCR3,CDHR3,CEP55,CHIC2,CKM,CKMT2,CLCN4,CLCN5,CMTM4,COG5,COL7A1,CSGALNACT1,CSN2,CTDSPL2,CXCL11,CYP7A1,DGKG,DKK1,DNMT3B,DUOX1,EIF1B,EWSR1,FN1,FNDC3B,FRAS1,FREM2,G6PC,GCNT1,GCNT3,GTF3C1,GZMA,HECW2,HGD,HRH4,IL15,IL18,IL1R1,ITGB5,IVNS1ABP,JARID2,KCNJ2,KCNK5,KCNK6,…	140
Cancer,Organismal Injury and Abnormalities	Pelvic cancer	2.07e-06			ABCC4,ADAMTS20,ADM,ANGPTL1,ANGPTL3,ANP32E,APOL3,ARHGEF37,ATM,B2M,BTK,BTRC,CACNA2D1,CAPZB,CARMIL1,CATSPER1,CBX2,CC2D1B,CCDC58,CCDC88C,CCR3,CDHR3,CDKN3,CEP55,CFI,CHIC2,CKM,CKMT2,CLCN4,CLCN5,CMTM4,COG5,COL7A1,CSGALNACT1,CSN2,CTDSPL2,CXCL11,CYP7A1,DGKG,DKK1,DNMT3B,DUOX1,EIF1B,EWSR1,FHL1,FN1,FNDC3B,FRAS1,FREM2,G6PC,GCNT1,GCNT3,GTF3C1,GZMA,HECW2,HGD,HRH4,IL18,IL1R1,ITGB5,IVNS1ABP,JARID2,KCNJ2,KCNK5,KCN…	141
Cellular Movement,Hematological System Development and Function,Immune Cell Trafficking	Cell movement of leukocytes	2.1e-06		-0.922	ABCC4,ADM,BTK,CCR3,CEBPE,CXCL11,CYP7A1,DKK1,FN1,G6PC,GCNT1,IL15,IL18,IL1R1,KCNK5,LGALS1,LGALS3,LUM,MAOA,MS4A4A,MYRF,NMU,NOS3,PLTP,RIPK2,S100A12,S100A8,SCGB1D4,SLIT3,STAT5B,TNFAIP3,VCAN,VIPR1	33
Cancer,Organismal Injury and Abnormalities	Pelvic adenocarcinoma	2.15e-06			ABCC4,ADAMTS20,ADM,ANGPTL1,ANGPTL3,ANP32E,APOL3,ARHGEF37,ATM,B2M,BTK,BTRC,CACNA2D1,CAPZB,CARMIL1,CATSPER1,CBX2,CC2D1B,CCDC58,CCDC88C,CCR3,CDHR3,CEP55,CHIC2,CKM,CKMT2,CLCN4,CLCN5,CMTM4,COG5,COL7A1,CSGALNACT1,CSN2,CTDSPL2,CXCL11,CYP7A1,DGKG,DKK1,DNMT3B,DUOX1,EIF1B,EWSR1,FN1,FNDC3B,FRAS1,FREM2,G6PC,GCNT1,GCNT3,GTF3C1,GZMA,HECW2,HGD,HRH4,IL18,ITGB5,IVNS1ABP,JARID2,KCNJ2,KCNK5,KCNK6,KLC2,KLHL24,KLHL5,…	118
Gastrointestinal Disease,Inflammatory Disease,Inflammatory Response,Organismal Injury and Abnormalities	Inflammation of the large intestine	3.03e-06		1.387	ABCC4,ADM,ATM,ATP1B1,B2M,CEBPE,CKM,CLCN5,DUOXA2,FN1,GCNT3,HLA-DOB,IL18,IL1R1,ITGB5,LRBA,NOS3,S100A8,STAT5B,TGFA,TNFAIP3,TP53INP1	22
Cellular Movement	Cell movement of myeloid cells	3.16e-06		-0.784	ADM,BTK,CCR3,CEBPE,CXCL11,CYP7A1,FN1,G6PC,GCNT1,IL15,IL18,IL1R1,LGALS1,LGALS3,LUM,MAOA,MS4A4A,MYRF,NMU,PLTP,S100A12,S100A8,SLIT3,TNFAIP3,VCAN,VIPR1	26
Cancer,Gastrointestinal Disease,Organismal Injury and Abnormalities	Large intestine adenocarcinoma	3.26e-06			ABCC4,ABHD4,ABLIM1,ADAM28,ADAMTS20,ADM,ANGPTL1,ANKRD22,APBB2,ARHGEF37,ARID5A,ATM,ATP1B1,ATP6V1C2,ATP6V1E2,B2M,BCAM,BTK,BTRC,CACNA2D1,CAPZB,CARMIL1,CATSPER1,CBX2,CC2D1B,CCDC68,CCDC88C,CCNJ,CCR3,CDHR3,CDKN3,CEBPE,CEP55,CFI,CKM,CKMT2,CLCN4,CLCN5,CLDN16,CLDN9,COG5,COL7A1,CSGALNACT1,CSNK1E,CYP7A1,DGKG,DNMT3B,DUOX1,DUOXA2,EIF1B,FHL1,FKBP3,FN1,FNDC3B,FRAS1,FREM2,FZD8,G6PC,GAS7,GCNT1,GCNT2,GORASP2,GSTZ1,…	169
Cancer,Gastrointestinal Disease,Organismal Injury and Abnormalities	Large intestine carcinoma	3.43e-06			ABCC4,ABHD4,ABLIM1,ADAM28,ADAMTS20,ADM,ANGPTL1,ANKRD22,APBB2,ARHGEF37,ARID5A,ATM,ATP1B1,ATP6V1C2,ATP6V1E2,B2M,BCAM,BTK,BTRC,CACNA2D1,CAPZB,CARMIL1,CATSPER1,CBX2,CC2D1B,CCDC68,CCDC88C,CCNJ,CCR3,CDHR3,CDKN3,CEBPE,CEP55,CFI,CKM,CKMT2,CLCN4,CLCN5,CLDN16,CLDN9,COG5,COL7A1,CSGALNACT1,CSNK1E,CYP7A1,DGKG,DNMT3B,DUOX1,DUOXA2,EIF1B,FHL1,FKBP3,FN1,FNDC3B,FRAS1,FREM2,FZD8,G6PC,GAS7,GCNT1,GCNT2,GORASP2,GSTZ1,…	170
Organismal Development	Abnormal morphology of body cavity	3.47e-06			ABCC4,ADM,ATM,B2M,BCAM,BTK,CACNA2D1,CBX2,CFI,CKM,CKMT2,CYP7A1,DKK1,EWSR1,FN1,FRAS1,G6PC,GCNT1,GCNT3,GLIS3,GSTZ1,H2AZ1,IL15,IL18,IL1R1,JARID2,LGALS3,LHB,LHFPL1,LRP2,LUM,MAPK1,MRTFB,MYH7,NCOA2,NOS3,NR5A1,RRM2B,SLC3A1,SLC9A2,SLIT3,STAR,STAT5B,TGFA,TNFAIP3,TP53INP1,TPM1,TPP2,VIPR1	49
Cancer,Organismal Injury and Abnormalities	Malignant neoplasm of aerodigestive tract	3.57e-06			ADAM28,ADAMTS20,ATM,ATP6V1C2,B2M,BTK,CACNA2D1,CCNJ,CDK2AP1,CFI,CLDN16,COG5,COL7A1,CSTA,DGKG,DNMT3B,DUOX1,DUOXA2,EWSR1,FN1,FNDC3B,GTF3C1,HGD,ITGB5,JARID2,KCNJ2,KLHL5,LGALS1,LRP2,MAOA,MAPK1,MYH7,OAT,ORMDL1,PCDH17,PCDHGA2,PCLO,PPP1R10,PXMP2,RAB27B,RASGEF1A,RHCG,RRM2B,S100A8,SEMA6D,SGIP1,SLC24A4,SLC9A2,SLIT3,SPAG1,SRGN,STRBP,TGFA,THOC2,TP53INP1,TPM1,TPP2,TUBA1A,TUBA4A,UAP1,VCAN,ZFAND1	62
Organismal Injury and Abnormalities,Renal and Urological Disease,Renal and Urological System Development and Function	Abnormal morphology of urinary system	3.64e-06			BCAM,CACNA2D1,CFI,FRAS1,G6PC,GCNT1,GCNT3,GLIS3,GSTZ1,LRP2,MAPK1,NOS3,RRM2B,SLC3A1,SLIT3,UPK3A	16
Cancer,Organismal Injury and Abnormalities,Reproductive System Disease	Prostate cancer	4.28e-06			ABCC4,ADAMTS20,ANGPTL1,APOL3,ARHGEF37,ATM,B2M,BTK,BTRC,CACNA2D1,CAPZB,CARMIL1,CBX2,CC2D1B,CCDC88C,CCR3,CDHR3,CFI,CKM,CKMT2,CLCN4,COG5,COL7A1,CYP7A1,DGKG,DNMT3B,DUOX1,EIF1B,EWSR1,FN1,FNDC3B,FRAS1,FREM2,G6PC,GCNT1,GCNT3,GTF3C1,GZMA,HECW2,HGD,ITGB5,IVNS1ABP,JARID2,KCNJ2,KCNK5,KLC2,KLHL24,LGALS1,LGALS3,LGR5,LHB,LRBA,LRP2,LUM,MYH7,MYRF,NAV2,NCKIPSD,NCOA2,NXN,PCDH17,PCDHB15,PCDHGA2,PCLO,PEAK1,PI15,PPP1…	90
Gastrointestinal Disease,Inflammatory Disease,Inflammatory Response,Organismal Injury and Abnormalities	Colitis	5.02e-06		1.705	ABCC4,ADM,ATM,ATP1B1,B2M,CEBPE,CKM,CLCN5,DUOXA2,FN1,GCNT3,HLA-DOB,IL18,IL1R1,ITGB5,LRBA,NOS3,S100A8,STAT5B,TNFAIP3,TP53INP1	21
Molecular Transport	Transport of molecule	5.37e-06		-0.494	ABCC4,ADM,ATM,ATP1B1,ATP6V1C2,ATP6V1E2,B2M,BTK,CACNA2D1,CATSPER1,CHIC2,CLCN4,CLCN5,CSN2,CYBRD1,CYP7A1,FHL1,FN1,FRAS1,G6PC,HOOK1,IL15,KCNJ2,KCNK5,KCNK6,KLC2,LGALS1,LHB,LRP2,MAOB,MAPK1,MBTPS1,NMB,NMU,NOS3,PLTP,PPP1R10,PXMP2,RAB27B,RHCG,S100A12,S100A8,SLC1A1,SLC24A4,SLC39A7,SLC3A1,SLC9A2,SNX10,STAR,TCN1,TGFA,THOC2,UPK3A	53
Cancer,Organismal Injury and Abnormalities	Cancer of cells	5.37e-06		-1.114	ABLIM1,ADAM28,ADAMTS20,ANGPTL1,ATM,ATP1B1,B2M,BTK,CARMIL1,CBX2,CCNJ,CCR3,CDK2AP1,CFI,CKM,CKMT2,CLDN16,COL7A1,CSN2,CSNK1E,CSTA,CXCL11,CYP7A1,DGKG,DKK1,DNMT3B,DUOXA2,EWSR1,FHL1,FKBP3,FN1,FNDC3B,FREM2,GCNT1,GLIS3,GTF3C1,GYS1,HECW2,HGD,IL15,IL18,IL1R1,ITGB5,IVNS1ABP,JARID2,KCNJ2,KCNK5,KLHL24,LGALS1,LGALS3,LRP2,LUM,MAOA,MAPK1,MRTFB,MYH7,N4BP2L1,NCF2,NCOA2,NMU,NOS3,NR5A1,NXN,OAT,ORMDL1,PCDH17,PCDHB15,P…	106
Cell-To-Cell Signaling and Interaction,Cellular Movement	Attraction of cells	6.93e-06		-0.878	CCR3,CXCL11,FN1,IL15,IL18,IL1R1,LGALS3,LRP2,VCAN	9
Cellular Movement,Hematological System Development and Function,Immune Cell Trafficking	Migration of granulocytes	7.34e-06		-1.089	BTK,CCR3,CEBPE,CXCL11,FN1,GCNT1,IL18,LGALS1,LGALS3,LUM,S100A8	11
Cellular Movement,Immune Cell Trafficking	Leukocyte migration	7.54e-06		-0.716	ABCC4,ADM,ATP1B1,BTK,CCR3,CEBPE,CXCL11,CYP7A1,DKK1,FN1,G6PC,GCNT1,GLRX,IL15,IL18,IL1R1,KCNK5,LGALS1,LGALS3,LUM,MAOA,MS4A4A,MYRF,NMU,NOS3,PLTP,RACK1,RIPK2,S100A12,S100A8,SCGB1D4,SLIT3,STAT5B,TNFAIP3,VCAN,VIPR1	36
Cancer,Gastrointestinal Disease,Organismal Injury and Abnormalities	Gastrointestinal adenocarcinoma	7.66e-06			ABCC4,ABHD4,ABLIM1,ADAM28,ADAMTS20,ADM,ANGPTL1,ANKRD22,APBB2,ARHGEF37,ARID5A,ATM,ATP1B1,ATP6V1C2,ATP6V1E2,B2M,BCAM,BTK,BTRC,CACNA2D1,CAPZB,CARMIL1,CATSPER1,CBX2,CC2D1B,CCDC68,CCDC88C,CCNJ,CCR3,CDHR3,CDKN3,CEBPE,CEP55,CFI,CKM,CKMT2,CLCN4,CLCN5,CLDN16,CLDN9,COG5,COL7A1,CSGALNACT1,CSNK1E,CYP7A1,DGKG,DNMT3B,DUOX1,DUOXA2,EIF1B,EWSR1,FHL1,FKBP3,FN1,FNDC3B,FRAS1,FREM2,FZD8,G6PC,GAS7,GCNT1,GCNT2,GORASP2,…	171
Cancer,Organismal Injury and Abnormalities	Growth of malignant tumor	7.71e-06		0.403	ABCC4,ADAM28,ADM,ATM,BTK,CXCL11,DKK1,FHL1,IL15,IL18,IL1R1,LGALS1,LGALS3,LUM,MAOA,MAPK1,NOP53,PLAGL1,RACK1,STAT5B,TGFA	21
Connective Tissue Disorders,Organismal Injury and Abnormalities	Damage of connective tissue	8.45e-06		-0.963	CACNA2D1,DKK1,FN1,IL18,IL1R1,RIPK2,TGFA,TNFAIP3,VCAN	9
Connective Tissue Disorders,Organismal Injury and Abnormalities,Skeletal and Muscular Disorders	Non-traumatic arthropathy	8.71e-06		-1	ADAMTS20,ADM,ATM,ATP1B1,B2M,CACNA2D1,CSGALNACT1,EIF1B,FN1,GTF3C1,GZMA,HLA-DOB,IL15,IL18,IL1R1,KLF12,LGALS1,LUM,MAOA,NCOA2,PPM1H,S100A12,S100A8,SLC1A1,STAT5B,SYNGR1,TGFA,TNFAIP3,TUBA1A,TUBA4A,VIPR1,VRK1	32
Developmental Disorder,Ophthalmic Disease,Organismal Injury and Abnormalities	Anophthalmia or microphthalmia	9.61e-06			DKK1,DNMT3B,FRAS1,FREM2,LRBA,LRP2,MYRF,SMOC1,TGFA	9
Cellular Movement,Hematological System Development and Function,Immune Cell Trafficking	Cell movement of granulocytes	9.68e-06		-1.062	ADM,BTK,CCR3,CEBPE,CXCL11,FN1,G6PC,GCNT1,IL15,IL18,IL1R1,LGALS1,LGALS3,LUM,NMU,PLTP,S100A12,S100A8,TNFAIP3	19
Cancer,Organismal Injury and Abnormalities	Upper aero-digestive squamous cell carcinoma	1.08e-05			ADAM28,ADAMTS20,ATM,BTK,CCNJ,CDK2AP1,CFI,COL7A1,CSTA,DGKG,DNMT3B,DUOXA2,EWSR1,FN1,GTF3C1,HGD,ITGB5,KCNJ2,LGALS1,LRP2,MAOA,MAPK1,MYH7,OAT,ORMDL1,PCDH17,PCDHGA2,PCLO,PPP1R10,PXMP2,RAB27B,RASGEF1A,RHCG,RRM2B,SEMA6D,SLC24A4,SLC9A2,SLIT3,SPAG1,SRGN,STRBP,THOC2,TP53INP1,TPM1,TPP2,TUBA1A,TUBA4A,UAP1,VCAN,ZFAND1	50
Skeletal and Muscular System Development and Function	Contractility of muscle	1.19e-05		-0.076	ABCC4,ADM,CACNA2D1,CKM,CKMT2,IL18,IVNS1ABP,MAPK1,MYH7,NCOA2,NOS3,SLC3A1	12
Cancer,Organismal Injury and Abnormalities	Malignant neoplasm of retroperitoneum	1.2e-05			ABCC4,ADAM28,ADAMTS20,ADM,ANP32E,ATM,B2M,BTRC,CARMIL1,CATSPER1,CC2D1B,CCDC88C,CCR3,CFI,CKM,COL7A1,CSN2,CSNK1E,DGKG,DKK1,DUOX1,EWSR1,FHL1,FN1,FNDC3B,FRAS1,FREM2,GCNT3,HECW2,IL15,IL18,IL1R1,KLF12,KLHL24,LGALS1,LGALS3,LHFPL2,LRATD2,LRBA,LRP2,MAPK1,MRTFB,MYH7,MYO1B,N4BP2L1,NAGK,NAV2,NOP53,PCDH17,PCDHB15,PCDHGA2,PCLO,PRSS35,PTGFR,PTK7,RIPK2,RLIM,S100A12,S100A8,SGIP1,SLC25A38,SLC9A2,SLIT3,SUDS3,SULT1A1…	76
Inflammatory Response	Degranulation	1.27e-05		-0.611	ABCC4,B2M,BTK,CCR3,FN1,GLRX,IL15,IL18,LGALS3,LHFPL2,MAPK1,NMU,OSTF1,PCYOX1L,PHACTR2,RAB27B,S100A12,S100A8,SRGN,STAT5B,SYNGR1,TCN1,TNFAIP3,TUBA4A	24
Renal and Urological System Development and Function	Morphology of urinary system	1.32e-05			ADM,BCAM,CACNA2D1,CFI,FRAS1,G6PC,GCNT1,GCNT3,GLIS3,GSTZ1,LRP2,MAPK1,NOS3,RRM2B,SLC3A1,SLIT3,UPK3A	17
Cell Death and Survival	Apoptosis	1.32e-05		-1.842	ADAMTS20,ADM,ANGPTL1,APBB2,ATM,B2M,BTK,BTRC,CBX2,CDK2AP1,CDKN3,CEBPE,CSNK1E,CSTA,CYP7A1,DKK1,DNMT3B,EWSR1,FHL1,FN1,G6PC,GAS7,GLIS3,GLRX,GSTZ1,GZMA,IL15,IL18,IL1R1,ITGB5,IVNS1ABP,LGALS1,LGALS3,LGR5,LHB,LRP2,LUM,MAOA,MAPK1,MBTPS1,MOB3C,MYRF,NCF2,NCOA2,NDUFAF4,NECTIN2,NOP53,NOS3,NR5A1,PCDHGA2,PKD2L2,PLAGL1,PPP1R10,PPP2R1B,PTGFR,RACK1,RASSF10,RIPK2,RRM2B,S100A8,SLC25A38,SRGN,STAR,STAT5B,SUDS3,TGFA,TN…	74
Cancer,Organismal Injury and Abnormalities	Upper aerodigestive tract carcinoma	1.48e-05			ADAM28,ADAMTS20,ATM,ATP6V1C2,B2M,BTK,CCNJ,CDK2AP1,CFI,CLDN16,COG5,COL7A1,CSTA,DGKG,DNMT3B,DUOX1,DUOXA2,EWSR1,FN1,FNDC3B,GTF3C1,HGD,ITGB5,JARID2,KCNJ2,KLHL5,LGALS1,LRP2,MAOA,MAPK1,MYH7,OAT,ORMDL1,PCDH17,PCDHGA2,PCLO,PPP1R10,PXMP2,RAB27B,RASGEF1A,RHCG,RRM2B,SEMA6D,SGIP1,SLC24A4,SLC9A2,SLIT3,SPAG1,SRGN,STRBP,THOC2,TP53INP1,TPM1,TPP2,TUBA1A,TUBA4A,UAP1,VCAN,ZFAND1	59
Cancer,Organismal Injury and Abnormalities,Reproductive System Disease	Prostatic carcinoma	1.5e-05			ABCC4,ADAMTS20,ANGPTL1,APOL3,ARHGEF37,ATM,B2M,BTK,CACNA2D1,CAPZB,CARMIL1,CBX2,CC2D1B,CCDC88C,CCR3,CDHR3,CKM,CKMT2,CLCN4,COG5,COL7A1,CYP7A1,DGKG,DNMT3B,DUOX1,EIF1B,EWSR1,FN1,FNDC3B,FRAS1,FREM2,G6PC,GCNT1,GCNT3,GTF3C1,HECW2,HGD,ITGB5,IVNS1ABP,JARID2,KCNJ2,KCNK5,KLC2,KLHL24,LGR5,LHB,LRBA,LRP2,LUM,MYH7,NAV2,NCKIPSD,NCOA2,NXN,PCDH17,PCDHB15,PCDHGA2,PCLO,PI15,PPP1R10,PTK7,RACK1,RASGEF1A,RHCG,RLIM,SEMA3…	79
Cancer,Hematological Disease,Immunological Disease,Organismal Injury and Abnormalities	Diffuse B-cell lymphoma	1.56e-05			ATM,B2M,BTK,CARMIL1,DNMT3B,EWSR1,FHL1,GLIS3,GYS1,HECW2,KCNK5,KLHL24,NCOA2,PCDHB15,PCDHGA2,PCLO,RACK1,RASGEF1A,RRM2B,STAT5B,TCN1,TLL2,TNFAIP3,TUBA1A,TUBA4A	25
Cancer,Endocrine System Disorders,Organismal Injury and Abnormalities	Endocrine gland tumor	1.56e-05			ABCC4,ABLIM1,ADAM28,ADAMTS20,ADIRF,ANGPTL3,ANKRD22,ANP32E,APBB2,APOL3,ARHGEF37,ARID5A,ATM,ATP1B1,ATP6V1C2,B2M,BCAM,BTK,BTRC,CACNA2D1,CAMKMT,CAPZB,CARMIL1,CATSPER1,CBX2,CC2D1B,CCDC58,CCDC68,CCDC88C,CCNJ,CDHR3,CDKN3,CEBPE,CFI,CKM,CKMT2,CLCN4,CLCN5,CLDN9,COG5,COL7A1,CSNK1E,CTDSPL2,CYBRD1,CYP7A1,DGKG,DNMT3B,DUOX1,EWSR1,FHL1,FKBP3,FN1,FNDC3B,FRAS1,FREM2,FZD8,GAS7,GCNT2,GLIS3,GORASP2,GTF3C1,GYS1,HECW2,…	176
Connective Tissue Disorders,Inflammatory Disease,Inflammatory Response,Organismal Injury and Abnormalities,Skeletal and Muscular Disorders	Inflammation of joint	1.58e-05		-0.391	ADAMTS20,ADM,ATM,ATP1B1,B2M,CACNA2D1,CSGALNACT1,EIF1B,FN1,GTF3C1,GZMA,HLA-DOB,IL15,IL18,IL1R1,KLF12,LGALS1,LUM,MAOA,NCOA2,NMU,NOS3,PPM1H,RIPK2,S100A12,S100A8,SLC1A1,STAT5B,SYNGR1,TGFA,TNFAIP3,TUBA1A,TUBA4A,VIPR1,VRK1	35
Cancer,Organismal Injury and Abnormalities	Advanced extracranial solid tumor	1.71e-05		0.588	ADIRF,ADM,B2M,BTK,CDKN3,CMTM4,DKK1,FN1,GLRX,IL15,IL18,IVNS1ABP,KCNJ2,KCNK6,LGALS1,LGALS3,LRP2,MAPK1,MYRF,NDUFB4,RRM2B,TRA2A,TUBA1A,TUBA4A,VCAN	25
Organismal Injury and Abnormalities,Reproductive System Disease	Endometriosis	1.81e-05			ATP1B1,CLCN5,DKK1,DNMT3B,FN1,GZMA,HLA-DOB,IL18,IL1R1,LHB,MAOA,NOS3,NR5A1,S100A8,SEMA3G,SLC1A1,STAR,TUBA1A	18
Cardiovascular System Development and Function	Development of vasculature	1.82e-05		0.675	ADM,ANGPTL1,ANGPTL3,ATM,BCAM,CBX2,CCR3,DKK1,FHL1,FN1,FZD8,GLRX,HRH4,IL15,IL18,ITGB5,KCNJ2,LGALS1,LGALS3,LRP2,LUM,MAPK1,MRTFB,NCF2,NCKIPSD,NCOA2,NOS3,NR5A1,PEAK1,PTK7,RRM2B,S100A12,S100A8,SLC1A1,SLIT3,SRGN,TGFA,TNFAIP3,TUBA4A	39
Cardiovascular System Development and Function,Organismal Development	Angiogenesis	2.01e-05		0.675	ADM,ANGPTL1,ANGPTL3,ATM,CBX2,CCR3,DKK1,FHL1,FN1,FZD8,GLRX,HRH4,IL15,IL18,ITGB5,KCNJ2,LGALS1,LGALS3,LRP2,MAPK1,MRTFB,NCF2,NCKIPSD,NCOA2,NOS3,NR5A1,PEAK1,PTK7,S100A12,S100A8,SLC1A1,SLIT3,SRGN,TGFA,TNFAIP3,TUBA4A	36
Cancer,Organismal Injury and Abnormalities	Neoplasia of cells	2.08e-05		0.611	ABLIM1,ADAM28,ADAMTS20,ANGPTL1,ANKRD22,ATM,ATP1B1,B2M,BTK,BTRC,CARMIL1,CBX2,CCNJ,CCR3,CDK2AP1,CFI,CHIC2,CKM,CKMT2,CLDN16,COL7A1,CSN2,CSNK1E,CSTA,CXCL11,CYP7A1,DGKG,DKK1,DNMT3B,DUOXA2,EWSR1,FHL1,FKBP3,FN1,FNDC3B,FREM2,GCNT1,GLIS3,GTF3C1,GYS1,HECW2,HGD,HOOK1,IL15,IL18,IL1R1,ITGB5,IVNS1ABP,JARID2,KCNJ2,KCNK5,KLHL24,LGALS1,LGALS3,LGR5,LHFPL1,LRP2,LUM,MAOA,MAPK1,MRTFB,MYH7,MYRF,N4BP2L1,NCF2,NCOA2,NMU,…	116
Cellular Movement,Hematological System Development and Function,Immune Cell Trafficking,Inflammatory Response	Migration of phagocytes	2.48e-05		-1.386	ABCC4,BTK,CEBPE,CXCL11,FN1,GCNT1,IL15,IL18,LGALS1,LGALS3,LUM,MAOA,MS4A4A,S100A8,VCAN	15
Organismal Injury and Abnormalities,Renal and Urological Disease	Renal lesion	2.81e-05			ADAM28,ADM,ATM,ATP1B1,B2M,BTRC,EWSR1,FN1,FRAS1,GLIS3,IL15,IL18,IL1R1,LGALS3,LHFPL2,LRP2,MAPK1,MYH7,N4BP2L1,NAV2,NOS3,PCDH17,PCDHB15,PCDHGA2,PCLO,PRSS35,PTGFR,PTK7,RLIM,S100A12,SLC9A2,SLIT3,SULT1A1,TCN1,TGFA,TPBG,TPM1,TUBA1A,TUBA4A,UPK3A,VPS26C	41
Cancer,Organismal Injury and Abnormalities	Advanced malignant tumor	3.23e-05		0.715	ABLIM1,ADIRF,ADM,ANGPTL1,ATM,B2M,BTK,CDKN3,CMTM4,DKK1,FN1,GAS7,GLRX,HRH4,IL15,IL18,IL1R1,IVNS1ABP,JARID2,KCNJ2,KCNK6,LGALS1,LGALS3,LRP2,MAPK1,MRTFB,MYRF,NCF2,NDUFB4,NOS3,RACK1,RRM2B,TGFA,TNFAIP3,TRA2A,TUBA1A,TUBA4A,VCAN	38
Cancer,Organismal Injury and Abnormalities,Reproductive System Disease	Female genital tract serous carcinoma	3.24e-05			ATM,B2M,CMTM4,DKK1,GZMA,IL18,KCNK6,LRP2,LUM,MAPK1,MYRF,NMU,SLIT3,TGFA,TRA2A,TUBA1A,TUBA4A,VCAN	18
Cancer,Organismal Injury and Abnormalities	Frequency of tumor	3.35e-05		0.988	ABCC4,ABHD4,ABLIM1,ADAM28,ADAMTS20,ADM,ANGPTL3,ANKRD22,ANP32E,ARHGEF37,ATM,ATP6V1C2,B2M,BCAM,BTK,BTRC,CACNA2D1,CATSPER1,CBX2,CC2D1B,CCDC58,CCDC68,CDHR3,CEBPE,CEP55,CFI,CHIC2,CLCN4,CLCN5,CLDN16,CMTM4,COL7A1,CSGALNACT1,CSN2,CSTA,CTDSPL2,CXCL11,CYP7A1,DGKG,DNMT3B,DUOX1,DUOXA2,EWSR1,FHL1,FN1,FNDC3B,FRAS1,FREM2,GCNT1,GORASP2,GSTZ1,GTF3C1,GYS1,HECW2,HRH4,IL15,IL18,IL1R1,ITGB5,IVNS1ABP,JARID2,KCNK5,KCNK…	151
Cellular Compromise,Inflammatory Response	Degranulation of cells	3.36e-05		-0.93	ABCC4,B2M,BTK,CCR3,FN1,IL15,IL18,LGALS3,LHFPL2,MAPK1,NMU,OSTF1,PCYOX1L,PHACTR2,RAB27B,S100A12,S100A8,SRGN,STAT5B,SYNGR1,TCN1,TNFAIP3,TUBA4A	23
Cellular Movement,Hematological System Development and Function,Immune Cell Trafficking,Inflammatory Response	Cell movement of neutrophils	3.41e-05		-0.997	ADM,BTK,CEBPE,FN1,G6PC,GCNT1,IL18,IL1R1,LGALS1,LGALS3,LUM,NMU,PLTP,S100A12,S100A8,TNFAIP3	16
Cancer,Cellular Development,Cellular Growth and Proliferation,Organismal Injury and Abnormalities,Tumor Morphology	Proliferation of cancer cells	3.46e-05		0.257	ABCC4,ADAM28,ATM,BTK,CXCL11,DKK1,FHL1,IL15,IL18,IL1R1,LGALS1,LGALS3,LUM,MAPK1,NOP53,PLAGL1,TGFA	17
Hereditary Disorder,Immunological Disease,Organismal Injury and Abnormalities	Autosomal recessive immunodeficiency	3.83e-05			ATM,B2M,BTK,CEBPE,CFI,DNMT3B,LRBA,NCF2,STAT5B	9
Renal and Urological System Development and Function	PH of urine	4.42e-05		-1	CLDN16,KCNK5,RHCG,UPK3A	4
Digestive System Development and Function	Morphology of digestive system	4.46e-05			ABCC4,ANGPTL3,B2M,BCAM,CBX2,CYBRD1,CYP7A1,DKK1,EWSR1,G6PC,GCNT1,GCNT3,GLIS3,GSTZ1,IL15,IL1R1,LGALS3,LGR5,NOS3,RRM2B,SLC24A4,SLC9A2,STAT5B,TGFA,TNFAIP3,TP53INP1,VIPR1	27
Cancer,Endocrine System Disorders,Organismal Injury and Abnormalities	Endocrine carcinoma	4.48e-05			ABCC4,ABLIM1,ADAM28,ADAMTS20,ADIRF,ANGPTL3,ANKRD22,ANP32E,APBB2,APOL3,ARHGEF37,ARID5A,ATM,ATP1B1,ATP6V1C2,B2M,BCAM,BTK,BTRC,CACNA2D1,CAMKMT,CAPZB,CARMIL1,CATSPER1,CBX2,CC2D1B,CCDC58,CCDC68,CCDC88C,CCNJ,CDHR3,CDKN3,CEBPE,CFI,CKM,CKMT2,CLCN4,CLCN5,CLDN9,COG5,COL7A1,CSNK1E,CTDSPL2,CYBRD1,CYP7A1,DGKG,DNMT3B,DUOX1,EWSR1,FHL1,FKBP3,FN1,FNDC3B,FRAS1,FREM2,FZD8,GAS7,GCNT2,GLIS3,GORASP2,GTF3C1,GYS1,HECW2,…	172
Cancer,Hematological Disease,Immunological Disease,Organismal Injury and Abnormalities	Indolent B-cell non-Hodgkin lymphoma	4.59e-05			ATM,BTK,CARMIL1,EWSR1,FHL1,GLIS3,GYS1,HECW2,KCNK5,KLHL24,NCOA2,PCDHGA2,PCLO,RACK1,RRM2B,STAT5B,TUBA1A,TUBA4A	18
Embryonic Development,Organismal Development	Development of body trunk	4.6e-05		-0.291	ADM,ATM,B2M,BTRC,CBX2,CSN2,DKK1,FHL1,FN1,FRAS1,FREM2,FZD8,G6PC,GCNT1,GCNT3,GLIS3,GSTZ1,GYS1,IL15,JARID2,LGALS3,LHB,LRP2,MAPK1,MRTFB,MYH7,NCKIPSD,NCOA2,NOS3,NR5A1,PTK7,RRM2B,SLIT3,STAR,STAT5B,TGFA,TPM1,TUBA4A,UPK3A,VCAN	40
Organismal Development	Development of genitourinary system	4.62e-05		0.09	ABCC4,ADAM28,ADM,ANGPTL3,ATM,BTRC,CATSPER1,CSN2,DKK1,FN1,FRAS1,G6PC,GAS7,GCNT1,GCNT3,GORASP2,GSTZ1,HOOK1,IL1R1,LGALS3,LHB,LRP2,MAPK1,NCOA2,NECTIN2,NOS3,NR5A1,PRM2,RRM2B,STAR,STAT5B,STRBP,TGFA,UPK3A,VCAN	35
Cancer,Organismal Injury and Abnormalities	Incidence of tumor	5.21e-05		0.678	ABCC4,ABHD4,ABLIM1,ADAM28,ADAMTS20,ADM,ANGPTL3,ANKRD22,ANP32E,ARHGEF37,ATM,ATP6V1C2,B2M,BCAM,BTK,BTRC,CACNA2D1,CATSPER1,CBX2,CC2D1B,CCDC58,CCDC68,CDHR3,CEBPE,CEP55,CFI,CHIC2,CLCN4,CLCN5,CLDN16,CMTM4,COL7A1,CSGALNACT1,CSN2,CSTA,CTDSPL2,CXCL11,CYP7A1,DGKG,DKK1,DNMT3B,DUOX1,DUOXA2,EWSR1,FHL1,FN1,FNDC3B,FRAS1,FREM2,GCNT1,GORASP2,GSTZ1,GTF3C1,GYS1,GZMA,HECW2,HRH4,IL15,IL18,IL1R1,ITGB5,IVNS1ABP,JARID2,…	154
Cell-To-Cell Signaling and Interaction,Cellular Movement,Hematological System Development and Function,Immune Cell Trafficking	Recruitment of lymphocytes	5.27e-05		-1.118	CCR3,CXCL11,DKK1,FN1,IL15,IL18,IL1R1,RIPK2	8
Inflammatory Response,Organismal Injury and Abnormalities	Inflammation of organ	5.29e-05		0.76	ABCC4,ADM,ARID5A,ATM,ATP1B1,B2M,CAPZB,CCR3,CEBPE,CFI,CKM,CLCN5,CXCL11,DKK1,DUOXA2,FN1,GCNT3,GSTZ1,GZMA,HLA-DOB,HRH4,IL15,IL18,IL1R1,ITGB5,LGALS1,LGALS3,LRBA,LRP2,NAGK,NMU,NOS3,RACK1,RIPK2,S100A8,SLC9A2,SPAG1,STAT5B,TGFA,TNFAIP3,TP53INP1,TPM1,TUBA1A,TUBA4A	44
Cancer,Organismal Injury and Abnormalities,Renal and Urological Disease	Kidney carcinoma	5.3e-05			ADAM28,ADM,ATM,B2M,BTRC,FN1,IL15,IL18,IL1R1,LGALS3,LHFPL2,LRP2,MAPK1,MYH7,N4BP2L1,NAV2,PCDH17,PCDHB15,PCDHGA2,PCLO,PRSS35,PTGFR,PTK7,RLIM,S100A12,SLC9A2,SLIT3,SULT1A1,TCN1,TGFA,TPBG,TPM1,TUBA1A,TUBA4A,VPS26C	35
Skeletal and Muscular System Development and Function	Function of muscle	5.42e-05		-0.066	ABCC4,ADM,CACNA2D1,CKM,CKMT2,IL18,IVNS1ABP,KCNJ2,MAOA,MAPK1,MYH7,NCOA2,NOS3,SLC3A1,STAT5B,TPM1	16
Cancer,Organismal Injury and Abnormalities	Development of malignant tumor	5.49e-05		0.431	ABCC4,ABHD4,ABLIM1,ADAM28,ADAMTS20,ADM,ANGPTL3,ANKRD22,ANP32E,ARHGEF37,ATM,ATP6V1C2,B2M,BCAM,BTK,BTRC,CACNA2D1,CATSPER1,CBX2,CC2D1B,CCDC58,CDHR3,CEBPE,CEP55,CFI,CHIC2,CLCN4,CLCN5,CLDN16,CMTM4,COL7A1,CSGALNACT1,CSN2,CSTA,CTDSPL2,CXCL11,CYP7A1,DGKG,DNMT3B,DUOX1,DUOXA2,EWSR1,FHL1,FN1,FNDC3B,FRAS1,FREM2,GCNT1,GORASP2,GSTZ1,GTF3C1,GYS1,HECW2,HRH4,IL15,IL18,IL1R1,ITGB5,IVNS1ABP,JARID2,KCNK5,KCNK6,KIAA0…	148
Cancer,Organismal Injury and Abnormalities	Tumorigenesis of epithelial neoplasm	5.61e-05		0.877	ABCC4,ABHD4,ABLIM1,ADAM28,ADAMTS20,ADM,ANGPTL3,ANKRD22,ANP32E,ARHGEF37,ATM,ATP6V1C2,B2M,BCAM,BTK,BTRC,CACNA2D1,CATSPER1,CBX2,CC2D1B,CCDC58,CCDC68,CDHR3,CEBPE,CEP55,CFI,CHIC2,CLCN4,CLCN5,CLDN16,CMTM4,COL7A1,CSGALNACT1,CSN2,CSTA,CTDSPL2,CXCL11,CYP7A1,DGKG,DNMT3B,DUOX1,DUOXA2,EWSR1,FHL1,FN1,FNDC3B,FRAS1,FREM2,GCNT1,GORASP2,GSTZ1,GTF3C1,GYS1,HECW2,HRH4,IL18,IL1R1,ITGB5,IVNS1ABP,JARID2,KCNK5,KCNK6,KIA…	148
Cancer,Endocrine System Disorders,Organismal Injury and Abnormalities	Nonpituitary endocrine tumor	5.64e-05			ABCC4,ABLIM1,ADAM28,ADAMTS20,ADIRF,ANGPTL3,ANKRD22,ANP32E,APBB2,APOL3,ARHGEF37,ARID5A,ATM,ATP1B1,ATP6V1C2,BCAM,BTK,BTRC,CACNA2D1,CAMKMT,CAPZB,CARMIL1,CATSPER1,CBX2,CC2D1B,CCDC58,CCDC68,CCDC88C,CCNJ,CDHR3,CDKN3,CEBPE,CFI,CKM,CKMT2,CLCN4,CLCN5,CLDN9,COG5,COL7A1,CSNK1E,CTDSPL2,CYBRD1,CYP7A1,DGKG,DNMT3B,DUOX1,EWSR1,FHL1,FKBP3,FN1,FNDC3B,FRAS1,FREM2,FZD8,GAS7,GCNT2,GLIS3,GORASP2,GTF3C1,GYS1,HECW2,HGD,…	173
Cell-To-Cell Signaling and Interaction,Hematological System Development and Function,Hypersensitivity Response,Immune Cell Trafficking	Binding of eosinophils	5.84e-05			CCR3,FN1,IL18,LGALS1,LGALS3	5
Cell-To-Cell Signaling and Interaction	Adhesion of blood cells	5.88e-05		-0.49	ABCC4,ADAM28,BCAM,BTK,CCR3,CXCL11,FN1,GLRX,IL15,IL18,IL1R1,KCNK5,LGALS1,LGALS3,NOS3,PLTP,S100A8	17
Cancer,Organismal Injury and Abnormalities,Reproductive System Disease	Breast or gynecological cancer	6.06e-05			ABCC4,ABLIM1,ADAM28,ADAMTS20,ADM,ANGPTL3,ANP32E,ATM,B2M,BCAM,BTK,BTRC,CACNA2D1,CAPZB,CATSPER1,CBX2,CCDC58,CDKN3,CEP55,CHIC2,CKM,CKMT2,CLCN5,CMTM4,COG5,COL7A1,CSGALNACT1,CSN2,CSNK1E,CTDSPL2,CXCL11,CYP7A1,DGKG,DKK1,DNMT3B,DUOX1,FHL1,FKBP3,FN1,FNDC3B,FRAS1,FREM2,FZD8,GAS7,GTF3C1,GZMA,HECW2,HRH4,IL18,IL1R1,JARID2,KCNK6,KLHL24,KLHL5,LGALS1,LGALS3,LGR5,LHB,LHFPL1,LRBA,LRP2,LUM,MAOB,MAPK1,MRTFB,MS4A4A,M…	114
Cardiovascular System Development and Function,Organismal Development	Vasculogenesis	6.14e-05		0.611	ADM,ANGPTL1,ANGPTL3,ATM,CBX2,CCR3,DKK1,FHL1,FN1,GLRX,HRH4,IL18,KCNJ2,LGALS1,LGALS3,LRP2,MAPK1,MRTFB,NCF2,NCKIPSD,NCOA2,NOS3,NR5A1,PTK7,S100A8,SLC1A1,SLIT3,TGFA,TNFAIP3,TUBA4A	30
Cancer,Organismal Injury and Abnormalities,Reproductive System Disease	Prostatic adenocarcinoma	6.5e-05			ABCC4,ADAMTS20,ANGPTL1,APOL3,ARHGEF37,ATM,BTK,CACNA2D1,CAPZB,CARMIL1,CBX2,CC2D1B,CCDC88C,CCR3,CDHR3,CKM,CKMT2,CLCN4,COG5,COL7A1,CYP7A1,DGKG,DUOX1,EIF1B,EWSR1,FN1,FNDC3B,FRAS1,FREM2,G6PC,GCNT1,GCNT3,GTF3C1,HECW2,HGD,ITGB5,IVNS1ABP,JARID2,KCNJ2,KCNK5,KLC2,KLHL24,LGR5,LRBA,LRP2,LUM,MYH7,NAV2,NCKIPSD,NXN,PCDH17,PCDHB15,PCDHGA2,PCLO,PI15,PPP1R10,PTK7,RACK1,RHCG,RLIM,SEMA3G,SSR1,STAT5B,TCN1,TP53INP1,TP…	74
Organismal Functions	Stress response of mice	6.57e-05			MAOA,MAOB,MAPK1	3
Inflammatory Disease	Autoinflammatory disorder	6.62e-05			IL18,IL1R1,TNFAIP3,TUBA1A,TUBA4A	5
Cancer,Organismal Injury and Abnormalities	Extraadrenal retroperitoneal tumor	6.76e-05			ABCC4,ADAM28,ADAMTS20,ADM,ANP32E,ATM,B2M,BTRC,CARMIL1,CATSPER1,CC2D1B,CCDC88C,CCR3,CFI,CKM,COL7A1,CSN2,CSNK1E,DGKG,DKK1,DUOX1,EWSR1,FHL1,FN1,FNDC3B,FRAS1,FREM2,GCNT3,HECW2,IL15,IL18,IL1R1,KLF12,KLHL24,LGALS1,LGALS3,LHFPL2,LRATD2,LRBA,LRP2,MAPK1,MRTFB,MYH7,MYO1B,N4BP2L1,NAGK,NAV2,NOP53,PCDH17,PCDHB15,PCDHGA2,PCLO,PRSS35,PTGFR,PTK7,RIPK2,RLIM,S100A12,S100A8,SGIP1,SLC25A38,SLC9A2,SLIT3,SNX10,STAT5B,…	78
Cell-To-Cell Signaling and Interaction	Adhesion of myeloid cells	7.84e-05		-0.34	BTK,FN1,GLRX,IL15,IL18,IL1R1,LGALS1,LGALS3,PLTP,S100A8	10
Cardiovascular System Development and Function,Organ Development,Skeletal and Muscular System Development and Function	Function of cardiac muscle	7.86e-05		0.478	ABCC4,ADM,CACNA2D1,CKM,IL18,IVNS1ABP,MAOA,MAPK1,MYH7,NOS3,TPM1	11
Cell Death and Survival,Cellular Compromise	Toxicity of cells	8.07e-05		-1.714	B2M,CCR3,FN1,GZMA,IL15,IL18,IL1R1,LGALS3,MAPK1,PLTP,STAT5B,TNFAIP3	12
Cellular Compromise,Inflammatory Response	Degranulation of blood platelets	8.27e-05			ABCC4,FN1,LHFPL2,PCYOX1L,PHACTR2,RAB27B,SRGN,TUBA4A	8
Cancer,Hematological Disease,Immunological Disease,Organismal Injury and Abnormalities	Mature B-cell neoplasm	8.27e-05			ATM,ATP1B1,B2M,BTK,CARMIL1,CBX2,CKMT2,COL7A1,CSNK1E,CXCL11,DKK1,DNMT3B,EWSR1,FHL1,FN1,GLIS3,GYS1,HECW2,IL15,JARID2,KCNK5,KLHL24,LRP2,NCOA2,NR5A1,PCDHB15,PCDHGA2,PCLO,RACK1,RASGEF1A,RRM2B,SMOC1,STAT5B,TCN1,TLL2,TNFAIP3,TUBA1A,TUBA4A,VCAN	39
Cell-To-Cell Signaling and Interaction,Cellular Movement,Hematological System Development and Function,Immune Cell Trafficking	Recruitment of mononuclear leukocytes	8.37e-05		-1.118	CCR3,CXCL11,DKK1,FN1,IL15,IL18,IL1R1,NOS3,RIPK2	9
Cancer,Organismal Injury and Abnormalities,Respiratory Disease	Respiratory system tumor	8.6e-05		0.231	ABCC4,ADAM28,ADAMTS20,ADM,ANGPTL1,ANGPTL3,ATM,ATP1B1,B2M,BTK,BTRC,CACNA2D1,CBX2,CC2D1B,CFI,COG5,CSGALNACT1,CSN2,CSTA,DKK1,FHL1,FN1,GTF3C1,HGD,HRH4,IL15,IL18,ITGB5,IVNS1ABP,KCNJ2,KCNK6,KLF12,KLHL5,LGALS1,LRBA,LRP2,LUM,MAOA,MAPK1,MBTPS1,MS4A4A,MYH7,NAV2,NCOA2,NDUFB4,NMB,NMU,PCDH17,PCDHGA2,PCLO,POGZ,PPP2R1B,PTK7,RACK1,RASGEF1A,RHCG,RLIM,RRM2B,SLC24A4,SLC9A2,SLIT3,SRGN,SULT1A1,TCN1,TGFA,THOC2,TNFAIP3…	73
Cell-To-Cell Signaling and Interaction,Hematological System Development and Function,Immune Cell Trafficking	Binding of granulocytes	8.77e-05		-0.342	CCR3,FN1,GLRX,IL18,IL1R1,LGALS1,LGALS3,PLTP,S100A8	9
Cell-To-Cell Signaling and Interaction	Binding of blood cells	9.41e-05		-0.194	ABCC4,ADAM28,BCAM,BTK,CCR3,CXCL11,FN1,GCNT1,GLRX,IL15,IL18,IL1R1,KCNK5,LGALS1,LGALS3,NOS3,PLTP,S100A8	18
Cancer,Organismal Injury and Abnormalities	Development of neuroepithelial tumor	9.52e-05			APOL3,ATM,ATP1B1,CDKN3,CFI,CLCN4,CLDN16,EWSR1,FN1,FZD8,GLIS3,H2AZ1,IL15,IL18,IL1R1,ITGB5,LGR5,LRP2,LUM,MYRF,NMB,NOP53,PCDHGA2,PCLO,PI15,PLAGL1,POGZ,PTK7,RLIM,RRM2B,SPAG1,SYNGR1,TCN1,TPBG,TUBA1A,TUBA4A	36
Digestive System Development and Function,Hepatic System Development and Function,Organ Morphology,Organismal Development	Mass of liver	9.6e-05			ANGPTL3,CYBRD1,G6PC,GSTZ1,IL1R1,LGALS3,LGR5,TGFA,TP53INP1	9
Cancer,Organismal Injury and Abnormalities,Reproductive System Disease	Prostatic intraepithelial tumor	9.7e-05			ABCC4,CFI,COL7A1,PEAK1,S100A8,VCAN,ZC3H15,ZNF827	8
Inflammatory Disease,Organismal Injury and Abnormalities	Systemic auto-inflammatory disorder	9.76e-05			IL18,IL1R1,TUBA1A,TUBA4A	4
Cardiovascular System Development and Function,Tissue Morphology	Relaxation of pulmonary artery	9.78e-05			ADM,FN1,NOS3	3
Cancer,Endocrine System Disorders,Organismal Injury and Abnormalities	Thyroid carcinoma	0.0001			ABCC4,ABLIM1,ADAM28,ADAMTS20,ADIRF,ANGPTL3,ANKRD22,ANP32E,APBB2,APOL3,ARHGEF37,ARID5A,ATM,ATP1B1,ATP6V1C2,BCAM,BTK,BTRC,CACNA2D1,CAMKMT,CAPZB,CARMIL1,CATSPER1,CBX2,CC2D1B,CCDC58,CCDC68,CCDC88C,CCNJ,CDHR3,CDKN3,CEBPE,CFI,CKM,CKMT2,CLCN4,CLCN5,CLDN9,COG5,COL7A1,CSNK1E,CTDSPL2,CYBRD1,CYP7A1,DGKG,DNMT3B,DUOX1,EWSR1,FHL1,FKBP3,FN1,FNDC3B,FRAS1,FREM2,FZD8,GAS7,GCNT2,GLIS3,GORASP2,GTF3C1,GYS1,HECW2,HGD,…	170
Organ Morphology,Organismal Development,Organismal Injury and Abnormalities,Renal and Urological Disease,Renal and Urological System Development and Function	Abnormal morphology of kidney	0.000104			BCAM,CFI,FRAS1,G6PC,GCNT1,GCNT3,GLIS3,GSTZ1,LRP2,MAPK1,NOS3,RRM2B,SLIT3	13
Cancer,Hematological Disease,Immunological Disease,Organismal Injury and Abnormalities	Low-grade lymphoma	0.000108			ATM,BTK,CARMIL1,CBX2,EWSR1,FHL1,FN1,GLIS3,GYS1,HECW2,KCNK5,KLHL24,NCOA2,PCDHGA2,PCLO,RACK1,RRM2B,STAT5B,TNFAIP3,TUBA1A,TUBA4A	21
Digestive System Development and Function,Gastrointestinal Disease	Abnormal morphology of digestive system	0.000114			ABCC4,B2M,BCAM,CBX2,CYP7A1,DKK1,EWSR1,G6PC,GCNT1,GCNT3,GLIS3,GSTZ1,LGALS3,NOS3,RRM2B,SLC24A4,SLC9A2,STAT5B,TGFA,TNFAIP3,TP53INP1,VIPR1	22
Energy Production	Oxidation of 2-phenethylamine	0.000115			MAOA,MAOB	2
Cell-To-Cell Signaling and Interaction,Drug Metabolism,Small Molecule Biochemistry	Deamination of dopamine	0.000115			MAOA,MAOB	2
Carbohydrate Metabolism,Lipid Metabolism,Small Molecule Biochemistry	Mobilization of phosphatidic acid	0.000115			LGALS1,PLTP	2
Amino Acid Metabolism,Small Molecule Biochemistry	Metabolism of phosphocreatine	0.000115			CKM,CKMT2	2
Cell-To-Cell Signaling and Interaction,Drug Metabolism,Energy Production,Small Molecule Biochemistry	Oxidation of norepinephrine	0.000115			MAOA,MAOB	2
Cell-To-Cell Signaling and Interaction,Energy Production,Post-Translational Modification,Small Molecule Biochemistry	Oxidation of 5-hydroxytryptamine	0.000115			MAOA,MAOB	2
Cellular Compromise,Tissue Morphology	Disorganization of vascular endothelial cells	0.000115			CBX2,NR5A1	2
Energy Production,Small Molecule Biochemistry	Oxidation of epinephrine	0.000115			MAOA,MAOB	2
Cell-To-Cell Signaling and Interaction,Cellular Growth and Proliferation,Hematological System Development and Function	Induction of effector T lymphocytes	0.000115			IL18,TNFAIP3	2
Organismal Injury and Abnormalities	Benign lesion	0.000122		0.147	ABCC4,ANGPTL1,ATM,BTRC,CCDC68,CKM,CLCN5,COL7A1,CSTA,CYP7A1,DNMT3B,FRAS1,GLIS3,GLRX,LGALS1,LGALS3,LHB,MAOA,MAPK1,NR5A1,PPM1H,PXMP2,S100A8,SLIT3,SNX30,TCN1,TGFA,TNFAIP3,TP53INP1,TPBG,TUBA1A,TUBA4A,VCAN	33
Cancer,Organismal Injury and Abnormalities	Benign solid tumor	0.000122		0.617	ABCC4,ANGPTL1,ATM,BTRC,CCDC68,CKM,CLCN5,COL7A1,DNMT3B,GLRX,LGALS1,LGALS3,LHB,MAOA,MAPK1,NR5A1,PPM1H,PXMP2,S100A8,SLIT3,SNX30,TCN1,TGFA,TNFAIP3,TP53INP1,TPBG,TUBA1A,TUBA4A,VCAN	29
Ophthalmic Disease,Organismal Injury and Abnormalities	Ocular lesion	0.000124			EWSR1,LGALS1,LHB,NOP53,TNFAIP3,TUBA1A,TUBA4A	7
Cancer,Hematological Disease,Immunological Disease,Organismal Injury and Abnormalities	Small B-cell lymphocytic lymphoma	0.000128			ATM,BTK,CARMIL1,EWSR1,FHL1,GLIS3,GYS1,HECW2,KCNK5,KLHL24,NCOA2,PCDHGA2,PCLO,RACK1,STAT5B,TUBA1A,TUBA4A	17
Cancer,Organismal Injury and Abnormalities	Advanced malignant solid tumor	0.000132		0.881	ADIRF,ADM,ATM,B2M,BTK,CDKN3,CMTM4,DKK1,FN1,GLRX,IL15,IL18,IVNS1ABP,KCNJ2,KCNK6,LGALS1,LGALS3,LRP2,MAPK1,MYRF,NDUFB4,RRM2B,TNFAIP3,TRA2A,TUBA1A,TUBA4A,VCAN	27
Cancer,Hematological Disease,Organismal Injury and Abnormalities	Mature lymphocytic neoplasm	0.000136			ATM,ATP1B1,B2M,BTK,CARMIL1,CBX2,CCR3,CKMT2,COL7A1,CSNK1E,CXCL11,DKK1,DNMT3B,EWSR1,FHL1,FN1,FNDC3B,GLIS3,GYS1,HECW2,IL15,JARID2,KCNK5,KLHL24,LRP2,MAPK1,NCOA2,NR5A1,PCDH17,PCDHB15,PCDHGA2,PCLO,RACK1,RASGEF1A,RRM2B,SMOC1,STAT5B,TCN1,TLL2,TNFAIP3,TPM1,TUBA1A,TUBA4A,VCAN	44
Embryonic Development,Organismal Development	Development of abdomen	0.000136		-0.239	ADM,ATM,CBX2,DKK1,FRAS1,G6PC,GCNT1,GCNT3,GLIS3,GSTZ1,IL15,JARID2,LGALS3,LHB,LRP2,MRTFB,NOS3,NR5A1,RRM2B,STAR,STAT5B,UPK3A,VCAN	23
Organismal Injury and Abnormalities,Renal and Urological Disease	Injury of renal glomerulus	0.000137		-0.577	ADM,B2M,DKK1,IL18	4
Cancer,Hematological Disease,Immunological Disease,Organismal Injury and Abnormalities	Diffuse large B-cell lymphoma	0.000142			ATM,B2M,BTK,DNMT3B,PCDHB15,PCLO,RASGEF1A,TCN1,TLL2,TNFAIP3,TUBA1A,TUBA4A	12
Cell-To-Cell Signaling and Interaction,Hematological System Development and Function,Immune Cell Trafficking	Adhesion of granulocytes	0.000146		-0.342	FN1,GLRX,IL18,IL1R1,LGALS1,LGALS3,PLTP,S100A8	8
Cardiovascular System Development and Function,Organ Development,Organ Morphology,Skeletal and Muscular System Development and Function	Contractility of cardiac muscle	0.000148		0.478	ABCC4,ADM,CACNA2D1,CKM,IL18,IVNS1ABP,MAPK1,MYH7,NOS3	9
Cancer,Organismal Injury and Abnormalities	Intrathoracic malignant tumor	0.000148		0.68	ABCC4,ADAM28,ADM,ANGPTL1,ANGPTL3,ATM,ATP1B1,B2M,BTK,BTRC,CACNA2D1,CBX2,CC2D1B,CSGALNACT1,CSN2,CSTA,DKK1,DNMT3B,FHL1,FN1,HRH4,IL15,IL18,ITGB5,IVNS1ABP,KCNK6,KLF12,KLHL5,LGALS1,LRBA,LRP2,LUM,MAOA,MAPK1,MBTPS1,MS4A4A,MYH7,NAV2,NCOA2,NDUFB4,NMB,NMU,PCDHGA2,PCLO,POGZ,PPP2R1B,PTK7,RACK1,RLIM,SLC24A4,SLIT3,SRGN,SULT1A1,TCN1,TGFA,THOC2,TNFAIP3,TPM1,TUBA1A,TUBA4A,VCAN,VIPR1	62
Connective Tissue Disorders,Organismal Injury and Abnormalities,Skeletal and Muscular Disorders,Tissue Morphology	Damage of cartilage tissue	0.000149		-0.963	DKK1,FN1,IL18,IL1R1,RIPK2,TGFA,TNFAIP3	7
Cancer,Hematological Disease,Immunological Disease,Organismal Injury and Abnormalities	Large-cell lymphoma	0.00015			ATM,B2M,BTK,CCR3,DNMT3B,PCDHB15,PCLO,RASGEF1A,TCN1,TLL2,TNFAIP3,TUBA1A,TUBA4A	13
Cancer,Organismal Injury and Abnormalities	Growth of tumor	0.00015		0.856	ABCC4,ADAM28,ADM,ATM,BTK,COL7A1,CXCL11,DKK1,DNMT3B,FHL1,GZMA,IL15,IL18,IL1R1,ITGB5,LGALS1,LGALS3,LHB,LUM,MAOA,MAPK1,NCOA2,NOP53,PEAK1,PLAGL1,RACK1,RASSF10,SRGN,STAT5B,TGFA,TPM1,VCAN	32
Cell Death and Survival	Apoptosis of tumor cell lines	0.00015		-0.875	ADM,ATM,B2M,BTK,BTRC,CBX2,CSTA,DKK1,EWSR1,FN1,GAS7,GLIS3,GLRX,IL15,IL18,IL1R1,IVNS1ABP,LGALS1,LGALS3,LGR5,MAOA,MAPK1,MOB3C,NCOA2,NDUFAF4,NOS3,PKD2L2,PLAGL1,PPP1R10,RACK1,RASSF10,RIPK2,S100A8,SRGN,STAT5B,SUDS3,TGFA,TNFAIP3,TUBA1A,VCAN	40
Cancer,Hematological Disease,Immunological Disease,Organismal Injury and Abnormalities	B-cell neoplasm	0.000156			ATM,ATP1B1,B2M,BTK,CARMIL1,CBX2,CKMT2,COL7A1,CSNK1E,CXCL11,DKK1,DNMT3B,EWSR1,FHL1,FN1,GLIS3,GYS1,HECW2,IL15,IVNS1ABP,JARID2,KCNK5,KLHL24,LGALS1,LRP2,NCOA2,NR5A1,PCDHB15,PCDHGA2,PCLO,RACK1,RASGEF1A,RRM2B,SMOC1,STAT5B,TCN1,TLL2,TNFAIP3,TUBA1A,TUBA4A,VCAN	41
Cancer,Gastrointestinal Disease,Organismal Injury and Abnormalities	Non-colon gastrointestinal cancer	0.000162			ABCC4,ADAM28,ATM,ATP6V1C2,B2M,BCAM,BTK,CACNA2D1,CBX2,CCNJ,CDK2AP1,CEBPE,CFI,CLDN16,COG5,COL7A1,CSTA,DGKG,DKK1,DNMT3B,DUOX1,DUOXA2,EWSR1,FN1,FNDC3B,FREM2,GTF3C1,ITGB5,JARID2,KCNK5,KIAA0930,KLHL24,KLHL5,LGALS1,LRP2,MAOA,MAPK1,MRTFB,MYH7,MYO1B,NCF2,NCOA2,NMU,OAT,ORMDL1,PCDH17,PCDHGA2,PCLO,POGZ,PPP1R10,PXMP2,RAB27B,RASGEF1A,RHCG,RRM2B,S100A8,SEMA6D,SGIP1,SLC24A4,SLIT3,SPAG1,SRGN,STAT5B,STRBP,SULT1A1,…	75
Hematological System Development and Function,Tissue Morphology	Quantity of granulocytes	0.000164		-0.451	CCR3,CEBPE,GCNT1,IL15,IL18,IL1R1,JARID2,LGALS1,LGALS3,LUM,RIPK2,S100A8,STAT5B,TGFA,TNFAIP3	15
Cancer,Organismal Injury and Abnormalities,Renal and Urological Disease	Renal cancer	0.000166			ADAM28,ADM,ATM,B2M,BTRC,EWSR1,FN1,IL15,IL18,IL1R1,LGALS3,LHFPL2,LRP2,MAPK1,MYH7,N4BP2L1,NAV2,PCDH17,PCDHB15,PCDHGA2,PCLO,PRSS35,PTGFR,PTK7,RLIM,S100A12,SLC9A2,SLIT3,SULT1A1,TCN1,TGFA,TPBG,TPM1,TUBA1A,TUBA4A,VPS26C	36
Cancer,Organismal Injury and Abnormalities	Thoracic neoplasm	0.000178		0.099	ABCC4,ADAM28,ADM,ANGPTL1,ANGPTL3,ATM,ATP1B1,B2M,BTK,BTRC,CACNA2D1,CBX2,CC2D1B,CSGALNACT1,CSN2,CSTA,DKK1,DNMT3B,FHL1,FN1,HRH4,IL15,IL18,ITGB5,IVNS1ABP,KCNK6,KLF12,KLHL5,LGALS1,LRBA,LRP2,LUM,MAOA,MAPK1,MBTPS1,MS4A4A,MYH7,NAV2,NCOA2,NDUFB4,NMB,NMU,PCDHGA2,PCLO,POGZ,PPP2R1B,PTK7,RACK1,RLIM,RRM2B,SLC24A4,SLIT3,SRGN,SULT1A1,TCN1,TGFA,THOC2,TNFAIP3,TPM1,TUBA1A,TUBA4A,VCAN,VIPR1	63
Cancer,Organismal Injury and Abnormalities	Squamous-cell carcinoma	0.000178			ADAM28,ADAMTS20,ATM,ATP1B1,B2M,BTK,CBX2,CCNJ,CDK2AP1,CFI,CKM,CKMT2,CLDN16,COL7A1,CSN2,CSTA,CYP7A1,DGKG,DNMT3B,DUOXA2,EWSR1,FN1,FREM2,GCNT1,GTF3C1,HGD,IL1R1,ITGB5,KCNJ2,LGALS1,LGALS3,LRP2,LUM,MAOA,MAPK1,MYH7,N4BP2L1,NMU,NXN,OAT,ORMDL1,PCDH17,PCDHGA2,PCLO,PLCH1,POGZ,PPP1R10,PTK7,PXMP2,RAB27B,RASGEF1A,RHCG,RLIM,RRM2B,S100A8,SEMA6D,SGIP1,SLC24A4,SLC9A2,SLIT3,SNX30,SPAG1,SRGN,STAT5B,STRBP,SYNGR1,TCN1,…	78
Cancer,Organismal Injury and Abnormalities	Development of carcinoma	0.000181		0.732	ABCC4,ABHD4,ABLIM1,ADAM28,ADAMTS20,ADM,ANGPTL3,ANKRD22,ANP32E,ARHGEF37,ATM,ATP6V1C2,B2M,BCAM,BTK,BTRC,CACNA2D1,CATSPER1,CBX2,CC2D1B,CCDC58,CDHR3,CEBPE,CEP55,CFI,CHIC2,CLCN4,CLCN5,CLDN16,CMTM4,COL7A1,CSGALNACT1,CSN2,CSTA,CTDSPL2,CXCL11,CYP7A1,DGKG,DNMT3B,DUOX1,DUOXA2,EWSR1,FHL1,FN1,FNDC3B,FRAS1,FREM2,GCNT1,GORASP2,GSTZ1,GTF3C1,GYS1,HECW2,HRH4,IL18,IL1R1,ITGB5,IVNS1ABP,JARID2,KCNK5,KCNK6,KIAA0930,K…	144
Cancer,Neurological Disease,Organismal Injury and Abnormalities	Glioma	0.000183			APOL3,ATM,ATP1B1,CDKN3,CFI,CLCN4,CLDN16,FN1,FZD8,GLIS3,H2AZ1,IL15,IL18,IL1R1,ITGB5,LGR5,LRP2,LUM,MYRF,NMB,NOP53,PCDHGA2,PCLO,PI15,PLAGL1,POGZ,PTK7,RLIM,RRM2B,SPAG1,SYNGR1,TCN1,TPBG,TUBA1A,TUBA4A	35
Developmental Disorder	Dysgenesis	0.000183		-0.046	ABCC4,APBB2,ATM,BTRC,CBX2,COL7A1,CSGALNACT1,FRAS1,LHB,LRP2,MRTFB,NCOA2,NOS3,NR5A1,PCLO,POGZ,RRM2B,SLC24A4,SLIT3,STAR,UPK3A,VRK1	22
Gastrointestinal Disease,Hepatic System Disease,Organismal Injury and Abnormalities	Liver lesion	0.00019		-0.375	ABCC4,ADAM28,ADAMTS20,ADM,ADPRH,ANGPTL1,ANP32E,ATM,ATP1B1,ATP6V1C2,B2M,BTK,BTRC,CACNA2D1,CARMIL1,CATSPER1,CBX2,CCDC88C,CCR3,CDKN3,CKMT2,CLCN5,COL7A1,CSGALNACT1,CSN2,CSNK1E,CXCL11,CYP7A1,DGKG,DKK1,DUOXA2,EWSR1,FHL1,FN1,FNDC3B,FRAS1,FREM2,G6PC,GAS7,GCNT1,GORASP2,GSTZ1,GTF3C1,HECW2,HGD,HLA-DOB,HOMER2,IL15,IL18,IL1R1,ITGB5,IVNS1ABP,JARID2,KLHL24,LANCL3,LGALS3,LGR5,LHFPL1,LHFPL2,LRP2,MAOB,MBTPS1,MRTFB…	112
Cancer,Hematological Disease,Immunological Disease,Organismal Injury and Abnormalities	Advanced lymphocytic cancer	0.000194			B2M,BTK,IL15,RRM2B,TUBA1A,TUBA4A	6
Cancer,Hematological Disease,Immunological Disease,Organismal Injury and Abnormalities	Activated B-cell-like diffuse large B-cell lymphoma	0.000195			BTK,PCLO,TNFAIP3,TUBA1A,TUBA4A	5
Cancer,Hematological Disease,Immunological Disease,Organismal Injury and Abnormalities	B-cell lymphoma	0.000198			ATM,B2M,BTK,CARMIL1,CBX2,DNMT3B,EWSR1,FHL1,FN1,GLIS3,GYS1,HECW2,IVNS1ABP,KCNK5,KLHL24,LGALS1,NCOA2,PCDHB15,PCDHGA2,PCLO,RACK1,RASGEF1A,RRM2B,STAT5B,TCN1,TLL2,TNFAIP3,TUBA1A,TUBA4A	29
Cell Death and Survival	Cell death of tumor cell lines	0.000199		-1.18	ABCC4,ADM,ATM,B2M,BTK,BTRC,CBX2,CSTA,DKK1,EWSR1,FN1,GAS7,GLIS3,GLRX,IL15,IL18,IL1R1,IVNS1ABP,LGALS1,LGALS3,LGR5,MAOA,MAPK1,MOB3C,NCOA2,NDUFAF4,NOS3,PKD2L2,PLAGL1,PPP1R10,PPP2R1B,RACK1,RASSF10,RIPK2,RRM2B,S100A8,SRGN,STAT5B,SUDS3,TGFA,THOC2,TNFAIP3,TPP2,TUBA1A,TUFM,VCAN,VRK1	47
Immunological Disease	Allergy	0.000202		-1.776	ATM,BTK,CAPZB,CCR3,GZMA,HRH4,IL15,IL18,IL1R1,LGALS1,NAGK,NOS3,RAB27B,S100A8,SPAG1,TNFAIP3,TPM1	17
Cancer,Organismal Injury and Abnormalities	Invasive tumor	0.00021		0.886	ABLIM1,ADAM28,ADAMTS20,ADIRF,ADM,ANGPTL1,ATM,B2M,BTK,CBX2,DKK1,FN1,GAS7,GLRX,HRH4,IL15,IL18,IL1R1,IVNS1ABP,JARID2,KCNJ2,LGALS1,LGALS3,MAPK1,MRTFB,NCF2,NDUFB4,NMU,NOS3,RACK1,RRM2B,SLIT3,TGFA,TNFAIP3,TPM1,TUBA1A,TUBA4A,VCAN	38
Cellular Function and Maintenance	Ion homeostasis of cells	0.000212		0.549	ADM,ATP1B1,B2M,BTK,CATSPER1,CCR3,CLCN5,CLDN16,CYBRD1,FN1,G6PC,IL18,KCNJ2,KCNK5,LGALS1,MAPK1,NMB,NMU,RHCG,S100G,SLC24A4,SNX10	22
Gastrointestinal Disease,Inflammatory Disease,Inflammatory Response,Organismal Injury and Abnormalities	Inflammation of small intestine	0.000215		-0.555	ABCC4,B2M,LGALS3,RIPK2,TGFA	5
Cell Death and Survival,Hematological System Development and Function	Cell viability of natural killer cells	0.000216			FN1,IL15,NCF2,TNFAIP3	4
Cancer,Hematological Disease,Immunological Disease,Organismal Injury and Abnormalities	Tumorigenesis of lymphocytes	0.000218		-1.421	ATM,ATP1B1,B2M,BTK,CARMIL1,CBX2,CCR3,CKMT2,COL7A1,CSNK1E,CXCL11,DKK1,DNMT3B,EWSR1,FHL1,FKBP3,FN1,FNDC3B,GLIS3,GYS1,HECW2,IL15,IL18,IVNS1ABP,JARID2,KCNK5,KLHL24,LGALS1,LRP2,MAPK1,NCOA2,NR5A1,PCDH17,PCDHB15,PCDHGA2,PCLO,RACK1,RASGEF1A,RRM2B,SLIT3,SMOC1,STAT5B,TCN1,TLL2,TNFAIP3,TPM1,TUBA1A,TUBA4A,VCAN	49
Cancer,Organismal Injury and Abnormalities,Respiratory Disease	Lung cancer	0.000222		0.411	ABCC4,ADAM28,ADM,ANGPTL1,ANGPTL3,ATM,ATP1B1,B2M,BTK,BTRC,CACNA2D1,CBX2,CC2D1B,CSGALNACT1,CSN2,CSTA,DKK1,FHL1,FN1,HRH4,IL15,IL18,ITGB5,IVNS1ABP,KCNK6,KLF12,KLHL5,LGALS1,LRBA,LRP2,LUM,MAOA,MAPK1,MBTPS1,MS4A4A,MYH7,NAV2,NCOA2,NDUFB4,NMB,NMU,PCDHGA2,PCLO,POGZ,PPP2R1B,PTK7,RACK1,RLIM,SLC24A4,SLIT3,SRGN,SULT1A1,TCN1,TGFA,THOC2,TNFAIP3,TPM1,TUBA1A,TUBA4A,VCAN,VIPR1	61
Cellular Movement,Hematological System Development and Function,Immune Cell Trafficking,Inflammatory Response	Migration of neutrophils	0.000223		-1.72	BTK,CEBPE,FN1,GCNT1,IL18,LGALS3,LUM,S100A8	8
Organ Morphology,Organismal Development,Renal and Urological System Development and Function	Morphology of kidney	0.000223			ADM,BCAM,CFI,FRAS1,G6PC,GCNT1,GCNT3,GLIS3,GSTZ1,LRP2,MAPK1,NOS3,RRM2B,SLIT3	14
Cancer,Cell Death and Survival,Organismal Injury and Abnormalities,Tumor Morphology	Apoptosis of tumor cells	0.000223		-1.219	ANGPTL1,ATM,B2M,BTK,BTRC,DNMT3B,GZMA,IL15,IL18,LGALS1,MAPK1,RACK1,TPM1	13
Cell-To-Cell Signaling and Interaction	Binding of myeloid cells	0.000228		-0.34	BTK,CCR3,FN1,GLRX,IL15,IL18,IL1R1,LGALS1,LGALS3,PLTP,S100A8	11
Cellular Movement,Skeletal and Muscular System Development and Function	Migration of smooth muscle cells	0.000231		-1.747	ADM,CXCL11,FHL1,FN1,IL18,ITGB5,MAPK1,NOS3,VCAN	9
Cancer,Gastrointestinal Disease,Organismal Injury and Abnormalities	Esophageal adenocarcinoma	0.000232			ATM,ATP6V1C2,B2M,CLDN16,DUOX1,FNDC3B,JARID2,LRP2,PCDHGA2,PCLO,PPP1R10,SEMA6D,SGIP1,SLC24A4,SPAG1,TUBA1A,TUBA4A	17
Cell Death and Survival	Anoikis	0.000233		-1.45	FN1,ITGB5,IVNS1ABP,LGALS3,MAPK1,SRGN,TGFA,TPM1	8
Cell-To-Cell Signaling and Interaction,Hematological System Development and Function	Binding of leukocytes	0.000239		0.103	ADAM28,BTK,CCR3,CXCL11,FN1,GCNT1,GLRX,IL15,IL18,IL1R1,KCNK5,LGALS1,LGALS3,NOS3,PLTP,S100A8	16
Cancer,Organismal Injury and Abnormalities,Respiratory Disease	Lung tumor	0.000244		0.231	ABCC4,ADAM28,ADM,ANGPTL1,ANGPTL3,ATM,ATP1B1,B2M,BTK,BTRC,CACNA2D1,CBX2,CC2D1B,CSGALNACT1,CSN2,CSTA,DKK1,FHL1,FN1,HRH4,IL15,IL18,ITGB5,IVNS1ABP,KCNK6,KLF12,KLHL5,LGALS1,LRBA,LRP2,LUM,MAOA,MAPK1,MBTPS1,MS4A4A,MYH7,NAV2,NCOA2,NDUFB4,NMB,NMU,PCDHGA2,PCLO,POGZ,PPP2R1B,PTK7,RACK1,RLIM,RRM2B,SLC24A4,SLIT3,SRGN,SULT1A1,TCN1,TGFA,THOC2,TNFAIP3,TPM1,TUBA1A,TUBA4A,VCAN,VIPR1	62
Developmental Disorder,Immunological Disease,Organismal Injury and Abnormalities	Hypoplasia of thymus cortex	0.00025			ABCC4,ATM,RRM2B	3
Nucleic Acid Metabolism,Small Molecule Biochemistry	Metabolism of uric acid	0.00025			CARMIL1,G6PC,SLC16A9	3
Cancer,Ophthalmic Disease,Organismal Injury and Abnormalities	Eye neoplasm	0.000255			EWSR1,LHB,NOP53,TNFAIP3,TUBA1A,TUBA4A	6
Cancer,Gastrointestinal Disease,Organismal Injury and Abnormalities	Upper gastrointestinal tract cancer	0.000266			ABCC4,ADAM28,ATM,ATP6V1C2,B2M,BCAM,BTK,CACNA2D1,CCNJ,CDK2AP1,CEBPE,CFI,CLDN16,COG5,COL7A1,CSTA,DGKG,DKK1,DNMT3B,DUOX1,DUOXA2,EWSR1,FN1,FNDC3B,FREM2,GTF3C1,ITGB5,JARID2,KIAA0930,KLHL24,KLHL5,LGALS1,LRP2,MAOA,MAPK1,MRTFB,MYH7,NCF2,NCOA2,OAT,ORMDL1,PCDH17,PCDHGA2,PCLO,POGZ,PPP1R10,PXMP2,RAB27B,RASGEF1A,RHCG,RRM2B,S100A8,SEMA6D,SGIP1,SLC24A4,SLIT3,SPAG1,SRGN,STAT5B,STRBP,SULT1A1,THOC2,TP53INP1,TPM1,T…	69
Developmental Disorder	Aplasia or hypoplasia	0.000268		-0.046	ABCC4,APBB2,ATM,BTRC,COL7A1,CSGALNACT1,FRAS1,LHB,LRP2,MRTFB,NCOA2,NOS3,NR5A1,PCLO,POGZ,RRM2B,SLC24A4,SLIT3,STAR,UPK3A,VRK1	21
Immunological Disease	Immediate hypersensitivity	0.000269			ATM,BTK,CAPZB,CCR3,HRH4,IL18,LGALS1,NAGK,NOS3,RAB27B,S100A8,SPAG1,TNFAIP3,TPM1	14
Cell-To-Cell Signaling and Interaction,Hematological System Development and Function	Activation of blood cells	0.00027		-1.102	ATM,B2M,BTK,CEBPE,DGKG,FN1,GZMA,IL15,IL18,IL1R1,LGALS1,LGALS3,MAOB,MAPK1,MRTFB,NECTIN2,NMU,NOS3,PSME2,RIPK2,S100A12,S100A8,STAT5B,TNFAIP3,VCAN,VIPR1	26
Cancer,Neurological Disease,Organismal Injury and Abnormalities	Nervous system neoplasm	0.000271			ABCC4,ADM,APOL3,ATM,ATP1B1,CDKN3,CFI,CKM,CLCN4,CLDN16,EWSR1,FN1,FZD8,GLIS3,H2AZ1,IL15,IL18,IL1R1,ITGB5,LGALS3,LGR5,LRP2,LUM,MYRF,NMB,NOP53,PCDHGA2,PCLO,PI15,PLAGL1,POGZ,PTK7,RLIM,RRM2B,SLIT3,SPAG1,SYNGR1,TCN1,TPBG,TUBA1A,TUBA4A	41
Organismal Injury and Abnormalities	Abnormality of peritoneum	0.000272		-1.172	CEBPE,LGALS3,NOS3,RIPK2,RRM2B,TGFA	6
Cancer,Gastrointestinal Disease,Organismal Injury and Abnormalities	Oral squamous cell carcinoma	0.000272			ADAM28,CCNJ,CDK2AP1,COL7A1,CSTA,DGKG,DUOXA2,EWSR1,FN1,GTF3C1,ITGB5,LGALS1,MAOA,MYH7,OAT,ORMDL1,PCDH17,PCDHGA2,PXMP2,RAB27B,RRM2B,SEMA6D,SLIT3,SPAG1,SRGN,STRBP,THOC2,TP53INP1,TPM1,TPP2,TUBA1A,TUBA4A,ZFAND1	33
Cell Death and Survival,Cellular Compromise	Cytotoxicity of cells	0.000274		-1.528	B2M,CCR3,FN1,GZMA,IL15,IL18,LGALS3,MAPK1,PLTP,STAT5B,TNFAIP3	11
Inflammatory Response	Inflammation of body cavity	0.000276		1.471	ABCC4,ADM,ATM,ATP1B1,B2M,CEBPE,CKM,CLCN5,CXCL11,DKK1,DUOXA2,FN1,GCNT3,GSTZ1,GZMA,HLA-DOB,IL18,IL1R1,ITGB5,LGALS1,LGALS3,LRBA,LRP2,NMU,NOS3,RACK1,RIPK2,S100A8,SLC9A2,STAT5B,TGFA,TNFAIP3,TP53INP1	33
Cancer,Endocrine System Disorders,Organismal Injury and Abnormalities,Reproductive System Disease	Advanced ovarian tumor	0.000278			CMTM4,KCNK6,LRP2,MYRF,TRA2A,TUBA1A,TUBA4A,VCAN	8
Cell Death and Survival,Embryonic Development	Cell viability of embryonic cells	0.000281		1.154	ATM,DKK1,FN1,NOP53,NR5A1	5
Cell-To-Cell Signaling and Interaction,Hematological System Development and Function,Immune Cell Trafficking	Adhesion of immune cells	0.000287		-0.118	ADAM28,BTK,CCR3,CXCL11,FN1,GLRX,IL15,IL18,IL1R1,KCNK5,LGALS1,LGALS3,NOS3,PLTP,S100A8	15
Cell-To-Cell Signaling and Interaction	Activation of cells	0.000297		-1.004	ATM,B2M,BTK,CEBPE,DGKG,DKK1,FN1,GZMA,IL15,IL18,IL1R1,KCNJ2,LGALS1,LGALS3,MAOB,MAPK1,MRTFB,NECTIN2,NMU,NOS3,PLTP,PSME2,RIPK2,S100A12,S100A8,SLC24A4,SLIT3,STAT5B,TGFA,TNFAIP3,VCAN,VIPR1	32
Tissue Development	Organization of extracellular matrix	0.0003			ADAMTS20,APBB2,COL7A1,CSGALNACT1,FN1,ITGB5,LGALS3,LUM,SMOC1,TLL2,VCAN	11
Organismal Survival	Organismal death	0.0003		-0.963	ABCC4,ADM,ANGPTL3,APBB2,ARID5A,ATM,ATP1B1,B2M,CAPZB,CBX2,CDK2AP1,CDKN3,CEBPE,CFI,COL7A1,CSGALNACT1,CXCL11,CYP7A1,DKK1,DNMT3B,EWSR1,FN1,FNDC3B,G6PC,GCNT3,GLIS3,GSTZ1,GZMA,H2AZ1,HRH4,IL15,IL18,IL1R1,IVNS1ABP,KCNJ2,KCNK5,LGALS3,LGR5,LRP2,LUM,MAPK1,MBTPS1,MRTFB,MYH7,NCOA2,NOP53,NOS3,NR5A1,OAT,PCDHGA2,PCLO,PLAGL1,POGZ,RRM2B,S100A8,SRGN,STAR,STAT5B,SUDS3,TNFAIP3,TP53INP1,TPP2,VCAN,VIPR1	64
Cancer,Hematological Disease,Immunological Disease,Organismal Injury and Abnormalities	B-cell non-Hodgkin lymphoma	0.000304			ATM,B2M,BTK,CARMIL1,CBX2,DNMT3B,EWSR1,FHL1,FN1,GLIS3,GYS1,HECW2,KCNK5,KLHL24,NCOA2,PCDHB15,PCDHGA2,PCLO,RACK1,RASGEF1A,RRM2B,STAT5B,TCN1,TLL2,TNFAIP3,TUBA1A,TUBA4A	27
Cancer,Gastrointestinal Disease,Organismal Injury and Abnormalities	Upper gastrointestinal carcinoma	0.000304			ABCC4,ADAM28,ATM,ATP6V1C2,B2M,BCAM,CCNJ,CDK2AP1,CEBPE,CFI,CLDN16,COG5,COL7A1,CSTA,DGKG,DNMT3B,DUOX1,DUOXA2,EWSR1,FN1,FNDC3B,FREM2,GTF3C1,ITGB5,JARID2,KIAA0930,KLHL24,KLHL5,LGALS1,LRP2,MAOA,MAPK1,MRTFB,MYH7,NCF2,NCOA2,OAT,ORMDL1,PCDH17,PCDHGA2,PCLO,POGZ,PPP1R10,PXMP2,RAB27B,RASGEF1A,RHCG,RRM2B,S100A8,SEMA6D,SGIP1,SLC24A4,SLIT3,SPAG1,SRGN,STAT5B,STRBP,SULT1A1,THOC2,TP53INP1,TPM1,TPP2,TUBA1A,TUBA4A,…	66
Cellular Movement	Chemotaxis of connective tissue cells	0.000307		0.447	FN1,IL1R1,MAPK1,NOS3,TGFA	5
Cancer,Ophthalmic Disease,Organismal Injury and Abnormalities	Retinal neoplasm	0.000307			EWSR1,LHB,NOP53,TUBA1A,TUBA4A	5
Cancer,Immunological Disease,Organismal Injury and Abnormalities	Splenic cancer	0.00031			BTK,RRM2B,STAT5B,TNFAIP3,TUBA1A,TUBA4A	6
Cancer,Cellular Development,Cellular Growth and Proliferation,Organismal Injury and Abnormalities,Tumor Morphology	Proliferation of tumor cells	0.000319		0.111	ABCC4,ADAM28,ATM,BTK,CXCL11,DKK1,FHL1,IL15,IL18,IL1R1,LGALS1,LGALS3,LUM,MAPK1,NOP53,PLAGL1,TGFA,VCAN	18
Cellular Development,Embryonic Development,Organ Development,Organismal Development,Reproductive System Development and Function	Maturation of male germ cells	0.000322			NCOA2,STAR,TPP2	3
Cell-To-Cell Signaling and Interaction,Hematological System Development and Function,Hypersensitivity Response,Immune Cell Trafficking	Adhesion of eosinophils	0.000324			FN1,IL18,LGALS1,LGALS3	4
Cancer,Organismal Injury and Abnormalities,Reproductive System Disease	Germ cell cancer	0.00033			EWSR1,MAPK1,NOP53,TCN1,TUBA1A,TUBA4A	6
Cancer,Neurological Disease,Organismal Injury and Abnormalities	Glioblastoma	0.000335			ATM,ATP1B1,CDKN3,CFI,CLCN4,FN1,IL15,IL1R1,ITGB5,LGR5,MYRF,NMB,PLAGL1,RRM2B,TCN1,TUBA1A,TUBA4A	17
Free Radical Scavenging,Small Molecule Biochemistry	Biosynthesis of hydrogen peroxide	0.000336		-0.096	DUOX1,DUOXA2,MAOA,MAOB,MAPK1,NCF2,NOS3	7
Cancer,Hematological Disease,Immunological Disease,Organismal Injury and Abnormalities	Mature B cell malignant tumor	0.000341			ATM,ATP1B1,B2M,BTK,CARMIL1,CBX2,DKK1,DNMT3B,EWSR1,FHL1,FN1,GLIS3,GYS1,HECW2,IL15,KCNK5,KLHL24,NCOA2,PCDHB15,PCDHGA2,PCLO,RACK1,RASGEF1A,RRM2B,SMOC1,STAT5B,TCN1,TLL2,TNFAIP3,TUBA1A,TUBA4A	31
Connective Tissue Disorders,Organismal Injury and Abnormalities,Skeletal and Muscular Disorders	Camptocormia	0.000342			MYH7,RRM2B	2
Developmental Disorder,Hereditary Disorder,Ophthalmic Disease,Organismal Injury and Abnormalities	Autosomal recessive cryptophthalmos syndrome	0.000342			FRAS1,FREM2	2
Metabolic Disease,Neurological Disease,Organismal Injury and Abnormalities,Psychological Disorders	Braak stage VI symptomatic Alzheimer's disease	0.000342			MAOA,MAOB	2
Cell Death and Survival	Killing of thymocytes	0.000342			LGALS1,LGALS3	2
Cardiovascular Disease,Cell-To-Cell Signaling and Interaction,Inflammatory Response,Organismal Injury and Abnormalities	Inflammation of endothelial cells	0.000342			S100A12,S100A8	2
Cardiovascular Disease,Cardiovascular System Development and Function,Organ Morphology,Organismal Development,Organismal Injury and Abnormalities	Hypertrophy of heart	0.000354			ABCC4,ADM,CACNA2D1,CKM,CKMT2,FN1,H2AZ1,IL18,JARID2,MAPK1,MYH7,NCOA2,NOS3,TNFAIP3,TPM1	15
Cancer,Gastrointestinal Disease,Hepatic System Disease,Organismal Injury and Abnormalities	Liver carcinoma	0.000355		0.305	ABCC4,ADAM28,ADAMTS20,ANGPTL1,ANP32E,ATM,ATP1B1,ATP6V1C2,B2M,BTK,BTRC,CACNA2D1,CARMIL1,CATSPER1,CBX2,CCDC88C,CCR3,CDKN3,CLCN5,COL7A1,CSGALNACT1,CSN2,CSNK1E,CXCL11,CYP7A1,FHL1,FN1,FNDC3B,FRAS1,FREM2,GAS7,GORASP2,GTF3C1,HECW2,HGD,HLA-DOB,IL18,ITGB5,IVNS1ABP,JARID2,KLHL24,LANCL3,LGALS3,LGR5,LHFPL1,LHFPL2,LRP2,MAOB,MBTPS1,MRTFB,MYH7,MYRF,NAV2,NCKIPSD,NCOA2,NMB,NR5A1,NXN,PCDH17,PCDHB15,PCDHGA2,PCLO,PC…	92
Drug Metabolism,Endocrine System Development and Function,Lipid Metabolism,Small Molecule Biochemistry,Vitamin and Mineral Metabolism	Synthesis of testosterone	0.000363		-1.285	ABCC4,G6PC,LHB,NR5A1,STAR	5
Connective Tissue Disorders,Immunological Disease,Inflammatory Disease,Inflammatory Response,Organismal Injury and Abnormalities,Skeletal and Muscular Disorders	Rheumatoid arthritis	0.000366			ADM,ATM,ATP1B1,B2M,CSGALNACT1,EIF1B,FN1,GTF3C1,GZMA,HLA-DOB,IL15,IL18,IL1R1,KLF12,LGALS1,NCOA2,PPM1H,S100A12,S100A8,STAT5B,SYNGR1,TGFA,TNFAIP3,VIPR1,VRK1	25
Cellular Movement	Cell movement of pericytes	0.000367		1	FN1,LGALS1,MAPK1,RACK1	4
Cancer,Endocrine System Disorders,Organismal Injury and Abnormalities,Reproductive System Disease	Advanced serous ovarian adenocarcinoma	0.000372			CMTM4,KCNK6,LRP2,MYRF,TRA2A,TUBA1A,TUBA4A	7
Cancer,Gastrointestinal Disease,Organismal Injury and Abnormalities	Oral cancer	0.000376			ADAM28,CCNJ,CDK2AP1,COL7A1,CSTA,DGKG,DUOXA2,EWSR1,FN1,GTF3C1,ITGB5,LGALS1,MAOA,MYH7,OAT,ORMDL1,PCDH17,PCDHGA2,PXMP2,RAB27B,RRM2B,S100A8,SEMA6D,SLIT3,SPAG1,SRGN,STRBP,THOC2,TP53INP1,TPM1,TPP2,TUBA1A,TUBA4A,ZFAND1	34
Cell-To-Cell Signaling and Interaction,Cellular Movement,Hematological System Development and Function,Immune Cell Trafficking	Recruitment of leukocytes	0.000388		-0.636	CCR3,CXCL11,DKK1,FN1,GCNT1,GLRX,IL15,IL18,IL1R1,LGALS1,LGALS3,NOS3,RIPK2,S100A8	14
Cell Death and Survival,Cellular Compromise	Cytotoxicity of lymphatic system cells	0.000389		-1.696	B2M,CCR3,FN1,GZMA,IL15,IL18,LGALS3,PLTP,STAT5B	9
Cell Death and Survival	Apoptosis of connective tissue cells	0.000395		-0.816	ADM,ATM,BTRC,DKK1,FN1,GZMA,IL18,LUM,MAPK1,MBTPS1,NOS3,S100A8,STAR	13
Cancer,Neurological Disease,Organismal Injury and Abnormalities	Glioma cancer	0.000396			APOL3,ATM,ATP1B1,CDKN3,CFI,CLCN4,FN1,FZD8,IL15,IL1R1,ITGB5,LGR5,LRP2,LUM,MYRF,NMB,NOP53,PCDHGA2,PCLO,PI15,PLAGL1,POGZ,PTK7,RRM2B,SPAG1,SYNGR1,TCN1,TPBG,TUBA1A,TUBA4A	30
Dermatological Diseases and Conditions,Organismal Injury and Abnormalities	Chronic small plaque psoriasis	0.000407			CXCL11,IL18,S100A12	3
Dermatological Diseases and Conditions,Organismal Injury and Abnormalities	Chronic large plaque psoriasis	0.000407			CXCL11,IL18,S100A12	3
Molecular Transport	Transport of ion	0.000411			ATP1B1,ATP6V1C2,ATP6V1E2,B2M,CACNA2D1,CATSPER1,CLCN4,CLCN5,CSN2,FHL1,KCNJ2,KCNK5,KCNK6,LRP2,MAPK1,NOS3,RHCG,SLC1A1,SLC24A4,SLC9A2	20
Cardiovascular System Development and Function,Ophthalmic Disease,Organismal Development,Organismal Injury and Abnormalities,Visual System Development and Function	Corneal neovascularization	0.000415		1.964	IL18,LGALS1,LGALS3,PTK7	4
Infectious Diseases	Viral Infection	0.000418		1.077	ARID5A,ATM,B2M,BTRC,CACNA2D1,CEBPE,CFI,CKM,COG5,CXCL11,DKK1,DNMT3B,FN1,GZMA,HRH4,IL15,IL18,ITGB5,KBTBD11,LGALS1,LGALS3,MAOA,MAOB,MAPK1,MBTPS1,MS4A4A,MYRF,NOP53,PRSS35,PSME2,RACK1,RIPK2,RRM2B,S100A12,S100A8,SNX10,SSR1,STAT5B,TCN1,THOC2,TUBA1A,TUBA4A,UAP1,ZBED5	44
Cancer,Organismal Injury and Abnormalities,Renal and Urological Disease	Renal cell carcinoma	0.000428			ADAM28,ADM,ATM,B2M,BTRC,FN1,IL18,IL1R1,LGALS3,LHFPL2,LRP2,MAPK1,MYH7,N4BP2L1,NAV2,PCDH17,PCDHB15,PCDHGA2,PCLO,PRSS35,PTGFR,PTK7,RLIM,S100A12,SLC9A2,SLIT3,SULT1A1,TCN1,TGFA,TPBG,TPM1,VPS26C	32
Inflammatory Disease	Chronic inflammatory disorder	0.000438			ADM,ATM,ATP1B1,B2M,CKM,CSGALNACT1,DUOXA2,EIF1B,FN1,FZD8,GTF3C1,GZMA,HLA-DOB,IL15,IL18,IL1R1,KLF12,LGALS1,LRP2,NCF2,NCOA2,NOS3,PPM1H,RRM2B,S100A12,S100A8,SLC24A4,SPAG1,STAT5B,SYNGR1,TGFA,TNFAIP3,TP53INP1,VIPR1,VRK1	35
Dermatological Diseases and Conditions,Organismal Injury and Abnormalities	Plaque psoriasis	0.000441			CSTA,CXCL11,IL18,LGALS3,S100A12,S100A8,TCN1,TGFA	8
Organismal Injury and Abnormalities,Renal and Urological Disease	Damage of kidney	0.000443		-1.282	ADM,ATP1B1,B2M,DKK1,FN1,GSTZ1,IL18,IL1R1,NOS3,RIPK2	10
Cancer,Organismal Injury and Abnormalities	Breast or colorectal cancer	0.000463			ABCC4,ABHD4,ABLIM1,ADAM28,ADAMTS20,ADIRF,ADM,ANKRD22,ARHGEF37,ATM,ATP6V1C2,B2M,BCAM,BTRC,CACNA2D1,CAPZB,CBX2,CDHR3,CDKN3,CEP55,CFI,CKM,CKMT2,CLCN4,CLDN16,COG5,COL7A1,CSNK1E,DGKG,DKK1,DNMT3B,DUOX1,DUOXA2,EWSR1,FHL1,FKBP3,FN1,FNDC3B,FRAS1,FREM2,FZD8,GAS7,GCNT1,GLRX,GORASP2,GSTZ1,GTF3C1,GYS1,HECW2,HRH4,IL15,IL18,ITGB5,JARID2,KCNJ2,KCNK5,KCNK6,KLC2,KLF12,LGALS1,LGALS3,LGR5,LHB,LHFPL1,LRBA,LRP2,MAOA,M…	122
Digestive System Development and Function,Gastrointestinal Disease,Organ Morphology,Organismal Development,Organismal Injury and Abnormalities,Tissue Morphology	Abnormal morphology of intestinal mucosa	0.000466			ABCC4,GCNT1,GCNT3,TP53INP1	4
Molecular Transport	Transport of cation	0.00047			ATP1B1,ATP6V1E2,B2M,CACNA2D1,CATSPER1,CSN2,FHL1,KCNJ2,KCNK5,KCNK6,LRP2,MAPK1,NOS3,RHCG,SLC24A4,SLC9A2	16
Lipid Metabolism,Small Molecule Biochemistry,Vitamin and Mineral Metabolism	Steroid metabolism	0.000486		-1.169	ANGPTL3,CYP7A1,G6PC,LHB,LRP2,MAOA,MBTPS1,NR5A1,PLTP,STAR,STAT5B,SULT1A1	12
Immunological Disease,Inflammatory Disease	Atopic disease	0.000498			ATM,CAPZB,CCR3,HRH4,IL18,LGALS1,NAGK,NOS3,S100A8,SPAG1,TNFAIP3,TPM1	12
Cardiovascular Disease,Cardiovascular System Development and Function,Organ Morphology,Organismal Development,Organismal Injury and Abnormalities,Tissue Morphology	Abnormal morphology of coronary artery	0.000505			ADM,NOS3,RRM2B	3
Cardiovascular Disease,Organismal Injury and Abnormalities,Renal and Urological Disease	Ischemic acute kidney injury	0.000505			ATP1B1,IL18,NOS3	3
Cancer,Gastrointestinal Disease,Organismal Injury and Abnormalities	Colon tumor	0.000505			ABCC4,ABHD4,ABLIM1,ADAM28,ADAMTS20,ADM,ANKRD22,ARHGEF37,ATM,ATP6V1C2,B2M,BCAM,CACNA2D1,CBX2,CDHR3,CDKN3,CEP55,CFI,CLCN4,CLDN16,COL7A1,DGKG,DNMT3B,DUOX1,DUOXA2,FHL1,FN1,FNDC3B,FRAS1,FREM2,GCNT1,GORASP2,GSTZ1,GTF3C1,GYS1,HECW2,IL18,ITGB5,JARID2,KCNK5,KCNK6,KLC2,KLF12,LGALS3,LGR5,LHFPL1,LRBA,LRP2,MAOA,MAOB,MAPK1,MYRF,NAV2,NCOA2,NMU,NOS3,NR5A1,NXN,PCDH17,PCDHB15,PCDHGA2,PCLO,PEAK1,PKD2L2,PLCH1,PPP1R1…	94
Cancer,Hematological Disease,Immunological Disease,Organismal Injury and Abnormalities	Lymphoma	0.000509			ATM,B2M,BTK,CARMIL1,CBX2,CCR3,CXCL11,DNMT3B,EWSR1,FHL1,FKBP3,FN1,FNDC3B,GLIS3,GYS1,HECW2,IL15,IL18,IVNS1ABP,KCNK5,KLHL24,LGALS1,MAPK1,NCOA2,PCDH17,PCDHB15,PCDHGA2,PCLO,RACK1,RASGEF1A,RRM2B,SLIT3,STAT5B,TCN1,TLL2,TNFAIP3,TPM1,TUBA1A,TUBA4A	39
Cancer,Endocrine System Disorders,Organismal Injury and Abnormalities,Reproductive System Disease	Serous ovarian adenocarcinoma	0.000513			ATM,B2M,CMTM4,KCNK6,LRP2,MAPK1,MYRF,TRA2A,TUBA1A,TUBA4A,VCAN	11
Cell-To-Cell Signaling and Interaction	Binding of tumor cell lines	0.000517		0.283	ADAM28,CDHR3,DNMT3B,FN1,IL18,ITGB5,KCNK5,LGALS3,LRP2,MAPK1,NECTIN2,NOS3,RACK1,SRGN,VCAN,VIPR1	16
Organismal Injury and Abnormalities,Reproductive System Disease	Disorder of pregnancy	0.000517			ABHD4,ABLIM1,ADIRF,ADM,APOL3,CACNA2D1,CXCL11,FHL1,FNDC3B,GCNT1,GZMA,IL1R1,JARID2,LGALS1,MAOA,MAPK1,NCOA2,NOS3,SLIT3,STAT5B,TUBA1A,TUBA4A,ZNF827	23
Cancer,Neurological Disease,Organismal Injury and Abnormalities	High grade astrocytoma	0.000519			ATM,ATP1B1,CDKN3,CFI,CLCN4,FN1,FZD8,IL15,IL1R1,ITGB5,LGR5,LRP2,LUM,MYRF,NMB,NOP53,PCDHGA2,PCLO,PI15,PLAGL1,PTK7,RRM2B,SPAG1,SYNGR1,TCN1,TPBG,TUBA1A,TUBA4A	28
Cancer,Gastrointestinal Disease,Hepatic System Disease,Organismal Injury and Abnormalities	Liver cancer	0.000528		0.305	ABCC4,ADAM28,ADAMTS20,ANGPTL1,ANP32E,ATM,ATP1B1,ATP6V1C2,B2M,BTK,BTRC,CACNA2D1,CARMIL1,CATSPER1,CBX2,CCDC88C,CCR3,CDKN3,CLCN5,COL7A1,CSGALNACT1,CSN2,CSNK1E,CXCL11,CYP7A1,DKK1,EWSR1,FHL1,FN1,FNDC3B,FRAS1,FREM2,GAS7,GORASP2,GTF3C1,HECW2,HGD,HLA-DOB,IL18,ITGB5,IVNS1ABP,JARID2,KLHL24,LANCL3,LGALS3,LGR5,LHFPL1,LHFPL2,LRP2,MAOB,MBTPS1,MRTFB,MYH7,MYRF,NAV2,NCKIPSD,NCOA2,NMB,NR5A1,NXN,PCDH17,PCDHB15,PCDH…	94
Molecular Transport	Transport of inorganic cation	0.000533			ATP1B1,ATP6V1E2,B2M,CACNA2D1,CATSPER1,CSN2,FHL1,KCNJ2,KCNK5,KCNK6,LRP2,MAPK1,NOS3,SLC24A4,SLC9A2	15
Cancer,Hematological Disease,Immunological Disease,Organismal Injury and Abnormalities	Chronic lymphocytic leukemia / small lymphocytic lymphoma	0.000535			ATM,BTK,CARMIL1,CSNK1E,CXCL11,EWSR1,FHL1,GLIS3,GYS1,HECW2,KCNK5,KLHL24,NCOA2,PCDHGA2,PCLO,RACK1,RRM2B,STAT5B,TUBA1A,TUBA4A	20
Inflammatory Response	Inflammatory response	0.000538		-1.189	ADM,APOL3,ATM,CCR3,CEBPE,CXCL11,DUOXA2,FN1,G6PC,GCNT1,HRH4,IL15,IL18,IL1R1,LGALS1,LGALS3,LUM,MAOB,NOS3,RIPK2,S100A12,S100A8,STAT5B,TNFAIP3,TUBA1A,TUBA4A,VIPR1	27
Cancer,Hematological Disease,Immunological Disease,Organismal Injury and Abnormalities	Diffuse small-cell lymphoma	0.000545			ATM,BTK,CARMIL1,EWSR1,FHL1,GLIS3,GYS1,HECW2,KCNK5,KLHL24,NCOA2,PCDHGA2,PCLO,RACK1,RRM2B,STAT5B,TNFAIP3,TUBA1A,TUBA4A	19
Cancer,Hematological Disease,Organismal Injury and Abnormalities	Hematologic cancer of cells	0.000549		-1.466	ATM,ATP1B1,B2M,BTK,CARMIL1,CBX2,CCR3,CKMT2,COL7A1,CSNK1E,CXCL11,DNMT3B,EWSR1,FHL1,FKBP3,FN1,FNDC3B,GLIS3,GYS1,HECW2,IL15,IL18,IVNS1ABP,JARID2,KCNK5,KLHL24,LGALS1,LRP2,MAPK1,NCOA2,NR5A1,PCDH17,PCDHB15,PCDHGA2,PCLO,RACK1,RASGEF1A,RRM2B,SLIT3,STAT5B,TCN1,TLL2,TNFAIP3,TPM1,TUBA1A,TUBA4A,VCAN	47
Cell-To-Cell Signaling and Interaction,Hematological System Development and Function,Immune Cell Trafficking,Inflammatory Response	Activation of phagocytes	0.000554		-0.935	ATM,BTK,CEBPE,FN1,GZMA,IL15,IL18,IL1R1,LGALS3,MAOB,NECTIN2,NOS3,RIPK2,S100A12,S100A8	15
Cancer,Organismal Injury and Abnormalities	Advanced stage carcinoma	0.000571			B2M,CDKN3,CMTM4,FN1,KCNK6,LRP2,MAPK1,MYRF,NDUFB4,RRM2B,TRA2A,TUBA1A,TUBA4A	13
Organismal Injury and Abnormalities,Reproductive System Disease	Benign pelvic disease	0.000578			ATP1B1,CLCN5,DKK1,DNMT3B,FN1,GZMA,HLA-DOB,IL18,IL1R1,LHB,MAOA,NOS3,NR5A1,S100A8,SEMA3G,SLC1A1,STAR,TPBG,TUBA1A,VCAN	20
Inflammatory Response	Fever	0.000578			IL15,IL18,IL1R1,TUBA1A,TUBA4A	5
Connective Tissue Disorders,Inflammatory Disease,Organismal Injury and Abnormalities,Skeletal and Muscular Disorders	Rheumatic Disease	0.000578		-0.391	ADAMTS20,ADM,ATM,ATP1B1,B2M,CACNA2D1,CSGALNACT1,CXCL11,EIF1B,FN1,GTF3C1,GZMA,HLA-DOB,IL15,IL18,IL1R1,KLF12,LGALS1,LUM,MAOA,NCF2,NCOA2,NMU,NOS3,PPM1H,RIPK2,S100A12,S100A8,SLC1A1,STAT5B,SYNGR1,TGFA,TNFAIP3,TUBA1A,TUBA4A,VIPR1,VRK1	37
Digestive System Development and Function,Hepatic System Development and Function,Organ Morphology,Organismal Development	Morphology of liver	0.000583			ANGPTL3,CYBRD1,CYP7A1,EWSR1,G6PC,GSTZ1,IL1R1,LGALS3,LGR5,NOS3,RRM2B,STAT5B,TGFA,TP53INP1	14
Embryonic Development,Organ Development,Organismal Development,Renal and Urological System Development and Function,Tissue Development	Formation of kidney	0.000598			ADM,DKK1,FRAS1,G6PC,GCNT1,GCNT3,GSTZ1,LGALS3,LRP2,NOS3,RRM2B,UPK3A,VCAN	13
Cancer,Organismal Injury and Abnormalities	Extrapulmonary squamous cell carcinoma	0.000607			ADAM28,ADAMTS20,ATM,B2M,BTK,CBX2,CCNJ,CDK2AP1,CFI,CKMT2,CLDN16,COL7A1,CSN2,CSTA,CYP7A1,DGKG,DNMT3B,DUOXA2,EWSR1,FN1,FREM2,GCNT1,GTF3C1,HGD,IL1R1,ITGB5,KCNJ2,LGALS1,LGALS3,LRP2,MAOA,MAPK1,MYH7,NXN,OAT,ORMDL1,PCDH17,PCDHGA2,PCLO,PLCH1,PPP1R10,PTK7,PXMP2,RAB27B,RASGEF1A,RHCG,RRM2B,S100A8,SEMA6D,SGIP1,SLC24A4,SLC9A2,SLIT3,SNX30,SPAG1,SRGN,STAT5B,STRBP,SYNGR1,TCN1,TGFA,THOC2,TLL2,TP53INP1,TPM1,TPP2,TU…	71
Cancer,Organismal Injury and Abnormalities	Secondary tumor	0.000608		0.715	ABLIM1,ADIRF,ADM,ANGPTL1,ATM,B2M,BTK,DKK1,FN1,GAS7,GLRX,HRH4,IL15,IL18,IL1R1,IVNS1ABP,JARID2,KCNJ2,LGALS1,LGALS3,MAPK1,MRTFB,NCF2,NDUFB4,NOS3,RACK1,RRM2B,TGFA,TNFAIP3,TUBA1A,TUBA4A,VCAN	32
Cancer,Organismal Injury and Abnormalities	Breast or pancreatic cancer	0.000608		0.442	ABCC4,ABLIM1,ADAM28,ADAMTS20,ANP32E,ATM,B2M,BCAM,BTRC,CACNA2D1,CAPZB,CARMIL1,CATSPER1,CBX2,CC2D1B,CCDC88C,CCR3,CDKN3,CFI,CKM,CKMT2,CMTM4,COG5,COL7A1,CSN2,CSNK1E,CXCL11,DGKG,DKK1,DNMT3B,DUOX1,FHL1,FKBP3,FN1,FNDC3B,FRAS1,FREM2,FZD8,GAS7,GCNT3,GTF3C1,HECW2,HRH4,IL18,JARID2,KCNK6,KLF12,KLHL24,KLHL5,LGALS1,LGALS3,LGR5,LHB,LHFPL1,LRATD2,LRBA,LRP2,MAOB,MAPK1,MRTFB,MS4A4A,MYH7,MYO1B,MYRF,NAGK,NAV2,NCF2,N…	100
Small Molecule Biochemistry	Quantity of creatinine in blood	0.000622		0.6	GCNT2,IL1R1,NOS3,RRM2B,UPK3A	5
Cancer,Gastrointestinal Disease,Hepatic System Disease,Organismal Injury and Abnormalities	Liver tumor	0.000646		-0.033	ABCC4,ADAM28,ADAMTS20,ADPRH,ANGPTL1,ANP32E,ATM,ATP1B1,ATP6V1C2,B2M,BTK,BTRC,CACNA2D1,CARMIL1,CATSPER1,CBX2,CCDC88C,CCR3,CDKN3,CKMT2,CLCN5,COL7A1,CSGALNACT1,CSN2,CSNK1E,CXCL11,CYP7A1,DGKG,DKK1,DUOXA2,EWSR1,FHL1,FN1,FNDC3B,FRAS1,FREM2,GAS7,GCNT1,GORASP2,GTF3C1,HECW2,HGD,HLA-DOB,HOMER2,IL18,ITGB5,IVNS1ABP,JARID2,KLHL24,LANCL3,LGALS3,LGR5,LHFPL1,LHFPL2,LRP2,MAOB,MBTPS1,MRTFB,MYH7,MYRF,NAV2,NCKIPSD,NC…	106
Molecular Transport	Transport of metal ion	0.000647			ATP1B1,B2M,CACNA2D1,CATSPER1,CSN2,FHL1,KCNJ2,KCNK5,KCNK6,LRP2,MAPK1,NOS3,SLC24A4,SLC9A2	14
Cell Death and Survival	Cytolysis	0.000667		-0.581	B2M,CFI,GZMA,IL15,IL18,LGALS1,LGALS3,NECTIN2,PSME2,STAT5B,TNFAIP3,TPP2	12
Hematological System Development and Function,Tissue Morphology	Quantity of myeloid cells	0.000671		-1.01	B2M,CCR3,CEBPE,DKK1,GCNT1,IL15,IL18,IL1R1,ITGB5,JARID2,LGALS1,LGALS3,LUM,NMU,RGS18,RIPK2,S100A8,STAT5B,TGFA,TNFAIP3	20
Cancer,Endocrine System Disorders,Gastrointestinal Disease,Organismal Injury and Abnormalities	Pancreatic cancer	0.000678			ABCC4,ADAMTS20,ANP32E,ATM,BTRC,CARMIL1,CATSPER1,CC2D1B,CCDC88C,CCR3,CFI,CKM,COL7A1,CSN2,CSNK1E,DGKG,DKK1,DUOX1,FHL1,FN1,FNDC3B,FRAS1,FREM2,GCNT3,HECW2,KLF12,KLHL24,LGALS1,LGALS3,LRATD2,LRBA,LRP2,MRTFB,MYH7,MYO1B,NAGK,NAV2,NOP53,PCDHB15,PCDHGA2,PCLO,PTK7,RIPK2,S100A8,SGIP1,SLC25A38,SUDS3,TGFA,TMCC1,TP53INP1,TRA2A,TUBA1A,TUBA4A,VCAN	54
Lipid Metabolism,Small Molecule Biochemistry	Entrance of lipid	0.000678			NCOA2,STAR	2
Cell-To-Cell Signaling and Interaction,Drug Metabolism,Energy Production,Small Molecule Biochemistry	Oxidation of dopamine	0.000678			MAOA,MAOB	2
Developmental Disorder,Hereditary Disorder,Metabolic Disease,Organismal Injury and Abnormalities,Renal and Urological Disease	Cystinuria	0.000678			CLCN5,SLC3A1	2
Cell Cycle	Karyokinesis	0.000678			ATM,SUDS3	2
Inflammatory Disease	Adult onset Still disease	0.000678			IL18,IL1R1	2
Cancer,Cell-To-Cell Signaling and Interaction,Organismal Injury and Abnormalities	Activation of melanoma cells	0.000678			IL18,SLIT3	2
Hereditary Disorder,Ophthalmic Disease,Organismal Injury and Abnormalities	Atrophia bulborum hereditaria	0.000678			MAOA,MAOB	2
Immunological Disease	Autoimmunity and immunodeficiency	0.000678			LRBA,TPP2	2
Molecular Transport	Concentration of bicarbonate	0.000678			KCNK5,RHCG	2
Dermatological Diseases and Conditions,Inflammatory Disease,Inflammatory Response,Organismal Injury and Abnormalities	Dermatitis	0.000681			ATM,CAPZB,CCR3,IL15,IL18,IL1R1,LGALS1,NAGK,NOS3,S100A8,SPAG1,TGFA,TNFAIP3,TPM1,TUBA1A,TUBA4A	16
Cancer,Dermatological Diseases and Conditions,Hematological Disease,Immunological Disease,Organismal Injury and Abnormalities	Cutaneous T-cell lymphoma	0.000699			ATM,CXCL11,IL15,MAPK1,STAT5B,TNFAIP3,TUBA1A,TUBA4A	8
Cell-To-Cell Signaling and Interaction,Cellular Movement	Chemoattraction	0.0007		-0.447	FN1,IL15,IL18,IL1R1,LGALS3,LRP2	6
Cell-To-Cell Signaling and Interaction,Hematological System Development and Function	Activation of myeloid cells	0.000702		-1.51	ATM,CEBPE,FN1,GZMA,IL15,IL18,IL1R1,LGALS3,MAOB,NECTIN2,NOS3,RIPK2,S100A12,S100A8	14
Cancer,Gastrointestinal Disease,Organismal Injury and Abnormalities	Hepatobiliary carcinoma	0.000703		0.659	ABCC4,ADAM28,ADAMTS20,ANGPTL1,ANP32E,ATM,ATP1B1,ATP6V1C2,B2M,BTK,BTRC,CACNA2D1,CARMIL1,CATSPER1,CBX2,CCDC88C,CCR3,CDKN3,CLCN5,COL7A1,CSGALNACT1,CSN2,CSNK1E,CXCL11,CYP7A1,FAM210A,FHL1,FN1,FNDC3B,FRAS1,FREM2,GAS7,GORASP2,GTF3C1,HECW2,HGD,HLA-DOB,IL18,ITGB5,IVNS1ABP,JARID2,KLHL24,LANCL3,LGALS3,LGR5,LHFPL1,LHFPL2,LRP2,MAOA,MAOB,MAPK1,MBTPS1,MRTFB,MYH7,MYRF,NAV2,NCKIPSD,NCOA2,NMB,NR5A1,NXN,PCDH17,PCDH…	95
Immunological Disease	Immunodeficiency	0.000704			ATM,B2M,BTK,CEBPE,CFI,DNMT3B,IL1R1,LRBA,NCF2,STAT5B,TPP2	11
Cancer,Gastrointestinal Disease,Organismal Injury and Abnormalities	Colorectal tumor	0.000709			ABCC4,ABHD4,ABLIM1,ADAM28,ADAMTS20,ADIRF,ADM,ANKRD22,ARHGEF37,ATM,ATP6V1C2,B2M,BCAM,CACNA2D1,CBX2,CCDC68,CDHR3,CDKN3,CEP55,CFI,CLCN4,CLDN16,COL7A1,DGKG,DKK1,DNMT3B,DUOX1,DUOXA2,EWSR1,FHL1,FN1,FNDC3B,FRAS1,FREM2,GCNT1,GLRX,GORASP2,GSTZ1,GTF3C1,GYS1,HECW2,IL15,IL18,ITGB5,JARID2,KCNJ2,KCNK5,KCNK6,KLC2,KLF12,LGALS3,LGR5,LHFPL1,LRBA,LRP2,MAOA,MAOB,MAPK1,MYO1B,MYRF,NAV2,NCOA2,NMU,NOS3,NR5A1,NXN,PCDH17,…	106
Drug Metabolism,Endocrine System Development and Function,Lipid Metabolism,Molecular Transport,Small Molecule Biochemistry	Concentration of progesterone	0.000716		-0.152	LGR5,LHB,NOS3,NR5A1,PTGFR	5
Cancer,Hematological Disease,Immunological Disease,Organismal Injury and Abnormalities	Lymphocytic cancer	0.000717		-1.724	ATM,ATP1B1,B2M,BTK,CARMIL1,CBX2,CCR3,CKMT2,COL7A1,CSNK1E,CXCL11,DKK1,DNMT3B,EWSR1,FHL1,FKBP3,FN1,FNDC3B,GLIS3,GYS1,HECW2,IL15,IL18,IVNS1ABP,JARID2,KCNK5,KLHL24,LGALS1,LRP2,MAPK1,NCOA2,NR5A1,PCDH17,PCDHB15,PCDHGA2,PCLO,RACK1,RASGEF1A,RRM2B,SLIT3,SMOC1,STAT5B,TCN1,TLL2,TNFAIP3,TPM1,TUBA1A,TUBA4A,VCAN	49
Developmental Disorder	Hypoplasia	0.000722		-0.046	ABCC4,APBB2,ATM,BTRC,CSGALNACT1,FRAS1,LHB,LRP2,MRTFB,NCOA2,NOS3,PCLO,POGZ,RRM2B,SLC24A4,SLIT3,STAR,UPK3A,VRK1	19
Cancer,Hematological Disease,Immunological Disease,Organismal Injury and Abnormalities	B cell cancer	0.000725			ATM,ATP1B1,B2M,BTK,CARMIL1,CBX2,CSNK1E,CXCL11,DKK1,DNMT3B,EWSR1,FHL1,FN1,GLIS3,GYS1,HECW2,IL15,IVNS1ABP,KCNK5,KLHL24,LGALS1,NCOA2,PCDHB15,PCDHGA2,PCLO,RACK1,RASGEF1A,RRM2B,SMOC1,STAT5B,TCN1,TLL2,TNFAIP3,TUBA1A,TUBA4A	35
Organismal Injury and Abnormalities	Hypertrophy	0.000733			ABCC4,ADM,ATM,CACNA2D1,CKM,CKMT2,FHL1,FN1,H2AZ1,IL18,JARID2,MAPK1,MBTPS1,MYH7,NCOA2,NOS3,TNFAIP3,TPM1	18
Cancer,Hematological Disease,Organismal Injury and Abnormalities	Lymphocytic neoplasm	0.00074		-1.724	ATM,ATP1B1,B2M,BTK,CARMIL1,CBX2,CCR3,CKMT2,COL7A1,CSNK1E,CXCL11,DKK1,DNMT3B,EWSR1,FHL1,FKBP3,FN1,FNDC3B,GLIS3,GYS1,HECW2,IL15,IL18,IVNS1ABP,JARID2,KCNK5,KLHL24,LGALS1,LRP2,MAPK1,NCOA2,NR5A1,PCDH17,PCDHB15,PCDHGA2,PCLO,RACK1,RASGEF1A,RRM2B,SLIT3,SMOC1,STAT5B,TCN1,TLL2,TNFAIP3,TPM1,TUBA1A,TUBA4A,VCAN	49
Cell-To-Cell Signaling and Interaction,Cellular Assembly and Organization	Cell-cell adhesion of colorectal cancer cell lines	0.000743			IL18,LGALS3,RACK1	3
Cellular Development,Cellular Growth and Proliferation,Hematological System Development and Function,Lymphoid Tissue Structure and Development	Proliferation of natural killer T lymphocytes	0.000743			IL15,IL18,STAT5B	3
Cancer,Hematological Disease,Immunological Disease,Organismal Injury and Abnormalities	Immunoblastic large B-cell lymphoma	0.000743			ATM,TUBA1A,TUBA4A	3
Cancer,Organismal Injury and Abnormalities,Respiratory Disease	Laryngeal cancer	0.000756			ADAMTS20,ATM,BTK,GTF3C1,HGD,KCNJ2,LRP2,PCDH17,PCDHGA2,PCLO,RASGEF1A,RRM2B,SLC24A4,SLC9A2,TGFA,TUBA1A,TUBA4A,UAP1,VCAN	19
Cellular Function and Maintenance,Small Molecule Biochemistry	Homeostasis of inorganic cation	0.000761			ADM,ATP1B1,B2M,CATSPER1,CLDN16,CYBRD1,KCNJ2,MAPK1,S100G,SLC24A4,SNX10	11
Cell Death and Survival	Cytolysis of tumor cell lines	0.000768		-1.477	B2M,IL15,IL18,LGALS1,LGALS3	5
Cardiovascular System Development and Function,Organ Development,Organ Morphology	Relaxation of heart	0.000768			ADM,ATP1B1,KCNJ2,NOS3,TPM1	5
Cancer,Gastrointestinal Disease,Organismal Injury and Abnormalities	Development of digestive organ tumor	0.000768		-0.958	ABCC4,ABHD4,ABLIM1,ADAM28,ADAMTS20,ADM,ANKRD22,ARHGEF37,ATM,ATP6V1C2,B2M,BCAM,BTRC,CACNA2D1,CBX2,CDHR3,CEBPE,CEP55,CFI,CLCN4,CLDN16,COL7A1,DGKG,DNMT3B,DUOX1,DUOXA2,EWSR1,FHL1,FN1,FNDC3B,FRAS1,FREM2,GCNT1,GORASP2,GSTZ1,GTF3C1,GYS1,HECW2,IL18,ITGB5,JARID2,KCNK5,KCNK6,KIAA0930,KLC2,KLF12,KLHL24,LGALS1,LGALS3,LGR5,LHFPL1,LRBA,LRP2,MAOA,MAOB,MAPK1,MRTFB,MYO1B,MYRF,NAV2,NCF2,NCOA2,NMU,NOS3,NR5A1,NXN,PC…	103
Cell-To-Cell Signaling and Interaction,Cellular Growth and Proliferation	Stimulation of cells	0.000777		-0.496	CXCL11,FN1,IL15,IL18,IL1R1,KCNJ2,LGALS1,LGALS3,MAPK1,OSTF1,RLIM,TGFA,TNFAIP3	13
Cancer,Neurological Disease,Organismal Injury and Abnormalities	Central nervous system solid tumor	0.00078			APOL3,ATM,ATP1B1,CDKN3,CFI,CKM,CLCN4,CLDN16,FN1,FZD8,GLIS3,H2AZ1,IL15,IL18,IL1R1,ITGB5,LGR5,LRP2,LUM,MYRF,NMB,NOP53,PCDHGA2,PCLO,PI15,PLAGL1,POGZ,PTK7,RLIM,RRM2B,SLIT3,SPAG1,SYNGR1,TCN1,TPBG,TUBA1A,TUBA4A	37
Cell-To-Cell Signaling and Interaction,Hematological System Development and Function,Immune Cell Trafficking,Inflammatory Response	Activation of leukocytes	0.000782		-1.708	ATM,B2M,BTK,CEBPE,FN1,GZMA,IL15,IL18,IL1R1,LGALS1,LGALS3,MAOB,NECTIN2,NMU,NOS3,PSME2,RIPK2,S100A12,S100A8,STAT5B,TNFAIP3,VCAN,VIPR1	23
Cardiovascular Disease,Organismal Injury and Abnormalities	Peripheral vascular disease	0.000797		-1	ARID5A,ATM,B2M,CACNA2D1,EIF1B,FN1,GLRX,IL15,IL18,IL1R1,NOS3,PLTP,S100A12,SLC25A38,SNX10,TUBA1A,TUBA4A	17
Cancer,Hematological Disease,Immunological Disease,Organismal Injury and Abnormalities	Advanced non-Hodgkin lymphoma	0.000821			B2M,BTK,IL15,TUBA1A,TUBA4A	5
Cancer,Gastrointestinal Disease,Organismal Injury and Abnormalities	Colon cancer	0.000828			ABCC4,ABHD4,ABLIM1,ADAM28,ADAMTS20,ADM,ANKRD22,ARHGEF37,ATM,ATP6V1C2,B2M,BCAM,CACNA2D1,CBX2,CDHR3,CDKN3,CEP55,CFI,CLCN4,CLDN16,COL7A1,DGKG,DUOX1,DUOXA2,FHL1,FN1,FNDC3B,FRAS1,FREM2,GCNT1,GORASP2,GSTZ1,GTF3C1,GYS1,HECW2,IL18,ITGB5,JARID2,KCNK5,KCNK6,KLC2,KLF12,LGALS3,LGR5,LHFPL1,LRBA,LRP2,MAOA,MAOB,MAPK1,MYRF,NAV2,NCOA2,NMU,NOS3,NR5A1,NXN,PCDH17,PCDHB15,PCDHGA2,PCLO,PEAK1,PKD2L2,PLCH1,PPP1R10,PPP2R…	92
Cancer,Organismal Injury and Abnormalities	Stage I epithelial cancer	0.000863			B2M,FN1,NDUFB4,RRM2B,TUBA1A,TUBA4A	6
Cell-To-Cell Signaling and Interaction,Hematological System Development and Function,Immune Cell Trafficking,Inflammatory Response	Adhesion of phagocytes	0.000867		0.218	BTK,FN1,GLRX,IL15,IL1R1,LGALS3,PLTP,S100A8	8
Cancer,Organismal Injury and Abnormalities	Adenoma	0.000872		0.617	ATM,BTRC,CCDC68,DNMT3B,LGALS1,LGALS3,LHB,NR5A1,PPM1H,PXMP2,S100A8,SLIT3,SNX30,TCN1,TGFA,TP53INP1	16
Free Radical Scavenging	Synthesis of reactive oxygen species	0.000873		-1.529	CCR3,CEBPE,DUOX1,DUOXA2,FN1,GZMA,IL18,LGALS3,MAOA,MAOB,MAPK1,NCF2,NOS3,PTGFR,RACK1,S100A8,SLC25A38,TGFA	18
Immunological Disease	Delayed hypersensitive reaction	0.000913		-1.951	ATP1B1,GCNT1,H2AZ1,IL15,IL18,IL1R1,PSME2	7
Connective Tissue Disorders,Immunological Disease,Inflammatory Disease,Inflammatory Response,Organismal Injury and Abnormalities,Skeletal and Muscular Disorders	Polyarticular juvenile rheumatoid arthritis	0.000954			ADM,GZMA,LGALS1,S100A12,S100A8,TNFAIP3	6
Cancer,Dermatological Diseases and Conditions,Organismal Injury and Abnormalities	Stage IIIC cutaneous melanoma	0.000959			FN1,MAPK1,TUBA1A,TUBA4A	4
Cardiovascular System Development and Function,Organ Development,Organ Morphology,Skeletal and Muscular System Development and Function	Relaxation of cardiac muscle	0.000959			ATP1B1,KCNJ2,NOS3,TPM1	4
Digestive System Development and Function,Organ Morphology,Organismal Development	Morphology of intestine	0.000975			ABCC4,BCAM,CBX2,DKK1,GCNT1,GCNT3,IL15,TGFA,TNFAIP3,TP53INP1,VIPR1	11
Cancer,Gastrointestinal Disease,Hepatic System Disease,Organismal Injury and Abnormalities	Hepatobiliary system cancer	0.000982		0.659	ABCC4,ADAM28,ADAMTS20,ANGPTL1,ANP32E,ATM,ATP1B1,ATP6V1C2,B2M,BTK,BTRC,CACNA2D1,CARMIL1,CATSPER1,CBX2,CCDC88C,CCR3,CDKN3,CLCN5,COL7A1,CSGALNACT1,CSN2,CSNK1E,CXCL11,CYP7A1,DKK1,EWSR1,FAM210A,FHL1,FN1,FNDC3B,FRAS1,FREM2,GAS7,GORASP2,GTF3C1,HECW2,HGD,HLA-DOB,IL18,ITGB5,IVNS1ABP,JARID2,KLHL24,LANCL3,LGALS3,LGR5,LHFPL1,LHFPL2,LRP2,MAOA,MAOB,MAPK1,MBTPS1,MRTFB,MYH7,MYRF,NAV2,NCKIPSD,NCOA2,NMB,NR5A1,NXN,…	97
Cancer,Organismal Injury and Abnormalities	Cancer of head	0.000986			ADAM28,CCNJ,CDK2AP1,CKM,COL7A1,CSTA,DGKG,DUOXA2,EWSR1,FN1,GTF3C1,ITGB5,LGALS1,MAOA,MYH7,NOP53,OAT,ORMDL1,PCDH17,PCDHGA2,PXMP2,RAB27B,RRM2B,S100A8,SEMA6D,SLIT3,SPAG1,SRGN,STRBP,THOC2,TP53INP1,TPM1,TPP2,TUBA1A,TUBA4A,ZFAND1	36
Endocrine System Development and Function,Molecular Transport,Small Molecule Biochemistry	Concentration of hormone	0.000994		0.461	ABCC4,CLDN16,DUOXA2,GLIS3,IL1R1,LGR5,LHB,LRP2,NMU,NOS3,NR5A1,PTGFR,STAR,STAT5B,TP53INP1	15
Cancer,Hematological Disease,Immunological Disease,Organismal Injury and Abnormalities	Non-Hodgkin lymphoma	0.000998			ATM,B2M,BTK,CARMIL1,CBX2,CCR3,CXCL11,DNMT3B,EWSR1,FHL1,FN1,GLIS3,GYS1,HECW2,IL15,KCNK5,KLHL24,MAPK1,NCOA2,PCDH17,PCDHB15,PCDHGA2,PCLO,RACK1,RASGEF1A,RRM2B,STAT5B,TCN1,TLL2,TNFAIP3,TPM1,TUBA1A,TUBA4A	33
Connective Tissue Disorders,Organismal Injury and Abnormalities,Skeletal and Muscular Disorders	Abnormality of cartilage tissue	0.001		-0.963	CSGALNACT1,DKK1,FN1,IL18,IL1R1,LUM,RIPK2,TGFA,TNFAIP3	9
Cancer,Organismal Injury and Abnormalities	Head and neck squamous cell carcinoma	0.00102			ADAM28,ADAMTS20,ATM,B2M,BTK,CBX2,CCNJ,CDK2AP1,CFI,CLDN16,COL7A1,CSTA,DGKG,DUOXA2,EWSR1,FN1,GTF3C1,HGD,IL1R1,ITGB5,KCNJ2,LGALS1,LGALS3,LRP2,MAOA,MAPK1,MYH7,NXN,OAT,ORMDL1,PCDH17,PCDHGA2,PCLO,PTK7,PXMP2,RAB27B,RASGEF1A,RHCG,RRM2B,S100A8,SEMA6D,SLC24A4,SLC9A2,SLIT3,SPAG1,SRGN,STAT5B,STRBP,SYNGR1,THOC2,TP53INP1,TPM1,TPP2,TUBA1A,TUBA4A,UAP1,VCAN,ZFAND1	58
Molecular Transport	Transport of metal	0.00102		1.06	ATP1B1,B2M,CACNA2D1,CATSPER1,CSN2,CYBRD1,FHL1,KCNJ2,KCNK5,KCNK6,LRP2,MAPK1,NOS3,SLC24A4,SLC39A7,SLC9A2	16
Hematological System Development and Function,Hypersensitivity Response,Tissue Morphology	Quantity of eosinophils	0.00103		-1.614	CCR3,CEBPE,IL15,IL1R1,LGALS1,LGALS3,RIPK2	7
Hereditary Disorder,Inflammatory Disease,Inflammatory Response,Organismal Injury and Abnormalities	Familial Mediterranean fever	0.00104			IL1R1,TUBA1A,TUBA4A	3
Cancer,Organismal Injury and Abnormalities	Low grade serous peritoneal adenocarcinoma	0.00104			MAPK1,TUBA1A,TUBA4A	3
Infectious Diseases,Organismal Development	Growth of Influenza virus	0.00104			IL18,MAPK1,PRSS35	3
Organismal Injury and Abnormalities,Renal and Urological Disease	Urological disorder of kidney	0.00106			ADM,CLDN16,ITGB5,NCF2,TNFAIP3	5
Digestive System Development and Function,Gastrointestinal Disease,Organ Morphology,Organismal Development,Organismal Injury and Abnormalities	Abnormal morphology of intestine	0.00107			ABCC4,BCAM,CBX2,DKK1,GCNT1,GCNT3,TGFA,TNFAIP3,TP53INP1,VIPR1	10
Cancer,Organismal Injury and Abnormalities,Reproductive System Disease	Tumorigenesis of reproductive tract	0.00109		-0.762	ABCC4,ADAMTS20,ADM,ANGPTL3,ANP32E,ATM,B2M,BTK,BTRC,CACNA2D1,CATSPER1,CBX2,CCDC58,CDKN3,CEP55,CHIC2,CLCN5,CMTM4,COL7A1,CSGALNACT1,CSN2,CTDSPL2,CXCL11,CYP7A1,DKK1,DNMT3B,FHL1,FN1,FNDC3B,FREM2,GTF3C1,GZMA,HECW2,HRH4,IL18,IL1R1,JARID2,KCNK6,KLHL24,KLHL5,LGR5,LHFPL1,LRBA,LRP2,LUM,MAOA,MAOB,MAPK1,MS4A4A,MYH7,MYO1B,MYRF,NAV2,NCOA2,NMU,NR5A1,OAT,PCDH17,PCDHGA2,PCLO,PEAK1,PKD2L2,PLAGL1,PLCH1,POGZ,PPP1R10,…	90
Cardiovascular Disease,Organismal Injury and Abnormalities,Reproductive System Disease	Maternal hypertension	0.0011			ABHD4,ABLIM1,ADIRF,APOL3,CACNA2D1,CXCL11,FHL1,FNDC3B,GCNT1,GZMA,IL1R1,JARID2,LGALS1,MAOA,NOS3,SLIT3,ZNF827	17
Cell-To-Cell Signaling and Interaction	Interaction of stromal cell lines	0.00112			FN1,SRGN	2
Cellular Development,Cellular Growth and Proliferation,Lymphoid Tissue Structure and Development	Proliferation of type 3 innate lymphoid cells	0.00112			IL15,IL18	2
Carbohydrate Metabolism,Nucleic Acid Metabolism,Small Molecule Biochemistry	Metabolism of UDP-N-acetyl-D-galactosamine	0.00112			CSGALNACT1,UAP1	2
Cell Death and Survival	Apoptosis of cardiac fibroblasts	0.00112			NOS3,STAR	2
Embryonic Development,Organismal Development	Secondary sex determination	0.00112			CBX2,NR5A1	2
Tissue Development	Development of stroma	0.00112			LUM,TGFA	2
Cell-To-Cell Signaling and Interaction,Cellular Movement,Immune Cell Trafficking	Attraction of leukocytes	0.00113		-1.412	CCR3,CXCL11,IL15,IL18,VCAN	5
Developmental Disorder,Ophthalmic Disease,Organismal Injury and Abnormalities	Anophthalmia	0.00115			DKK1,FRAS1,FREM2,LRP2	4
Developmental Disorder,Ophthalmic Disease,Organismal Injury and Abnormalities	Microphthalmia	0.00116			DNMT3B,LRBA,LRP2,MYRF,SMOC1,TGFA	6
Developmental Disorder,Ophthalmic Disease,Organismal Injury and Abnormalities	Congenital anomaly of eye	0.00116			DKK1,DNMT3B,FRAS1,FREM2,GCNT2,LRBA,LRP2,MYRF,SMOC1,TGFA	10
Cellular Function and Maintenance	Function of blood cells	0.00117		-0.988	ATM,B2M,BTK,CBX2,CCR3,GZMA,HRH4,IL15,IL18,KCNK5,LGALS1,LGALS3,PSME2,RAB27B,RIPK2,STAT5B,TNFAIP3,TPP2	18
Cellular Movement	Homing of cells	0.00117		-0.667	CCR3,CXCL11,FN1,G6PC,GCNT1,GLRX,HRH4,IL15,IL18,IL1R1,LGALS1,LGALS3,LRP2,MAPK1,NOS3,S100A12,S100A8,SLIT3,TGFA,VIPR1	20
Lipid Metabolism,Small Molecule Biochemistry,Vitamin and Mineral Metabolism	Metabolism of terpenoid	0.00118		-1.169	ANGPTL3,CYP7A1,G6PC,LHB,LRP2,MAOA,MBTPS1,NR5A1,PLTP,SDR16C5,STAR,STAT5B,SULT1A1	13
Developmental Disorder	Hypoplasia of organ	0.00118		0.24	ABCC4,APBB2,ATM,BTRC,FRAS1,LHB,LRP2,MRTFB,NCOA2,NOS3,PCLO,POGZ,RRM2B,SLIT3,STAR,UPK3A,VRK1	17
Nutritional Disease	Weight loss	0.00118		-1.144	ABCC4,FN1,GSTZ1,IL15,IL18,IL1R1,NCOA2,SLC24A4,STAT5B,TGFA,TPP2	11
Cancer,Organismal Injury and Abnormalities,Reproductive System Disease	Female genital neoplasm	0.00118		-0.762	ABCC4,ADAMTS20,ADM,ANGPTL3,ANP32E,ATM,B2M,BTK,BTRC,CACNA2D1,CATSPER1,CBX2,CCDC58,CDKN3,CEP55,CHIC2,CLCN5,CMTM4,COL7A1,CSGALNACT1,CSN2,CTDSPL2,CXCL11,CYP7A1,DKK1,DNMT3B,FHL1,FN1,FNDC3B,FREM2,GTF3C1,GZMA,HECW2,HRH4,IL18,IL1R1,JARID2,KCNK6,KLHL24,KLHL5,LGR5,LHFPL1,LRBA,LRP2,LUM,MAOA,MAOB,MAPK1,MS4A4A,MYH7,MYO1B,MYRF,NAV2,NCOA2,NMU,NR5A1,OAT,PCDH17,PCDHGA2,PCLO,PEAK1,PKD2L2,PLAGL1,PLCH1,POGZ,PPP1R10,…	90
Cellular Movement,Hematological System Development and Function,Immune Cell Trafficking	Cellular infiltration by leukocytes	0.00118		-0.33	ADM,CYP7A1,FN1,IL15,IL18,IL1R1,LGALS1,LGALS3,MYRF,NMU,NOS3,PLTP,RIPK2,S100A8,STAT5B,TNFAIP3	16
Cell-To-Cell Signaling and Interaction,Hematological System Development and Function,Immune Cell Trafficking,Inflammatory Response	Adhesion of neutrophils	0.00121		0.277	FN1,GLRX,IL1R1,LGALS3,PLTP,S100A8	6
Cancer,Organismal Injury and Abnormalities,Skeletal and Muscular Disorders	Spindle cell rhabdomyosarcoma	0.00122			NCOA2,TUBA1A,TUBA4A	3
Cancer,Organismal Injury and Abnormalities,Reproductive System Disease	Stage IVA cervical squamous cell carcinoma	0.00122			RRM2B,TUBA1A,TUBA4A	3
Cancer,Organismal Injury and Abnormalities,Reproductive System Disease	Stage II cervical squamous cell carcinoma	0.00122			RRM2B,TUBA1A,TUBA4A	3
Cancer,Organismal Injury and Abnormalities,Reproductive System Disease	Stage IB2 cervical squamous cell carcinoma	0.00122			RRM2B,TUBA1A,TUBA4A	3
Cancer,Organismal Injury and Abnormalities,Reproductive System Disease	Stage IVA cervical adenocarcinoma	0.00122			RRM2B,TUBA1A,TUBA4A	3
Cancer,Organismal Injury and Abnormalities,Reproductive System Disease	Stage IB2 cervical adenocarcinoma	0.00122			RRM2B,TUBA1A,TUBA4A	3
Cancer,Organismal Injury and Abnormalities,Reproductive System Disease	Stage IIIB cervical squamous cell carcinoma	0.00122			RRM2B,TUBA1A,TUBA4A	3
Cancer,Organismal Injury and Abnormalities,Reproductive System Disease	Stage IB2 cervical adenosquamous carcinoma	0.00122			RRM2B,TUBA1A,TUBA4A	3
Cancer,Organismal Injury and Abnormalities,Reproductive System Disease	Stage IVA cervical adenosquamous carcinoma	0.00122			RRM2B,TUBA1A,TUBA4A	3
Cancer,Organismal Injury and Abnormalities,Reproductive System Disease	Stage II cervical adenosquamous carcinoma	0.00122			RRM2B,TUBA1A,TUBA4A	3
Cancer,Organismal Injury and Abnormalities,Reproductive System Disease	Stage IIIB cervical adenocarcinoma	0.00122			RRM2B,TUBA1A,TUBA4A	3
Cancer,Organismal Injury and Abnormalities,Reproductive System Disease	Stage II cervical adenocarcinoma	0.00122			RRM2B,TUBA1A,TUBA4A	3
Organismal Injury and Abnormalities,Renal and Urological Disease	Injury of kidney	0.00122		-0.988	ADM,ATP1B1,B2M,DKK1,IL18,IL1R1,NOS3,RIPK2	8
Cancer,Organismal Injury and Abnormalities	Development of benign tumor	0.00122		0.617	ABCC4,ATM,BTRC,CCDC68,DNMT3B,LGALS1,LGALS3,LHB,NR5A1,PPM1H,PXMP2,S100A8,SLIT3,SNX30,TCN1,TGFA,TNFAIP3,TP53INP1	18
Cardiovascular System Development and Function,Embryonic Development,Organ Development,Organismal Development,Tissue Development	Cardiogenesis	0.00125			ADM,ATM,FHL1,FN1,FREM2,GYS1,JARID2,LRP2,MAPK1,MRTFB,MYH7,NCKIPSD,NCOA2,NOS3,PTK7,SLIT3,TPM1,TUBA4A,VCAN	19
Molecular Transport	Transport of K+	0.00125			ATP1B1,FHL1,KCNJ2,KCNK5,KCNK6,MAPK1,SLC24A4	7
Cancer,Hematological Disease,Immunological Disease,Organismal Injury and Abnormalities	Pretreated lymphoplasmacytic lymphoma	0.00125			BTK,RRM2B,TUBA1A,TUBA4A	4
Cancer,Hematological Disease,Immunological Disease,Organismal Injury and Abnormalities	Pretreated Waldenström macroglobulinemia	0.00125			BTK,RRM2B,TUBA1A,TUBA4A	4
Cardiovascular Disease,Cardiovascular System Development and Function,Organ Morphology,Organismal Development,Organismal Injury and Abnormalities	Hypertrophy of left ventricle	0.00127			CACNA2D1,CKM,CKMT2,MYH7,NOS3,TPM1	6
Reproductive System Development and Function	Morphology of reproductive system	0.00129			ADM,ANGPTL3,ATM,BTRC,CBX2,GAS7,GORASP2,IL15,IL1R1,LHB,LHFPL1,LRP2,MAPK1,NCOA2,NECTIN2,NOS3,NR5A1,PLTP,RHCG,STAR,TGFA,TP53INP1	22
Cancer,Gastrointestinal Disease,Organismal Injury and Abnormalities	Pancreatobiliary tumor	0.00132			ABCC4,ADAM28,ADAMTS20,ANP32E,ATM,BTRC,CACNA2D1,CARMIL1,CATSPER1,CC2D1B,CCDC88C,CCR3,CFI,CKM,COL7A1,CSN2,CSNK1E,DGKG,DKK1,DUOX1,FAM210A,FHL1,FN1,FNDC3B,FRAS1,FREM2,GCNT3,HECW2,IL18,KLF12,KLHL24,LGALS1,LGALS3,LRATD2,LRBA,LRP2,MAOA,MAPK1,MRTFB,MYH7,MYO1B,MYRF,NAGK,NAV2,NCOA2,NOP53,PCDHB15,PCDHGA2,PCLO,PTK7,RACK1,RIPK2,S100A8,SGIP1,SLC25A38,SNX10,STAT5B,SUDS3,TGFA,TMCC1,TP53INP1,TRA2A,TUBA1A,TUBA4A,V…	65
Cellular Movement,Hematological System Development and Function,Immune Cell Trafficking,Inflammatory Response	Chemotaxis of granulocytes	0.00134		-0.969	CCR3,G6PC,IL15,IL18,IL1R1,LGALS1,LGALS3,S100A12,S100A8	9
Cancer,Gastrointestinal Disease,Organismal Injury and Abnormalities	Colon adenocarcinoma	0.00135			ABCC4,ABHD4,ABLIM1,ADAM28,ADAMTS20,ADM,ANKRD22,ARHGEF37,ATM,ATP6V1C2,B2M,BCAM,CACNA2D1,CBX2,CDHR3,CEP55,CFI,CLCN4,CLDN16,COL7A1,DGKG,DUOX1,DUOXA2,FHL1,FN1,FNDC3B,FRAS1,FREM2,GCNT1,GORASP2,GSTZ1,GTF3C1,GYS1,HECW2,IL18,ITGB5,JARID2,KCNK5,KCNK6,KLC2,KLF12,LGR5,LHFPL1,LRBA,LRP2,MAOA,MAOB,MAPK1,MYRF,NAV2,NCOA2,NMU,NOS3,NR5A1,NXN,PCDH17,PCDHB15,PCDHGA2,PCLO,PKD2L2,PLCH1,PPP1R10,PRSS35,PTGFR,PXMP2,RHCG,…	86
Organismal Development	Mass of organism	0.00135		0.584	ATM,CSNK1E,DNMT3B,GAS7,IL18,IL1R1,KCNK5,LHB,MAOA,MAOB,NMU,NOS3,PLAGL1,STAT5B	14
Cancer,Organismal Injury and Abnormalities,Respiratory Disease	Stage I non-small cell lung carcinoma	0.00136			B2M,FN1,NDUFB4,TUBA1A,TUBA4A	5
Inflammatory Disease,Inflammatory Response,Organismal Injury and Abnormalities	Inflammation of peritoneum	0.00137		-0.849	CEBPE,LGALS3,RIPK2,TGFA	4
Cancer,Developmental Disorder,Hematological Disease,Immunological Disease,Organismal Injury and Abnormalities	Splenic marginal zone lymphoma	0.00137			BTK,TNFAIP3,TUBA1A,TUBA4A	4
Cell Morphology	Morphology of leukocytes	0.00138			ATM,B2M,BTK,BTRC,CEBPE,CXCL11,GCNT1,IL15,IL18,IL1R1,LGALS3,STAT5B,TPP2	13
Cell Death and Survival	Apoptosis of heart cells	0.00138		-0.277	ADM,IVNS1ABP,MAOA,MAPK1,NECTIN2,NOS3,PPP1R10,STAR,TNFAIP3	9
Cancer,Neurological Disease,Organismal Injury and Abnormalities	Central nervous system cancer	0.00139			APOL3,ATM,ATP1B1,CDKN3,CFI,CKM,CLCN4,FN1,FZD8,IL15,IL1R1,ITGB5,LGR5,LRP2,LUM,MYRF,NMB,NOP53,PCDHGA2,PCLO,PI15,PLAGL1,POGZ,PTK7,RRM2B,SLIT3,SPAG1,SYNGR1,TCN1,TPBG,TUBA1A,TUBA4A	32
Molecular Transport	Import of K+	0.00141			ATP1B1,KCNJ2,KCNK5	3
Cardiovascular Disease,Developmental Disorder,Organismal Injury and Abnormalities	Bicuspid aortic valve	0.00141			MYH7,NOS3,TPM1	3
Molecular Transport	Transport of monovalent inorganic cation	0.00142			ATP1B1,ATP6V1E2,FHL1,KCNJ2,KCNK5,KCNK6,MAPK1,NOS3,SLC24A4,SLC9A2	10
Endocrine System Disorders,Gastrointestinal Disease,Organismal Injury and Abnormalities	Pancreatic mass	0.00143			ABCC4,ADAMTS20,ANP32E,ATM,BTRC,CARMIL1,CATSPER1,CC2D1B,CCDC88C,CCR3,CFI,CKM,COL7A1,CSN2,CSNK1E,DGKG,DKK1,DUOX1,FHL1,FN1,FNDC3B,FRAS1,FREM2,GCNT3,GLIS3,HECW2,IL18,KLF12,KLHL24,LGALS1,LGALS3,LRATD2,LRBA,LRP2,MRTFB,MYH7,MYO1B,NAGK,NAV2,NOP53,PCDHB15,PCDHGA2,PCLO,PTK7,RIPK2,S100A8,SGIP1,SLC25A38,SNX10,STAT5B,SUDS3,TGFA,TMCC1,TP53INP1,TRA2A,TUBA1A,TUBA4A,VCAN	58
Cancer,Cell Death and Survival,Organismal Injury and Abnormalities,Tumor Morphology	Cell death of tumor cells	0.00144		-1.745	ANGPTL1,ATM,B2M,BTK,BTRC,CXCL11,DNMT3B,GZMA,IL15,IL18,LGALS1,MAPK1,RACK1,SDR16C5,SLC39A7,TPM1	16
Organismal Injury and Abnormalities	Metaplasia	0.00144		0.447	IL18,LGALS1,LGALS3,NOS3,TGFA	5
Neurological Disease,Organismal Injury and Abnormalities,Skeletal and Muscular Disorders	Skeletal muscle paralysis	0.00144			KCNJ2,RRM2B,SLC1A1,TUBA1A,TUBA4A	5
Cardiovascular Disease,Organismal Injury and Abnormalities	Tachycardia	0.00146			KCNJ2,MAOA,MAOB,MYH7,PTGFR,TPM1	6
Cellular Movement	Chemotaxis	0.00148		-0.451	CCR3,CXCL11,FN1,G6PC,GLRX,HRH4,IL15,IL18,IL1R1,LGALS1,LGALS3,LRP2,MAPK1,NOS3,S100A12,S100A8,SLIT3,TGFA,VIPR1	19
Ophthalmic Disease,Organismal Injury and Abnormalities	Dry eye	0.00148			CACNA2D1,IL1R1,PLTP,S100A8	4
Cellular Development,Cellular Growth and Proliferation,Hematological System Development and Function,Humoral Immune Response,Lymphoid Tissue Structure and Development	Expansion of B lymphocytes	0.00148			BTK,CBX2,STAT5B,TNFAIP3	4
Cancer,Organismal Injury and Abnormalities	Stage IIIC metastatic melanoma	0.00148			FN1,MAPK1,TUBA1A,TUBA4A	4
Cancer,Gastrointestinal Disease,Organismal Injury and Abnormalities	Colon carcinoma	0.00148			ABCC4,ABHD4,ABLIM1,ADAM28,ADAMTS20,ADM,ANKRD22,ARHGEF37,ATM,ATP6V1C2,B2M,BCAM,CACNA2D1,CBX2,CDHR3,CEP55,CFI,CLCN4,CLDN16,COL7A1,DGKG,DUOX1,DUOXA2,FHL1,FN1,FNDC3B,FRAS1,FREM2,GCNT1,GORASP2,GSTZ1,GTF3C1,GYS1,HECW2,IL18,ITGB5,JARID2,KCNK5,KCNK6,KLC2,KLF12,LGR5,LHFPL1,LRBA,LRP2,MAOA,MAOB,MAPK1,MYRF,NAV2,NCOA2,NMU,NOS3,NR5A1,NXN,PCDH17,PCDHB15,PCDHGA2,PCLO,PKD2L2,PLCH1,PPP1R10,PRSS35,PTGFR,PXMP2,RHCG,…	87
Cancer,Organismal Injury and Abnormalities,Respiratory Disease	Laryngeal squamous cell carcinoma	0.0015			ADAMTS20,ATM,BTK,GTF3C1,HGD,KCNJ2,LRP2,PCDH17,PCDHGA2,PCLO,RASGEF1A,RRM2B,SLC24A4,SLC9A2,TUBA1A,TUBA4A,UAP1,VCAN	18
Cellular Development,Cellular Growth and Proliferation,Embryonic Development,Organ Development,Organismal Development,Reproductive System Development and Function,Tissue Development	Spermiogenesis	0.00151			GORASP2,HOOK1,LHB,NCOA2,NECTIN2,PRM2,STRBP	7
Cancer,Organismal Injury and Abnormalities,Reproductive System Disease	Female genital tract adenocarcinoma	0.00152			ABCC4,ADAMTS20,ADM,ANGPTL3,ANP32E,ATM,B2M,BTK,BTRC,CACNA2D1,CATSPER1,CBX2,CCDC58,CEP55,CHIC2,CLCN5,CMTM4,COL7A1,CSGALNACT1,CSN2,CTDSPL2,CXCL11,CYP7A1,DKK1,DNMT3B,FN1,FNDC3B,FREM2,GTF3C1,GZMA,HECW2,HRH4,IL18,JARID2,KCNK6,KLHL24,KLHL5,LGR5,LRBA,LRP2,LUM,MAPK1,MYH7,MYRF,NAV2,NCOA2,NMU,OAT,PCDH17,PCDHGA2,PCLO,PEAK1,PKD2L2,PLCH1,POGZ,PTGFR,PTK7,RASGEF1A,RHCG,RRM2B,SEMA6D,SLIT3,SNX10,SPAG1,SPATA4,TBC1D…	74
Organ Morphology	Branching of exocrine gland	0.00153		1.964	ATM,BTRC,FN1,NCOA2,TGFA	5
Cell-To-Cell Signaling and Interaction	Binding of colorectal cancer cell lines	0.00153		1.165	FN1,IL18,LGALS3,RACK1,VIPR1	5
Cell Morphology,Immunological Disease	Abnormal morphology of leukocytes	0.00153			ATM,B2M,BTRC,GCNT1,IL15,IL18,IL1R1,LGALS3,STAT5B,TPP2	10
Inflammatory Response	Inflammation of absolute anatomical region	0.00154		0.894	ABCC4,ADM,ARID5A,ATM,ATP1B1,B2M,CEBPE,CKM,CLCN5,CXCL11,DKK1,DUOXA2,FN1,GCNT3,GSTZ1,GZMA,HLA-DOB,HRH4,IL18,IL1R1,ITGB5,LGALS1,LGALS3,LRBA,LRP2,NMU,NOS3,RACK1,RIPK2,S100A8,SLC9A2,STAT5B,TGFA,TNFAIP3,TP53INP1	35
Organismal Injury and Abnormalities	Bleeding	0.00156		-1.842	ADM,BTK,CACNA2D1,DNMT3B,FN1,FRAS1,IL18,IL1R1,MAPK1,MRTFB,NOS3,RAB27B,TNFAIP3,TUBA1A,TUBA4A,VIPR1	16
Cancer,Hematological Disease,Immunological Disease,Organismal Injury and Abnormalities	Aggressive mature B-cell lymphoma	0.00158			ATM,B2M,BTK,DNMT3B,PCDHB15,PCLO,RASGEF1A,RRM2B,TCN1,TLL2,TNFAIP3,TUBA1A,TUBA4A	13
Nucleic Acid Metabolism	Metabolism of nucleic acid component or derivative	0.00159		-0.279	ABCC4,ADM,ATP1B1,CARMIL1,CKM,CSGALNACT1,DKK1,G6PC,LHB,MAPK1,MYH7,NCF2,NOS3,RRM2B,SLC16A9,SULT1A1,UAP1,VIPR1	18
Ophthalmic Disease,Organismal Injury and Abnormalities	Detachment of retina	0.00161			LUM,MAOB,TUBA1A,TUBA4A	4
Cellular Development,Cellular Growth and Proliferation,Embryonic Development,Organ Development,Organismal Development,Reproductive System Development and Function,Tissue Development	Proliferation of mammary epithelial cells	0.00161		1	ATM,BTRC,FN1,TGFA	4
Cancer,Hematological Disease,Immunological Disease,Organismal Injury and Abnormalities	Relapsed mantle cell lymphoma	0.00161			BTK,RRM2B,TUBA1A,TUBA4A	4
Cell Death and Survival	Anoikis of tumor cell lines	0.00161		-1.172	FN1,IVNS1ABP,LGALS3,MAPK1,SRGN	5
Cancer,Connective Tissue Disorders,Ophthalmic Disease,Organismal Injury and Abnormalities,Skeletal and Muscular Disorders	Malignant neoplasm of eye	0.00161			EWSR1,NOP53,TNFAIP3,TUBA1A,TUBA4A	5
Organismal Injury and Abnormalities	Extraintestinal functional disorder	0.00162		-1	CACNA2D1,CSGALNACT1,FHL1,FZD8,H2AC11,IL1R1,KCNJ2,MAOA,MAOB,NOS3,PLAGL1,RHCG,SLC1A1,TUBA1A,TUBA4A	15
Organismal Injury and Abnormalities	Quantity of pathological cyst	0.00162			GLIS3,LGALS3,LHB	3
Lipid Metabolism,Small Molecule Biochemistry	Induction of lipid	0.00162			IL15,IL18,LGALS1	3
Organismal Functions	Hypoactivity of mice	0.00163			ATM,CYP7A1,GCNT2,IL1R1,LGALS3,NMU,NOS3,SLC1A1	8
Cellular Assembly and Organization	Distribution of granules	0.00167			MRTFB,RAB27B	2
Cellular Development,Embryonic Development,Organ Development,Organismal Development,Reproductive System Development and Function	Maturation of sperm	0.00167			STAR,TPP2	2
Cell-To-Cell Signaling and Interaction,Cellular Movement,Connective Tissue Development and Function	Chemoattraction of fibroblasts	0.00167			FN1,IL1R1	2
Cell Morphology,Hematological System Development and Function,Lymphoid Tissue Structure and Development	Morphology of T lymphocytes	0.00169			B2M,CXCL11,IL15,IL18,IL1R1,LGALS3,STAT5B	7
Cellular Compromise	Respiratory burst	0.00171			FN1,G6PC,IL15,IL18,NCF2	5
Connective Tissue Disorders,Immunological Disease,Inflammatory Disease,Inflammatory Response,Organismal Injury and Abnormalities,Skeletal and Muscular Disorders	Juvenile rheumatoid arthritis	0.00172			ADM,ATP1B1,GTF3C1,GZMA,IL1R1,LGALS1,S100A12,S100A8,TNFAIP3	9
Cancer,Organismal Injury and Abnormalities	Embryonal tumor	0.00172			ABCC4,ATM,ATP1B1,CDKN3,CFI,CLCN4,EWSR1,FN1,IL15,IL1R1,ITGB5,LGALS3,LGR5,MYRF,NMB,NOP53,PLAGL1,RRM2B,TCN1,TUBA1A,TUBA4A	21
Cell-To-Cell Signaling and Interaction,Cellular Growth and Proliferation,Hematological System Development and Function	Stimulation of antigen presenting cells	0.00174		-0.152	FN1,IL15,IL18,LGALS3	4
Cancer,Organismal Injury and Abnormalities,Renal and Urological Disease	Urinary tract cancer	0.00178			ADAM28,ADAMTS20,ADM,ATM,ATP1B1,B2M,BTK,BTRC,CACNA2D1,CARMIL1,CBX2,COL7A1,EWSR1,FN1,FREM2,IL15,IL18,IL1R1,JARID2,LGALS3,LHFPL2,LRP2,MAPK1,MYH7,N4BP2L1,NAGK,NAV2,NMU,NOS3,PCDH17,PCDHB15,PCDHGA2,PCLO,PEAK1,PPP2R1B,PRSS35,PTGFR,PTK7,RLIM,S100A12,SLC9A2,SLIT3,SMOC1,SULT1A1,TCN1,TGFA,TPBG,TPM1,TUBA1A,TUBA4A,VPS26C	51
Tissue Morphology	Quantity of cells	0.00179		-0.345	ADM,ARID5A,ATM,B2M,BTK,CACNA2D1,CAPZB,CCR3,CDK2AP1,CEBPE,DKK1,DNMT3B,FN1,GCNT1,GCNT2,GLIS3,GSTZ1,IL15,IL18,IL1R1,ITGB5,JARID2,LGALS1,LGALS3,LHB,LUM,MAOA,MAPK1,MRTFB,NCOA2,NMU,NOS3,NR5A1,OAT,PCDH17,PCDHGA2,PCLO,RAB27B,RASSF10,RGS18,RIPK2,S100A8,SLC1A1,STAR,STAT5B,TGFA,TNFAIP3,TPP2,VCAN	49
Cancer,Organismal Injury and Abnormalities,Renal and Urological Disease	Urinary tract tumor	0.00181			ADAM28,ADAMTS20,ADM,ATM,ATP1B1,B2M,BTK,BTRC,CACNA2D1,CARMIL1,CBX2,COL7A1,EWSR1,FN1,FREM2,IL15,IL18,IL1R1,JARID2,LGALS3,LHFPL2,LRP2,MAPK1,MYH7,N4BP2L1,NAGK,NAV2,NMU,NOS3,PCDH17,PCDHB15,PCDHGA2,PCLO,PEAK1,PPP2R1B,PRSS35,PTGFR,PTK7,RLIM,S100A12,SLC9A2,SLIT3,SMOC1,SULT1A1,TCN1,TGFA,TPBG,TPM1,TUBA1A,TUBA4A,UPK3A,VPS26C	52
Reproductive System Development and Function	Luteinization	0.00184			NR5A1,STAR,STAT5B	3
Cell Signaling,Molecular Transport,Vitamin and Mineral Metabolism	Deposition of Ca2+	0.00184			ADM,FN1,NOS3	3
Cancer,Hematological Disease,Immunological Disease,Organismal Injury and Abnormalities	Relapsed small B-cell lymphocytic lymphoma	0.00184			BTK,TUBA1A,TUBA4A	3
Inflammatory Response	Systemic inflammation	0.00184			IL18,LGALS3,TNFAIP3	3
Cell-mediated Immune Response,Cellular Development,Cellular Function and Maintenance,Cellular Growth and Proliferation,Embryonic Development,Hematological System Development and Function,Hematopoiesis,Lymphoid Tissue Structure and Development,Organ Development,Organismal Development,Tissue Development	Differentiation of CD8+ T lymphocyte	0.00184			B2M,IL15,TPP2	3
Cancer,Dermatological Diseases and Conditions,Hematological Disease,Immunological Disease,Inflammatory Disease,Inflammatory Response,Organismal Injury and Abnormalities	Advanced stage mycosis fungoides	0.00184			IL15,TUBA1A,TUBA4A	3
Cancer,Organismal Injury and Abnormalities	Ductal carcinoma	0.00188			ABCC4,ADAM28,ADAMTS20,ANP32E,ATM,BTRC,CACNA2D1,CATSPER1,CC2D1B,CCDC88C,CCR3,CFI,CKM,COL7A1,CSN2,CSNK1E,DGKG,DUOX1,FAM210A,FHL1,FN1,FNDC3B,FRAS1,FREM2,HECW2,KLF12,KLHL24,LGALS1,LRATD2,LRBA,LRP2,MAOA,MAPK1,MRTFB,MYH7,MYO1B,MYRF,NAGK,NAV2,NCOA2,NOP53,NXN,PCDHB15,PCDHGA2,PCLO,PTK7,RACK1,RIPK2,SGIP1,SLC25A38,SLIT3,SUDS3,TMCC1,TP53INP1,TRA2A,TUBA1A,TUBA4A,VCAN	58
Cellular Development,Cellular Growth and Proliferation,Organ Development,Skeletal and Muscular System Development and Function,Tissue Development	Proliferation of muscle cells	0.00189		0.412	ABCC4,ADM,FHL1,FN1,H2AZ1,IL15,IL18,JARID2,MAPK1,NCF2,NOS3,STAT5B,TNFAIP3,VCAN	14
Cancer,Hematological Disease,Organismal Injury and Abnormalities	Hematopoietic neoplasm	0.00192		-1.492	ABCC4,ADAM28,ANKRD22,ATM,ATP1B1,B2M,BTK,BTRC,CARMIL1,CBX2,CCR3,CHIC2,CKMT2,COL7A1,CSNK1E,CXCL11,DKK1,DNMT3B,EWSR1,FHL1,FKBP3,FN1,FNDC3B,GLIS3,GYS1,HECW2,HOOK1,IL15,IL18,IL1R1,IVNS1ABP,JARID2,KCNK5,KLHL24,LGALS1,LHFPL1,LRP2,LUM,MAOA,MAPK1,MYRF,NCOA2,NR5A1,NXN,PCDH17,PCDHB15,PCDHGA2,PCLO,PPP2R1B,PSME2,PTK7,RACK1,RASGEF1A,RRM2B,SLC25A38,SLIT3,SMOC1,STAT5B,TCN1,THOC2,TLL2,TNFAIP3,TPM1,TUBA1A,TUBA4A,V…	66
Cellular Assembly and Organization	Organization of cellular membrane	0.00194			CAPZB,CARMIL1,DKK1,LRP2,MRTFB,NECTIN2,PCLO,SGIP1,TGFA,TPM1,TUBA1A	11
Carbohydrate Metabolism	Metabolism of polysaccharide	0.00194		-0.447	CKM,CSGALNACT1,DKK1,G6PC,GCNT2,GCNT3,GYS1,IL15,IL18,LUM,VCAN	11
Cancer,Hematological Disease,Organismal Injury and Abnormalities	Hematologic cancer	0.00196		-1.729	ADAM28,ANKRD22,ATM,ATP1B1,B2M,BTK,BTRC,CARMIL1,CBX2,CCR3,CHIC2,CKMT2,COL7A1,CSNK1E,CXCL11,DKK1,DNMT3B,EWSR1,FHL1,FKBP3,FN1,FNDC3B,GLIS3,GYS1,HECW2,HOOK1,IL15,IL18,IL1R1,IVNS1ABP,JARID2,KCNK5,KLHL24,LGALS1,LHFPL1,LRP2,LUM,MAOA,MAPK1,MYRF,NCOA2,NR5A1,NXN,PCDH17,PCDHB15,PCDHGA2,PCLO,PPP2R1B,PSME2,PTK7,RACK1,RASGEF1A,RRM2B,SLC25A38,SLIT3,SMOC1,STAT5B,TCN1,THOC2,TLL2,TNFAIP3,TPM1,TUBA1A,TUBA4A,VCAN	65
Molecular Transport	Secretion of molecule	0.00197		-1.354	ADM,BTK,CYP7A1,FN1,LGALS1,LHB,LRP2,MAOB,NMB,NMU,NOS3,PLTP,RAB27B,S100A12,S100A8,SLC1A1,SNX10,STAR,TGFA	19
Cell Death and Survival,Cellular Compromise	Cytotoxicity of leukocyte cell lines	0.00209			IL18,LGALS3,MAPK1	3
Tissue Development	Formation of extracellular matrix	0.00209			ADM,FN1,VCAN	3
Cancer,Organismal Injury and Abnormalities,Respiratory Disease	Squamous cell carcinoma of the ethmoid sinus	0.00209			RRM2B,TUBA1A,TUBA4A	3
Hematological System Development and Function,Tissue Morphology	Quantity of myeloid-derived suppressor cells	0.00209			DKK1,IL15,IL18	3
Cancer,Organismal Injury and Abnormalities	Occult primary cancer of head and neck	0.00209			RRM2B,TUBA1A,TUBA4A	3
Cancer,Organismal Injury and Abnormalities,Respiratory Disease	Squamous cell carcinoma of the glottis	0.00209			RRM2B,TUBA1A,TUBA4A	3
Cancer,Dermatological Diseases and Conditions,Gastrointestinal Disease,Organismal Injury and Abnormalities	Squamous cell carcinoma of the lip	0.00209			RRM2B,TUBA1A,TUBA4A	3
Developmental Disorder,Ophthalmic Disease,Organismal Injury and Abnormalities	Syndromic anophthalmia and microphthalmia	0.00209			FRAS1,FREM2,LRBA	3
Cancer,Connective Tissue Disorders,Gastrointestinal Disease,Organismal Injury and Abnormalities,Respiratory Disease,Skeletal and Muscular Disorders	Squamous cell carcinoma of the maxillary sinus	0.00209			RRM2B,TUBA1A,TUBA4A	3
Cancer,Organismal Injury and Abnormalities,Respiratory Disease	Squamous cell carcinoma of the supraglottis	0.00209			RRM2B,TUBA1A,TUBA4A	3
Cellular Development,Cellular Growth and Proliferation	Cell proliferation of tumor cell lines	0.0021		0.305	ABLIM1,ADM,ATM,BTK,CBX2,CCDC88C,CDK2AP1,CDKN3,CEBPE,CSNK1E,DKK1,DNMT3B,EWSR1,FHL1,FN1,FZD8,GCNT3,H2AZ1,IL15,IL18,ITGB5,JARID2,KLF12,LGALS1,LGALS3,MAPK1,NCOA2,NDUFAF4,NMU,NOP53,PEAK1,PKD2L2,PLAGL1,PPP1R10,RACK1,RASSF10,S100A8,SEMA6D,SLIT3,STAT5B,SUDS3,TGFA,TNFAIP3,TPM1,TPP2,UAP1,VCAN	47
Cellular Development,Connective Tissue Development and Function,Tissue Development	Differentiation of connective tissue cells	0.00212		1.483	ADIRF,ADM,ARID5A,ATM,BTK,DKK1,FN1,FNDC3B,GAS7,GLIS3,IL18,LGALS3,LUM,MAPK1,MBTPS1,NOS3,PTGFR,S100A8,SMOC1,SNX10,STAT5B	21
Cellular Movement,Hematological System Development and Function,Immune Cell Trafficking	Cell movement of mononuclear leukocytes	0.00215		-0.776	BTK,CCR3,CXCL11,DKK1,FN1,GCNT1,IL15,IL18,KCNK5,LGALS1,LGALS3,MAOA,S100A12,SCGB1D4,SLIT3,STAT5B,VIPR1	17
Cancer,Gastrointestinal Disease,Organismal Injury and Abnormalities	Colorectal adenocarcinoma	0.00216			ABCC4,ABHD4,ABLIM1,ADAM28,ADAMTS20,ADM,ANKRD22,ARHGEF37,ATM,ATP6V1C2,B2M,BCAM,CACNA2D1,CBX2,CDHR3,CEP55,CFI,CLCN4,CLDN16,COL7A1,DGKG,DUOX1,DUOXA2,FHL1,FN1,FNDC3B,FRAS1,FREM2,GCNT1,GORASP2,GSTZ1,GTF3C1,GYS1,HECW2,IL18,ITGB5,JARID2,KCNK5,KCNK6,KLC2,KLF12,LGR5,LHFPL1,LRBA,LRP2,MAOA,MAOB,MAPK1,MYO1B,MYRF,NAV2,NCOA2,NMU,NOS3,NR5A1,NXN,PCDH17,PCDHB15,PCDHGA2,PCLO,PKD2L2,PLCH1,PPP1R10,PRSS35,PTGFR,PXMP2…	88
Organ Morphology	Morphology of gland	0.00217			B2M,BTRC,CBX2,DUOXA2,FN1,GLIS3,IL1R1,LHB,LHFPL1,NR5A1,RRM2B,SLC9A2,STAR,TGFA,VIPR1	15
Reproductive System Development and Function	Decidualization	0.00218			IL15,LGR5,MAPK1,NCOA2	4
Endocrine System Development and Function,Small Molecule Biochemistry	Metabolism of hormone	0.00218		-1.055	ABCC4,ADM,DUOX1,G6PC,HOMER2,LHB,NR5A1,STAR,STAT5B	9
Cancer,Endocrine System Disorders,Gastrointestinal Disease,Organismal Injury and Abnormalities	Pancreatic tumor	0.00218			ABCC4,ADAMTS20,ANP32E,ATM,BTRC,CARMIL1,CATSPER1,CC2D1B,CCDC88C,CCR3,CFI,CKM,COL7A1,CSN2,CSNK1E,DGKG,DKK1,DUOX1,FHL1,FN1,FNDC3B,FRAS1,FREM2,GCNT3,HECW2,IL18,KLF12,KLHL24,LGALS1,LGALS3,LRATD2,LRBA,LRP2,MRTFB,MYH7,MYO1B,NAGK,NAV2,NOP53,PCDHB15,PCDHGA2,PCLO,PTK7,RIPK2,S100A8,SGIP1,SLC25A38,SNX10,STAT5B,SUDS3,TGFA,TMCC1,TP53INP1,TRA2A,TUBA1A,TUBA4A,VCAN	57
Cellular Function and Maintenance,Small Molecule Biochemistry	Homeostasis of metal ion	0.00219			ADM,ATP1B1,B2M,CATSPER1,CLDN16,CYBRD1,KCNJ2,S100G,SLC24A4,SNX10	10
Cancer,Hematological Disease,Organismal Injury and Abnormalities	Myeloid or lymphoid neoplasm	0.00222		-1.963	ADAM28,ANKRD22,ATM,ATP1B1,B2M,BTK,BTRC,CARMIL1,CBX2,CCR3,CHIC2,CKMT2,COL7A1,CSNK1E,CXCL11,DKK1,DNMT3B,EWSR1,FHL1,FKBP3,FN1,FNDC3B,GLIS3,GYS1,HECW2,HOOK1,IL15,IL18,IL1R1,IVNS1ABP,JARID2,KCNK5,KLHL24,LGALS1,LHFPL1,LRP2,LUM,MAOA,MAPK1,MYRF,NCOA2,NR5A1,NXN,PCDH17,PCDHB15,PCDHGA2,PCLO,PPP2R1B,PSME2,PTK7,RACK1,RASGEF1A,RRM2B,SLC25A38,SLIT3,SMOC1,STAT5B,TCN1,THOC2,TLL2,TNFAIP3,TPM1,TUBA1A,TUBA4A,VCAN	65
Cancer,Gastrointestinal Disease,Hematological Disease,Immunological Disease,Organismal Injury and Abnormalities	Gastrointestinal lymphoma	0.00223			B2M,BTK,STAT5B,TUBA1A,TUBA4A	5
Free Radical Scavenging,Small Molecule Biochemistry	Production of hydrogen peroxide	0.00223		-0.277	DUOX1,MAOA,MAOB,MAPK1,NOS3	5
Cancer,Organismal Injury and Abnormalities,Reproductive System Disease	Female genital tract cancer	0.00223			ABCC4,ADAMTS20,ADM,ANGPTL3,ANP32E,ATM,B2M,BTK,BTRC,CACNA2D1,CATSPER1,CBX2,CCDC58,CDKN3,CEP55,CHIC2,CLCN5,CMTM4,COL7A1,CSGALNACT1,CSN2,CTDSPL2,CXCL11,CYP7A1,DKK1,DNMT3B,FHL1,FN1,FNDC3B,FREM2,GTF3C1,GZMA,HECW2,HRH4,IL18,IL1R1,JARID2,KCNK6,KLHL24,KLHL5,LGR5,LHFPL1,LRBA,LRP2,LUM,MAOB,MAPK1,MS4A4A,MYH7,MYO1B,MYRF,NAV2,NCOA2,NMU,OAT,PCDH17,PCDHGA2,PCLO,PEAK1,PKD2L2,PLCH1,POGZ,PPP1R10,PTGFR,PTK7,RASGEF1…	86
Hereditary Disorder,Ophthalmic Disease,Organismal Injury and Abnormalities	Hereditary Eye Disease	0.00224			CFI,FRAS1,FREM2,GCNT2,LRBA,LRP2,MAOA,MAOB,MYRF,NOS3,OAT,PTGFR,RRM2B,SMOC1,VCAN	15
Organ Morphology,Organismal Injury and Abnormalities,Reproductive System Development and Function,Reproductive System Disease	Abnormal morphology of genital organ	0.00224			ATM,CBX2,GORASP2,IL15,LHB,LHFPL1,LRP2,NCOA2,NECTIN2,NOS3,NR5A1,PLTP,RHCG,STAR,TP53INP1	15
Cell-To-Cell Signaling and Interaction,Cellular Assembly and Organization	Cell-cell adhesion	0.00224		0.287	BCAM,CATSPER1,CSTA,FN1,IL18,LGALS3,LGR5,MAPK1,NECTIN2,NOS3,PLTP,PRM2,RACK1	13
Gastrointestinal Disease,Inflammatory Disease,Inflammatory Response,Organismal Injury and Abnormalities	Experimental colitis	0.00226		0.193	CLCN5,DUOXA2,HLA-DOB,IL1R1,ITGB5,LRBA,S100A8,TNFAIP3	8
Cancer,Hematological Disease,Organismal Injury and Abnormalities	Neoplasia of blood cells	0.00227		-1.963	ADAM28,ANKRD22,ATM,ATP1B1,B2M,BTK,BTRC,CARMIL1,CBX2,CCR3,CHIC2,CKMT2,COL7A1,CSNK1E,CXCL11,DKK1,DNMT3B,EWSR1,FHL1,FKBP3,FN1,FNDC3B,GLIS3,GYS1,HECW2,HOOK1,IL15,IL18,IL1R1,IVNS1ABP,JARID2,KCNK5,KLHL24,LGALS1,LHFPL1,LRP2,LUM,MAOA,MAPK1,MYRF,NCOA2,NR5A1,NXN,PCDH17,PCDHB15,PCDHGA2,PCLO,PPP2R1B,PSME2,PTK7,RACK1,RASGEF1A,RRM2B,SLC25A38,SLIT3,SMOC1,STAT5B,TCN1,THOC2,TLL2,TNFAIP3,TPM1,TUBA1A,TUBA4A,VCAN	65
Cellular Function and Maintenance	Function of leukocytes	0.00229		-1.623	ATM,B2M,BTK,CCR3,GZMA,HRH4,IL15,IL18,KCNK5,LGALS1,LGALS3,PSME2,RIPK2,STAT5B,TNFAIP3,TPP2	16
Cellular Development,Embryonic Development,Organismal Development	Differentiation of embryonic cells	0.0023		0.561	CDK2AP1,COL7A1,DKK1,DNMT3B,FN1,GAS7,IL15,ITGB5,MAPK1,NR5A1,TGFA	11
Cellular Movement	Cell movement of connective tissue cells	0.0023		1.468	COL7A1,FN1,FNDC3B,IL1R1,LGALS1,MAPK1,NOS3,RACK1,TGFA,TPM1	10
Cancer,Organismal Injury and Abnormalities,Respiratory Disease	Upper airway cancer	0.00231			ADAMTS20,ATM,BTK,CACNA2D1,CFI,COG5,GTF3C1,HGD,KCNJ2,KLHL5,LRP2,MAPK1,PCDH17,PCDHGA2,PCLO,RASGEF1A,RHCG,RRM2B,SLC24A4,SLC9A2,TGFA,TUBA1A,TUBA4A,UAP1,VCAN	25
Cell-To-Cell Signaling and Interaction,Inflammatory Response	Immune response of cytotoxic T cells	0.00232			IL15,PSME2	2
Cell-To-Cell Signaling and Interaction,Drug Metabolism,Small Molecule Biochemistry	Catabolism of dopamine	0.00232			MAOA,MAOB	2
Cell-To-Cell Signaling and Interaction	Activation of splenocytes	0.00232			IL18,PLTP	2
Cardiovascular Disease,Hereditary Disorder,Organismal Injury and Abnormalities	Short QT syndrome	0.00232			CACNA2D1,KCNJ2	2
Cardiovascular System Development and Function	Tonicity of blood vessel	0.00232			ADM,NOS3	2
Amino Acid Metabolism,Small Molecule Biochemistry	Metabolism of creatine	0.00232			CKM,CKMT2	2
Cancer,Endocrine System Disorders,Gastrointestinal Disease,Organismal Injury and Abnormalities	Pancreatic ductal adenocarcinoma	0.00233			ABCC4,ADAMTS20,ANP32E,ATM,BTRC,CATSPER1,CC2D1B,CCDC88C,CCR3,CFI,CKM,COL7A1,CSN2,CSNK1E,DGKG,DUOX1,FHL1,FNDC3B,FRAS1,FREM2,HECW2,KLF12,KLHL24,LRATD2,LRBA,LRP2,MRTFB,MYH7,MYO1B,NAGK,NAV2,NOP53,PCDHB15,PCDHGA2,PCLO,PTK7,RIPK2,SGIP1,SLC25A38,SUDS3,TMCC1,TP53INP1,TRA2A,TUBA1A,TUBA4A,VCAN	46
Connective Tissue Development and Function,Tissue Development	Growth of connective tissue	0.00234		1.234	ADM,ATM,BTK,BTRC,CBX2,DKK1,FN1,FNDC3B,IL15,IL18,LGALS1,LGALS3,LUM,MAPK1,NOS3,PTGFR,SDR16C5,TGFA,TP53INP1,TPM1,VCAN	21
Cell Cycle,Gene Expression	Binding of DNA	0.00234		-0.041	ATM,BTK,BTRC,CEBPE,FN1,FZD8,GLRX,IL15,IL18,IL1R1,LGALS1,MAPK1,NCOA2,NR5A1,RACK1,TGFA,TNFAIP3	17
Cell Death and Survival	Killing of lymphocytes	0.00234		-1.07	IL15,IL18,LGALS1,LGALS3	4
Cancer,Endocrine System Disorders,Hematological Disease,Immunological Disease,Organismal Injury and Abnormalities,Reproductive System Disease	Primary testicular lymphoma	0.00236			B2M,TUBA1A,TUBA4A	3
Connective Tissue Disorders,Dermatological Diseases and Conditions,Developmental Disorder,Hereditary Disorder,Organismal Injury and Abnormalities	Epidermolysis bullosa	0.00236			COL7A1,IL1R1,KLHL24	3
Cellular Movement	Migration of pericytes	0.00236			FN1,LGALS1,RACK1	3
