# Supplementary material for: Prolonged Effect of Seminal Plasma on Global Gene Expression in Porcine Endometrium
Source: Genes (Basel). 2020 Nov 3;11(11):1302. doi: 10.3390/genes11111302 (PMC7692128; doi:10.3390/genes11111302)
Supplement: Supplementary file 1 [file genes-11-01302-s001.zip › Supplementary Table 6.xls]

## Sheet: Sheet0
© 2000-2020 QIAGEN. All rights reserved.
Upstream Regulator	Expr Fold Change	Molecule Type	Predicted Activation State	Activation z-score	Flags	p-value of overlap	Target Molecules in Dataset	Mechanistic Network
peptidoglycan		chemical - endogenous non-mammalian	Inhibited	-2	bias	0.0491	BCL2A1,IL18,S100A8,TMSB10/TMSB4X
pirinixic acid		chemical toxicant	Inhibited	-2.549	bias	0.00993	CDK1,CGA,EGFR,ELOC,HLA-DQA1,PSMA1,PSMA3,PSMA4,PSMA5,PSMB4,RTN4,TSNAX
beta-estradiol		chemical - endogenous mammalian	Inhibited	-2.372		2.64e-05	ADGRF5,AIF1,ANXA1,AP1B1,APP,ATP5PB,BCL2A1,BIRC5,BLOC1S6,BMPR1A,CALM1 (includes others),CCN3,CCNG1,CDK1,CDKN3,CGA,CLDND1,COL7A1,CREB1,CXCL13,EGFR,ELOC,EP300,ERBB4,FLNB,FN1,HBB,HLA-DQA1,HMGB2,IL15,IL18,ITGAE,KYNU,MAB21L1,MDM2,MKI67,MSMB,MTOR,NCOA1,NCOR1,NME1,PRDX4,PSMA1,S100A4,SPDL1,SPTAN1,SYNE1,TANK,TUBA1B	112 (14)
cardiotoxin		chemical - other	Inhibited	-2	bias	0.0214	BIRC5,IL18,MYH9,PEG3,S100A8,TREM1
trichloroethylene		chemical toxicant	Inhibited	-2		0.00575	CCNG1,GSTO1,MDM2,RTN4
CD3		complex	Inhibited	-2.401	bias	0.000147	ANXA1,AP1B1,BCL2A1,BIRC5,BZW1,CALM1 (includes others),CDK1,CLK1,EXOSC8,FKBP3,HUWE1,NME1,PRDX4,PSMA5,PSMA6,RPL6,SEC61B,SRGN,TAF11,XCL1	43 (3)
CAB39L		kinase	Inhibited	-2	bias	0.00121	ATP5MF,NDUFB8,NDUFC1,NDUFV2
PPARA		ligand-dependent nuclear receptor	Inhibited	-2.111		0.122	APP,CDK1,EP300,H2AZ1,HLA-DQA1,MKI67,RTN4,S100A8,SAR1A
APP	1.545	other	Inhibited	-2.055		0.0157	AIF1,APP,ARF4,CDK1,CFL2,DNAJC5,EGFR,EIF5A2,FN1,IL15,IL18,KYNU,MTOR,NCDN,NCOA1,NME1,S100A8,SMARCA4,SPTAN1,TUBA1B
CSF2		cytokine	Inhibited	-2.858	bias	0.000349	ANXA1,BCL2A1,BIRC5,BMPR1A,CDK1,CREB1,DNAJC5,DSCC1,FLT1,IL15,ITGAE,LY96,MDM2,MKI67,PRKAA1,SGO1,TREM1
IL2		cytokine	Inhibited	-2.164	bias	0.0135	ANXA1,BCL2A1,CCNG1,CREB1,GRN,IFT80,IL18,ITGAE,MKI67,NME1,S100A4,S100A8,TIAL1,UBE2W,XCL1
TNF		cytokine	Inhibited	-2.838		0.131	ANXA1,APP,ARF4,BCL2A1,BIRC5,BMPR1A,CCN3,CREB1,CSGALNACT1,CXCL13,EGFR,FLT1,FN1,GRN,HPRT1,IL15,IL18,KYNU,LY96,MYH9,NCOA1,NME1,PLXNB2,RBP1,S100A12,S100A8,SERPINB8,ST3GAL6,TREM1
FOXO1		transcription regulator	Inhibited	-3.529	bias	0.000666	BCL2A1,BIRC5,CCN3,CDK1,COL4A1,FLNB,FN1,GRN,IL15,IL18,MRPS22,NDUFAF2,NDUFAF4,PTPRB,TIMM8A	73 (6)
TICAM1		other	Inhibited	-2.219	bias	0.0335	CXCL13,IL15,IL18,MKI67,TREM1
AHR		ligand-dependent nuclear receptor	Inhibited	-2.381		0.0502	APP,CDK1,COL4A1,COL6A3,FN1,NFYB,RBP1,SLC25A51,SPTSSA
MYCN		transcription regulator	Inhibited	-2.135		0.000256	BIRC5,COL4A1,EGFR,FN1,LGALS1,MDM2,MYH9,NME1,RPL5,RPL6,SOX17,TUBA1B	74 (7)
HGF		growth factor	Inhibited	-2.193	bias	0.00974	ADGRF5,BCL2A1,BIRC5,CALM1 (includes others),CCNG1,CDK1,CDKN3,COL4A1,FLT1,FN1,MDM2,MKI67,PRKAA1	87 (10)
IL1B		cytokine	Inhibited	-2.315		0.0973	AIF1,ANXA1,APP,BCL2A1,CXCL13,EP300,FLT1,FN1,GRN,HPRT1,IL15,IL18,LY96,NFYB,S100A8,SRGN,TREM1
HBA1/HBA2		transporter	Inhibited	-2	bias	0.0021	ATP5MF,NDUFB8,NDUFC1,NDUFV2
MYC		transcription regulator	Inhibited	-2.478		0.00268	APP,BCL2A1,BIRC5,BMPR1A,CDK1,CIAO2A,CLPB,COL4A1,COL6A3,EXOSC8,FN1,H2AZ1,KIF16B,LGALS1,MDM2,MKI67,NME1,PEG3,PRDX4,RBP1,RPL5,RPL6,SOX17,SUMO1,SUMO2,TFAM,TMSB10/TMSB4X	78 (9)
poly rI:rC-RNA		biologic drug	Inhibited	-3.029	bias	0.00941	ANXA1,BIRC5,CCNG1,CDK1,ELMOD2,FN1,IL15,IL18,KYNU,MKI67,OMD,PEG3,PSMA3,PTPN23,SRGN,TANK
metribolone		chemical reagent	Inhibited	-2.887	bias	0.00945	APP,ATP5MF,ATP5PB,ATP6V1G1,EP300,ETFA,H2AZ1,MRPS22,NCOR1,NDUFB8,NDUFC1,NDUFV2
l-asparaginase		biologic drug	Activated	2.646	bias	0.000606	BIRC5,CDK1,CENPP,CENPS/CENPS-CORT,RAD51AP1,SGO1,SPDL1
RICTOR		other	Activated	3.873	bias	2.25e-06	ATP5MF,ATP5PB,ATP6V1E2,ATP6V1G1,NDUFB8,NDUFC1,NDUFV2,PSMA1,PSMA3,PSMA4,PSMA5,PSMA6,PSMB4,RPL6,RSL24D1
torin1		chemical reagent	Activated	2	bias	0.0253	ATP5MF,ATP5PB,NDUFB8,NDUFC1,RPL5,RPL6
ESR2		ligand-dependent nuclear receptor	Activated	2.213		0.204	BIRC5,CCN3,CGA,COL7A1,EGFR,EP300,FN1,MKI67,SPTAN1
mir-21		microRNA	Activated	2.709	bias	0.000917	AIF1,ARF4,CLPB,ECT2,FN1,IL18,MKI67,NME1,RAD51AP1,SMARCA4,SUMO1	59 (4)
NUPR1		transcription regulator	Activated	2		1	MKI67,OSGEPL1,SPDL1,SPTSSA
sirolimus		chemical drug	Activated	2.36	bias	0.00429	APP,ATP6V1G1,BCL2A1,BIRC5,CDK1,FN1,MKI67,MTOR,PSMA3,PSMA4,PSMA6,PSMB4,RPL5,S100A4,UBA1	88 (11)
tanespimycin		chemical drug	Activated	2.213	bias	0.0203	BCL2A1,BIRC5,CALM1 (includes others),CDK1,SNRPE
atorvastatin		chemical drug	Activated	2		0.259	FLT1,HBB,S100A12,SLC25A51
calcitriol		chemical drug	Activated	2.227		0.00053	APP,BIRC5,CDK1,CENPS/CENPS-CORT,COL4A1,ECT2,EGFR,EXOSC8,FN1,H2AZ1,IL18,LGALS1,NDUFV2,NUP43,PCLAF,RAD51AP1,S100A8,SLC25A36	80 (9)
ST1926		chemical drug	Activated	2.985	bias	0.000193	ARPC3,H2AZ1,LGALS1,NME1,PCLAF,PSMA4,RPL6,SLIRP,TMSB10/TMSB4X
CD 437		chemical drug	Activated	3.162	bias	0.000248	ARPC3,LGALS1,NME1,PCLAF,PSMA4,SLIRP,SRGN,SUMO1,TMSB10/TMSB4X,TUBA1B
valproic acid		chemical drug	Activated	2.636		0.144	BIRC5,NME1,PSMA1,PSMA3,PSMA4,PSMA5,PSMA6,PSMB4,S100A4
lysophosphatidic acid		chemical - other		0.256	bias	0.0345	EGFR,GRN,IL15,MDM2
8,9-epoxyeicosatrienoic acid		chemical - endogenous mammalian				0.00518	EGFR,NME1
11,12-epoxyeicosatrienoic acid		chemical - endogenous mammalian				0.025	EGFR,NME1
(6E,8Z,11Z,14Z)-(5S)-5-hydroperoxyeicosa-6,8,11,14-tetraenoic acid		chemical - endogenous mammalian				0.0246	APP
2,4-diamino-6-hydroxypyrimidine		chemical reagent				0.0485	TFAM
uric acid		chemical - endogenous mammalian		-1.951		0.0368	ANXA1,IL18,MDM2,TREM1
E. coli B5 lipopolysaccharide		chemical - endogenous non-mammalian		-0.816	bias	0.000431	CXCL13,EGFR,GNPNAT1,IL15,IL18,MDM2,PSMA5,SEPSECS,SUMO2,TREM1,XCL1
E. coli lipopolysaccharide		chemical - endogenous non-mammalian		-1.987	bias	0.0134	IL15,IL18,S100A8,TREM1
dextran sulfate		chemical drug				0.00912	BIRC5,CDK1,DSCC1,IL18,LY96,MKI67,S100A8,SGO1,TANK
geneticin		chemical toxicant				0.00518	MDM2,XPC
14,15-epoxyeicosatrienoic acid		chemical - endogenous mammalian				0.0163	EGFR,NME1
prostaglandin J2		chemical - endogenous mammalian		-1.982	bias	0.000705	PSMA3,PSMA5,PSMA6,PSMB4
inosine		chemical - endogenous mammalian				0.0265	AIF1,ANXA1,CXCL13
doxifluridine		chemical drug				0.0183	CCNG1,MDM2
purvalanol A		chemical reagent				0.0246	BIRC5
roscovitine		chemical drug		0	bias	0.00268	APP,BIRC5,FN1,MDM2	80 (13)
D-2-amino-5-phosphonovaleric acid		chemical reagent				0.0485	APP
5-fluorouracil		chemical drug		1		0.00387	ATP5PB,BIRC5,CCNG1,CDK1,MDM2,NDUFV2,PSMA6,RPL5,RPL6,SNRPE,TMSB10/TMSB4X	76 (7)
S-nitroso-N-acetyl-DL-penicillamine		chemical reagent				0.0335	BIRC5,IL18,SUMO2
streptozocin		chemical drug		1.932		0.331	COL4A1,CREB1,EP300,FN1
epothilone B		chemical drug				0.000929	CDK1,MDM2,MKI67	73 (7)
pregna-4,17-diene-3,16-dione		chemical - endogenous non-mammalian				0.0325	BCL2A1,BIRC5
hydrogen peroxide		chemical - endogenous mammalian		0.165	bias	0.0269	APP,BCL2A1,BIRC5,CDK1,EGFR,FN1,MDM2,PDCD10,PKIA,RPL5,SRGN,TFAM
lysophosphatidylinositol		chemical - endogenous mammalian				0.0215	BMPR1A,IL15,TFAM
tert-butyl hydroperoxide		chemical toxicant				0.0205	FN1,TFAM
nilotinib		chemical drug				0.0227	FN1,MDM2,ORC4
hydrocortisone		chemical - endogenous mammalian		0		0.00973	APP,BIRC5,CDK1,EP300,FN1,S100A8
cortodoxone		chemical - endogenous mammalian				0.0124	FN1
dexamethasone		chemical drug		0.694		0.0377	ADGRL1,ANXA1,APP,BCL2A1,BIRC5,BMPR1A,CCN3,CGA,COL4A1,COL7A1,ECT2,EGFR,ETFA,FLNB,FN1,GRN,IL15,IL18,KLRF1,LGALS1,MSMB,MTOR,NDUFV2,NME5,OMD,ORC4,PSMA1,RGS10,RPL5,S100A4,S100A8,SLCO2A1,SPARCL1,SRGN,TWF1,VCP,XCL1
flavokawain A		chemical - endogenous non-mammalian				0.0485	BIRC5
GPR174		G-protein coupled receptor				0.0124	ITGAE
cetuximab		biologic drug				0.0144	EGFR,FN1
Crm197		biologic drug				0.0246	EGFR
zerumbone		chemical - endogenous non-mammalian				0.0351	BCL2A1,BIRC5
CHD7		enzyme				0.0379	EGFR,MDM2
CRB2		other				0.0124	APP
ixabepilone		chemical drug				0.0366	BIRC5
sunitinib		chemical drug		-0.713	bias	0.00769	BIRC5,COL7A1,FLT1,FN1
aliskiren		chemical drug				0.0366	FN1
bazedoxifene		chemical drug				0.00518	BIRC5,MKI67
arundic acid		chemical drug				0.0366	APP
panitumumab		biologic drug				0.0124	EGFR
zibotentan		chemical drug				0.0485	EGFR
glycochenodeoxycholate		chemical - endogenous mammalian				0.0126	BCL2A1,BIRC5
GDP		chemical - endogenous mammalian				0.0366	EGFR
8-bromo-cAMP		chemical reagent		-0.72	bias	0.0291	APP,CGA,CREB1,EGFR,NFYB,TREM1
lonafarnib		chemical drug				0.0144	BCL2A1,BIRC5
bevacizumab		biologic drug				0.0183	EGFR,FN1
MEG3		other				0.0126	FN1,MDM2
plumbagin		chemical toxicant				0.0379	BCL2A1,BIRC5
piperonyl butoxide		chemical reagent				0.0366	EGFR
mGluR		group				0.00778	EGFR,ERBB4
Pak		group				0.0246	MDM2
Cyclin B		group				0.0366	BIRC5
Frizzled		group				0.0124	EGFR
calpain		complex				0.0379	APP,CREB1
Pld		group				0.0485	FN1
JIP1/2/3		group				0.0124	APP
myosin-light-chain kinase		group				0.0366	EGFR
caspase		group				0.0065	APP,CDK1,EGFR
Beta Secretase		group				0.0366	APP
Histone h3		group				0.0363	BIRC5,CGA,FLT1,HBB,MDM2,NDUFAF2,NDUFC1,RGS10,S100A8,SOX17,TFAM
Hdac1/2		group				0.0124	MKI67
Mek		group		-1.761		0.252	BIRC5,DSCC1,IL15,MDM2,MOB4,TFB2M
Vegf		group		-1.127	bias	0.0249	ADGRF5,BCL2A1,BIRC5,CALM1 (includes others),CDK1,CDKN3,CSGALNACT1,FLT1,FN1,IL18,MKI67,PRKAA1
Abl1/2		group				0.0366	NME1
Akt		group		0.696		0.0488	APP,BCL2A1,BIRC5,EGFR,FN1,MDM2,NDUFB8,ST3GAL6,TFAM
Pdgf (complex)		complex				0.0368	CCN3,COL4A1,EGFR,FN1
sinecatechins		chemical drug				0.0246	XPC
PDGF BB		complex		0.478	bias	0.00829	CALM1 (includes others),CDK1,CREB1,EGFR,FLT1,FN1,NDUFB8,PSMB4,RBP1,SYNE1	58 (4)
Stat5b dimer		complex				0.0366	BCL2A1
E2f-Tfdp1		complex				0.0366	CDK1
Metalloprotease		group				0.0485	FN1
Ahr-aryl hydrocarbon		complex				0.0124	MDM2
1'-acetoxychavicol acetate		chemical reagent				0.0144	BCL2A1,BIRC5
bapineuzumab		biologic drug				0.0124	APP
tolfenamic acid		chemical drug				0.00406	BIRC5,FLT1
grape seed extract		chemical drug				0.00711	APP,CREB1,MKI67
LDL		complex		-1.941	bias	0.0496	BCL2A1,CDK1,CXCL13,MKI67,NME1,S100A8,TANK
Ifn gamma		complex		-1.067	bias	0.0345	FLT1,FN1,LY96,SH2D1A
Ptprd		phosphatase				0.0126	BIRC5,CDK1
APH1A		peptidase				0.00518	APP,EGFR
GnRH analog		biologic drug		1.941		7.28e-05	BCL2A1,CDK1,CETN2,CLCN5,FLT1,FN1,GSTO1,KYNU,MKI67,NDUFV2,PSMA6,PSMB4,TWF1,VCP
IL12 (complex)		complex		-0.165	bias	0.0451	IL15,IL18,ITGAE,SH2D1A,XCL1,XPC
indoleacetic acid derivative		chemical reagent				0.0124	ARF4
ALKBH5		enzyme				0.0212	HUWE1,NCOR1,PRDX4,UBA1
CYTOR		other				0.00406	CREB1,EGFR
ZBTB10		other				0.00518	BIRC5,FLT1
BICC1		other				0.00221	EGFR,ERBB4
selumetinib		chemical drug				0.0497	BIRC5,TFAM
Flotillin		group				0.0124	EGFR
IRF2BPL		enzyme				0.0246	FASTKD2
KLK4		peptidase				0.00133	CCNG1,CDKN3,MKI67
USP42		peptidase				0.0246	MDM2
PHF1		transcription regulator				0.0407	CCNG1,MDM2
IRF2BP1		transcription regulator				0.0124	FASTKD2
FBXL7		enzyme				0.0124	BIRC5
TNS4		other				0.0124	EGFR
Jpx		other				0.0485	MTOR
RHOJ		enzyme				0.0227	ANXA1,MYH9
SQSTM1		transcription regulator				0.0239	IL15,IL18,RTN4
SAV1		other				0.00182	BIRC5,COL4A1,FN1
RFFL		enzyme				0.0366	MDM2
ECE2		peptidase				0.0124	APP
MCAT		enzyme				0.0124	LY96
ENTPD7		enzyme				0.0124	APP
LIN28A		other				0.0436	CDK1,TIA1
ZNF496		transcription regulator				0.0124	HBB
RER1		other				0.0246	APP
TTC7A		other				0.0246	EGFR
FBXO22		enzyme				0.0124	MDM2
FOXN2		transcription regulator				0.0124	HBB
FENDRR		other				0.0124	FN1
aleplasinin		chemical drug				0.0124	APP
Meg3		other				0.0485	FLT1
RBM17		other				0.0246	FN1
GLIPR2		other				0.0485	EGFR
SLC33A1		transporter				0.0246	IL18
RTN3		other				0.0246	APP
CPEB3		translation regulator				0.0366	EGFR
PRKAG3		other				0.0174	FBXO9,IL15,PEG3,RPL5,SLC25A36,SOX17
SLC9A6		transporter				0.0246	APP
artesunic acid		chemical drug				0.0227	BIRC5,EGFR
IGF2		growth factor				0.0193	BIRC5,CDK1,FN1,GRN,MDM2,RAD51AP1
FCHSD2		other				0.0124	EGFR
NACC2		transcription regulator				0.0124	MDM2
TBC1D16		other				0.0124	EGFR
SENP8		peptidase				0.0366	MDM2
1810019D21Rik		other				0.0366	CCNG1,S100A8,SYNE1
CHMP6		other				0.0124	EGFR
CALHM1		ion channel				0.0124	APP
E2F8		transcription regulator				0.00926	CDK1,ECT2
TLE3		other				9.55e-05	ATP5MF,ATP5PB,ETFA,NDUFAF2,NDUFAF4,NDUFC1,NDUFV2
ABCA2		transporter				0.0124	APP
RRP1B		transcription regulator				6.8e-05	ANAPC13,BIRC5,CCNG1,CDK1,EP300,MDM2,NCOA1,RPL6
IGF1R		transmembrane receptor		0.128	bias	0.0028	APP,ATP5MF,CDK1,CETN2,COL4A1,NDUFV2,NME1,PDCD10,S100A4,TFAM	86 (9)
RTN2		other				0.0246	APP
NLN		peptidase				0.0485	CREB1
USP50		other				0.0124	IL18
GSAP		peptidase				0.0124	APP
NLRP9		other				0.0124	IL18
ECE		group				0.0124	APP
Laminin (complex)		complex				0.016	APP,EGFR,FN1
SRC (family)		group				0.0265	FLT1,FN1,S100A4
TCF/LEF		group				0.0144	BIRC5,FN1
2-(3-chlorophenylamino)phenylacetic acid		chemical drug				0.000453	COL4A1,FN1
IRF2BP2		transcription regulator				0.0485	FASTKD2
USP24		peptidase				0.0485	EP300
AHCTF1		transcription regulator				0.0124	CETN2
ZDHHC21		enzyme				0.0124	APP
LRIG3		other				0.0485	ERBB4
NDST2		enzyme				0.0485	FN1
SPDEF		transcription regulator				0.0105	COL4A1,COL6A3,EGFR,SOX17
DPH5		enzyme				0.0163	CREB1,EP300
WDR1		other				0.0246	IL18
ZNF24		transcription regulator				0.0485	CDKN3
LIN9		other				0.0274	BIRC5,CDK1
NSD1		transcription regulator				0.0144	BLOC1S2,HBB
NAT8		transcription regulator				0.0246	APP
acetylcholinesterase inhibitor		chemical drug				0.0124	APP
HM13		peptidase				0.0124	APP
HNF1A-AS1		other				0.0227	BIRC5,HMGB2
PBRM1		other				0.00778	CDK1,MDM2
KLHL42		other				0.0366	FN1
DGCR5		other				0.0485	EGFR
ZDHHC7		enzyme				0.0246	APP
TRI-AAT9-1		other				0.0124	EGFR
E2F7		transcription regulator				0.0183	CDK1,ECT2
FAM3B		cytokine				0.0325	FN1,LGALS1
DHCR24		enzyme				0.0485	APP
EHT-1864		chemical reagent				0.00307	APP,FN1
MTSS1		other				0.0485	EGFR
BLOC1S5		other				0.0183	BLOC1S2,BLOC1S6
FZD8		G-protein coupled receptor				0.0205	BIRC5,FN1
SEMA7A		transmembrane receptor				0.00276	CCN3,FN1,IL18
SMG6		enzyme				0.0124	HBB
ARSB		enzyme				0.0246	EGFR
APH-1		group				0.0485	APP
FBXL2		enzyme				0.0124	APP
tetrahydrocurcumin		chemical - endogenous mammalian				0.0485	APP
CHF 5074		chemical drug				0.0124	APP
soy isoflavones		chemical drug				0.0246	MKI67
BCL6 peptide inhibitor		chemical drug				0.0246	BCL2A1
AURK		group				0.0239	MDM2,TRIAP1,XPC
TH17 Cytokine		group				0.0366	LGALS1
sepantronium		chemical drug				0.000899	BIRC5,EGFR
ganetespib		chemical drug				0.00307	CDK1,EGFR
Immunoglobulin		complex		-0.865		0.00577	AIF1,APP,ATP6V1E2,BCL2A1,BIRC5,CXCL13,FLNB,FN1,IFT80,IL18,ITGAE,MKI67,MTOR,RRBP1,S100A12,S100A8,TANK	97 (9)
BACE1-AS		other				0.0246	APP
botulinum toxin type A		biologic drug				0.0366	S100A4
BIIB021		chemical drug				0.0366	MDM2
nintedanib		chemical drug				0.0485	FN1
glucuronyl glucosamine glycan sulfate		chemical drug				0.0485	FN1
ataluren		chemical drug				0.0124	XPC
xanthohumol		chemical drug				0.0107	ANXA1,BIRC5,LY96
Ampa Receptor		complex				0.00221	EGFR,ERBB4
hyaluronidase		group				0.0246	FN1
HLA-B27		complex				0.0246	HLA-DQA1
RBM5		other				0.0181	ANXA1,NDUFV2,UBA1
Inflammasome		complex				0.0366	IL18
Inflammasome (Nalp3, Asc, Casp1)		complex				0.0246	IL18
MAPK8IP1		other				0.0299	APP,CGA
LAMTOR5		other				0.0109	MDM2,S100A4
CIB1		other				0.0124	CDK1
GDF1		growth factor				0.0124	SOX17
FBLIM1		other				0.0246	EGFR
SLC9A3R1		other				0.0299	EGFR,S100A4
MAP2K4		kinase				0.035	BIRC5,EGFR,MDM2
CSNK1E		kinase				0.0366	APP
SORCS1		transporter				0.0246	APP
baicalin		chemical - endogenous non-mammalian				0.0227	BIRC5,CCNG1,RBP1
E2F1		transcription regulator		1.121	bias	0.00409	BIRC5,CALM1 (includes others),CDK1,ECT2,FKBP3,FLT1,HMGB2,MDM2,NDUFC1,PCLAF,PPP1R26,TFAM,VCP,XPC	85 (12)
IRS1		enzyme				0.0235	COL4A1,COL6A3,COL7A1,SPARCL1,TFAM
BMS-754807		chemical drug		1.982		4.53e-06	BIRC5,EGFR,ERBB4,MKI67
STMN2		other				0.0124	APP
PCNA		enzyme				0.0246	EP300
TFAP2A		transcription regulator		-0.037		4.25e-05	ANXA1,BIRC5,BLOC1S6,CGA,COL7A1,EGFR,RPL6,SLC19A1	67 (4)
HOXA11		transcription regulator				0.0274	ANXA1,EGFR
PGF		growth factor				0.0141	BIRC5,CDK1,FLT1
IGF1		growth factor		-1.167	bias	0.0401	APP,BCL2A1,BIRC5,CCNG1,CDK1,CREB1,FN1,HBB,IL18,MDM2,MKI67
vemurafenib		chemical drug				0.0436	BIRC5,TFAM
PF-3084014		chemical drug				0.00642	BIRC5,EGFR
GSK0660		chemical reagent				0.0485	FN1
cercosporin		chemical - endogenous non-mammalian				0.00642	BIRC5,FN1
AR-12		chemical - kinase inhibitor				0.0246	EGFR
TFEC		transcription regulator				0.00133	COL6A3,MYH9,PSMA6
PTEN		phosphatase		1.469		0.0069	ANXA1,ARF4,BIRC5,CENPS/CENPS-CORT,CXCL13,EGFR,EP400,FLT1,FN1,MDM2,MKI67,MTOR,NDUFC1,NME1,PLXNB2,RANGAP1,SMARCA4	81 (8)
SPON1		other				0.0246	APP
PACSIN2		transporter				0.0124	EGFR
GMNN		transcription regulator		-1	bias	0.0196	BMPR1A,KIF16B,PEG3,SOX17
SETD2		enzyme				0.00913	FLT1,RTN4,SOX17
REL		transcription regulator		-0.875	bias	0.00979	APP,BCL2A1,BIRC5,CLDN10,CMPK1,EXOSC1,FN1,IL18	62 (5)
S100B		other				0.0205	APP,MDM2
TTR		transporter				0.0485	APP
NRF1		transcription regulator		-1.934	bias	0.0105	HBB,TFAM,TFB1M,TFB2M
KLC1		other				0.0124	APP
CDK1	-3.569	kinase				0.025	BIRC5,CDK1
MST1		growth factor				0.00394	BIRC5,IL15,IL18
AGT		growth factor		0.509	bias	0.0448	ANXA1,CDK1,COL4A1,CREB1,EGFR,FLT1,FN1,HMGB2,IL15,IL18,SPTSSA
IL11		cytokine				0.0382	BCL2A1,IL15,IL18
MKNK1		kinase		1	bias	0.0368	FLNB,NCDN,PLXNB2,SFR1
ADRA2B		G-protein coupled receptor				0.000899	FLT1,MKI67
HLTF		transcription regulator				0.0246	HBB
DAPK3		kinase				0.0246	BIRC5
DNMT1		enzyme				0.0368	BIRC5,CDK1,RGS10,SOX17
SLC11A2		transporter				0.0246	APP
COL3A1		other				0.0366	FN1
IL10		cytokine		-0.754		0.0117	BCL2A1,BMPR1A,CXCL13,HMGB2,IL18,ITGAE,LGALS1,LY96,MKI67,S100A8,TREM1,XCL1
HOXA10		transcription regulator		1.508		1.84e-05	CHERP,EGFR,ELOC,FKBP3,FLT1,FN1,HLA-DQA1,PEG3,RBP1,S100A12,SNRPE
HSP90AA1		enzyme				0.00642	BIRC5,FN1	48 (4)
PSME3		peptidase				0.0485	MDM2
SERPINA3		other				0.00307	APP,EGFR
HIF1A		transcription regulator		0.041	bias	0.00899	BIRC5,CABIN1,CCN3,EGFR,ERBB4,FLT1,FN1,HUWE1,IL15,LGALS1,SUMO1,TFAM
SPZ1		transcription regulator				0.0274	FN1,MKI67
RPL13A		other				0.0366	CXCL13
KRT1		other				0.0124	IL18
GGA1		transporter				0.0485	APP
G0S2		other				0.0485	SLC19A1
APBA1		transporter				0.0246	APP
PTPA		phosphatase				0.0246	VCP
RASSF5		other				0.0466	BZW1,PCMT1
CSH1/CSH2		other				0.0485	BIRC5
LINC00963		other				0.0351	EGFR,FN1
PKIA	-2.084	other				0.0485	FN1
ADAM10		peptidase				0.0293	APP,EGFR,HPRT1,XCL1
TRAF2		enzyme				0.0196	CDK1,EGFR,PLBD1,REEP3
PHLPP1		enzyme				0.025	IL15,IL18
FN1	2.004	enzyme		-0.723	bias	0.017	APP,BIRC5,EGFR,FN1,ITGAE,MTOR,SMARCA4
GSTA4		enzyme				0.0366	CDK1
NCL		other				0.0436	HBB,MDM2
MAPT		other				9.26e-05	AIF1,AP1B1,APP,ARF4,ATP5PB,CFL2,DNAJC5,EIF5A2,HUWE1,MTOR,NDUFV2,NME1,SPTAN1,SYNE1,TUBA1B
FBXL20		other				0.0124	APP
VEGFA		growth factor		-0.933	bias	0.00465	ATP5MF,BCL2A1,BIRC5,ETFA,FLT1,FN1,MKI67,NME1,TMSB10/TMSB4X,XCL1	71 (5)
SMAD7		transcription regulator		-1.342		0.0408	BMPR1A,CDK1,COL6A3,FN1,SOX17
IRF4		transcription regulator		0.378		0.00882	CDK1,FLT1,PSMA1,RPL6,SMARCA4,TMSB10/TMSB4X,XCL1
NUMB		other				0.00156	APP,CDK1,EGFR	73 (7)
IL4		cytokine		1.575	bias	0.0141	ANXA1,BIRC5,CDK1,COL6A3,FLNB,FLT1,FN1,GCN1,GNPNAT1,IL15,IL18,ITGAE,LGALS1,MKI67,MRPS10,MYH9,PLBD1,PSMA6,S100A8,SH2D1A,XCL1
MC4R		G-protein coupled receptor				0.0299	PSMA1,PSMA4
FLI1		transcription regulator				0.0414	HBB,MDM2,SRGN
AGRP		other				0.00518	PSMA1,PSMA4
SH3KBP1		other				0.00926	BCL2A1,FN1
ERCC4		enzyme				0.0001	EP300,FN1,HPRT1
CTBP2		transcription regulator				0.0227	HBB,MDM2
CCL2		cytokine		-1.103		0.0264	BIRC5,IL15,IL18,MKI67
ATG5		other				0.0497	APP,RTN4
MOS		kinase				0.0124	CDK1
PGRMC1		transmembrane receptor				0.000899	BCL2A1,EGFR
SYNJ1		phosphatase				0.0124	APP
IGF2BP1		translation regulator				0.00843	COL6A3,HBB,LGALS1
APBB1		transcription regulator				0.0144	APP,EGFR
TAF1		transcription regulator				0.0205	BCL2A1,CDK1
miR-17-5p (and other miRNAs w/seed AAAGUGC)		mature microRNA				0.0449	APP,BIRC5,CREB1
miR-302b-5p (and other miRNAs w/seed CUUUAAC)		mature microRNA				0.0124	BIRC5
miR-100-5p (and other miRNAs w/seed ACCCGUA)		mature microRNA				0.0163	MTOR,SOX17
mir-1		microRNA		-0.156	bias	0.0133	CREB1,FN1,RRBP1,SMARCA4,TWF1
miR-381-3p (and other miRNAs w/seed AUACAAG)		mature microRNA				0.0124	BIRC5
miR-2682-5p (and other miRNAs w/seed AGGCAGU)		mature microRNA				0.0366	CREB1
miR-34a-5p (and other miRNAs w/seed GGCAGUG)		mature microRNA		1.755	bias	0.00628	APP,BIRC5,CDK1,CREB1,SERPINB8,TBC1D19
miR-296-3p (miRNAs w/seed AGGGUUG)		mature microRNA				0.0246	CREB1
mir-17		microRNA		-1.067	bias	0.0188	APP,EP300,FN1,MDM2
miR-16-5p (and other miRNAs w/seed AGCAGCA)		mature microRNA		0.685	bias	0.0434	CFL2,EGFR,GRN,OSGEPL1,RTN4,TIA1
mir-27		microRNA		-0.246	bias	0.00687	BIRC5,BMPR1A,EGFR,FLT1	4 (2)
miR-7a-5p (and other miRNAs w/seed GGAAGAC)		mature microRNA				0.0299	EGFR,SYNE1
mir-192		microRNA				0.025	FN1,MDM2
miR-19b-3p (and other miRNAs w/seed GUGCAAA)		mature microRNA				0.0144	BIRC5,ERBB4
miR-292-3p (and other miRNAs w/seed AGUGCCG)		mature microRNA				0.0246	BIRC5
miR-181a-1-3p (and other miRNAs w/seed CCAUCGA)		mature microRNA				0.0124	BIRC5
mir-137		microRNA				0.00112	APP,KDM4A,SOX17
mir-431		microRNA				0.0366	FN1
mir-122		microRNA		1.044	bias	0.0283	CCNG1,CDC42BPB,CREB1,GNPNAT1
miR-542-5p (miRNAs w/seed CGGGGAU)		mature microRNA				0.0124	EGFR
mir-463		microRNA				0.0124	BIRC5
mir-194		microRNA				0.0183	MDM2,SUMO2
mir-214		microRNA				0.0379	BIRC5,CREB1
mir-605		microRNA				0.0246	MDM2
NEDD8		enzyme				0.0485	ETFA
mir-634		microRNA				0.00518	BIRC5,TFAM
miR-199a-3p (and other miRNAs w/seed CAGUAGU)		mature microRNA				0.00242	CREB1,FN1,MTOR
miR-199a-5p (and other miRNAs w/seed CCAGUGU)		mature microRNA		-1.982	bias	0.014	BIRC5,COL4A1,FN1,MYH9
mir-197		microRNA				0.0485	IL18
mir-32		microRNA				0.0485	MDM2
mir-471		microRNA				0.0124	BIRC5
MIR4767		microRNA				0.0246	EGFR
miR-1-3p (and other miRNAs w/seed GGAAUGU)		mature microRNA		1	bias	0.0325	ARF4,EGFR,GNPNAT1,SYNE1,TMSB10/TMSB4X,TWF1
let-7a-5p (and other miRNAs w/seed GAGGUAG)		mature microRNA		0.557	bias	0.0285	BIRC5,CIAO2A,COL4A1,PRRC2A,S100A4,SPCS3
miR-486-5p (and other miRNAs w/seed CCUGUAC)		mature microRNA				0.0227	TWF1,WDFY3
mir-486		microRNA				0.025	TWF1,WDFY3
miR-659-3p (miRNAs w/seed UUGGUUC)		mature microRNA				0.0124	GRN
TRAF3		enzyme		1.067		0.0264	CXCL13,EGFR,PLBD1,REEP3
RTN1		other				0.0124	APP
PPP2R5E		phosphatase				0.0124	FN1
AKT1		kinase		1.016	bias	0.0331	BCL2A1,BIRC5,COL4A1,EP300,FN1,HMGB2,MDM2,VCP
TLR2		transmembrane receptor		-1.581	bias	0.0325	APP,FN1,HLA-DQA1,IL15,IL18,TREM1
ARF3		enzyme				0.0124	APP
ADAM12		peptidase		1.969		0.014	COL6A3,EGFR,OMD,SPARCL1
INPP1		phosphatase				0.0366	SNRPE
Tardbp		transcription regulator				0.0366	ERBB4
CD44		other		0.426	bias	0.0159	BIRC5,CCNG1,EP300,FN1,LGALS1,VCP,XCL1
AGER		transmembrane receptor		-0.225		0.0128	APP,COL4A1,FLT1,S100A8
CHEK2		kinase				0.000929	BIRC5,CCNG1,MDM2	83 (11)
FERMT2		other				0.0246	FN1
TOPORS		enzyme				0.0485	MDM2
MMP12		peptidase				5.96e-09	APP,CAPZA1,CAPZA2,MYH9,PSMA1,PSMA3,PSMA5,PSMA6,SPARCL1,VCP
BGN		other				0.0436	CXCL13,EGFR
JUN		transcription regulator		0.811	bias	0.0437	ANXA1,APP,BCL2A1,CALM1 (includes others),CCN3,CDK1,CGA,EGFR,FN1,MDM2,SLC19A1
CD4		transmembrane receptor				0.0107	CXCL13,IL15,ITGAE
RPS14		translation regulator				0.0366	S100A8
LGMN		peptidase				0.00149	APP,EGFR
MTA3		transcription regulator				0.0407	FN1,MDM2
TIAL1	-1.774	transcription regulator				0.00149	HBB,TIA1
RTN4	-2.533	other				0.0265	APP,CAPZA2,RTN4
PTGER2		G-protein coupled receptor		-0.403	bias	0.00169	APP,CDKN3,ECT2,HUWE1,MKI67,TREM1
SFRP4		transmembrane receptor				0.0163	BIRC5,FN1
LGALS3BP		transmembrane receptor				0.00926	APP,FN1
ZNF106		other				0.017	LGALS1,RTN4,S100A8
MTA2		transcription regulator				0.0407	HBB,MDM2
SNX17		transporter				0.0485	APP
GAK		kinase				0.0124	EGFR
(3E)-1-[(1S)-1-(4-fluorophenyl)ethyl]-3-[[3-methoxy-4-(4-methylimidazol-1-yl)phenyl]methylidene]piperidin-2-one		chemical reagent				0.0124	APP
MED1		transcription regulator				0.0479	BIRC5,CDK1,HPRT1,MDM2,SMARCA4
GW 6471		chemical reagent				0.0366	EP300
PDE4A		enzyme				0.0485	FN1
ECE1		peptidase				0.0246	APP
CD84		other				0.0246	IL18
CARD8		other				0.0366	BCL2A1
CDKN2A		transcription regulator		0.817		0.00035	BIRC5,CCNG1,CDK1,CXCL13,HMGB2,IL15,MDM2,MKI67,PEG3,PSMA5,RAD51AP1,SOX17	83 (13)
RBX1		enzyme				0.00307	BIRC5,CDK1
H2AX		transcription regulator				0.016	NDUFB8,TFAM,TFB2M
atacicept		biologic drug				0.0124	IL15
LY2811376		chemical drug				0.0124	APP
NCSTN		peptidase				0.00988	APP,EGFR,GRN
IDE		peptidase				0.0246	APP
ATXN1		transcription regulator				0.025	APP,HMGB2
PLAU		peptidase		-0.391	bias	0.00164	EGFR,FLT1,FN1,MDM2,S100A8	98 (11)
EIF4E2		translation regulator				0.0246	EGFR
CYP4A11		enzyme				0.00406	FN1,S100A8
EGFR	1.664	kinase		0.537	bias	0.0233	ANXA1,APP,BIRC5,CAPZA2,CDK1,CLK1,EGFR,ERBB4,GRN,NDUFB8,PSMB4,UBA1
LINC00853		other				0.0124	CMPK1
COL5A1		other				0.0485	FN1
SUB1		transcription regulator				0.00538	ADGRL1,MDM2,NDUFB8
HUNK		kinase				0.0485	EGFR
RBP7		other				0.0124	RBP1
TNFRSF11A		transmembrane receptor				0.0274	CXCL13,FN1
MET		kinase		-1.856	bias	0.0264	CDK1,FN1,IL15,IL18,MDM2
CDH1		other		0.691		8.87e-05	BIRC5,EGFR,ERBB4,FN1,MTOR,S100A4,XPC	86 (8)
KRAS		enzyme		-0.173		0.00893	APP,ARPC3,ARPP19,BCL2A1,BIRC5,COL4A1,EGFR,FN1,GRN,MDM2,NFYB,PEG3,PRDX4,S100A4,SOX17,ST3GAL6,UBA1,VCP	87 (10)
PPARGC1A		transcription regulator		-1.593		0.0363	ATP5MF,CALM1 (includes others),COL6A3,EGFR,IL18,NDUFB8,NDUFV2,SPARCL1,TFAM
TOB1		transcription regulator				0.0215	HUWE1,MKI67,SPDL1
APBA2		transporter				0.0124	APP
COL4A3		other				0.0351	COL4A1,FN1
SSTR5		G-protein coupled receptor				0.0485	MKI67
AIMP2		other				0.00778	EGFR,MKI67
KLF4		transcription regulator		0.912	bias	0.0143	AIF1,BMPR1A,CCN3,FLT1,FN1,KIF16B,PEG3,SOX17,TIA1
DPF2		transcription regulator				0.0124	CXCL13
FOXM1		transcription regulator		-1.489	bias	0.00773	ANXA1,BIRC5,CDK1,CDKN3,FLT1,MKI67	78 (9)
SKIL		transcription regulator				0.017	CLDND1,COL4A1,SOX17
HSPA4		other				0.0366	APP
SOX1		transcription regulator		-1	bias	0.0128	BMPR1A,KIF16B,PEG3,SOX17
BCL2		transporter		1		0.0111	AIF1,CCNG1,CDK1,IL15,MDM2
ITM2B		other				0.0246	APP
GRM1		G-protein coupled receptor				0.00518	BIRC5,MTOR
AKR1B1		enzyme				0.0205	BIRC5,MKI67
TP73		transcription regulator		0.076		0.00526	BIRC5,CCNG1,CDK1,CDKN3,CLDN10,EGFR,ELOC,FLT1,FN1,GRN,MDM2,RTN4	85 (11)
SLC29A1		transporter				0.0227	CCNG1,MDM2
CDKN1A		kinase		0.717	bias	1.5e-06	APP,BIRC5,CDK1,CDKN3,COL4A1,FN1,GRN,GSTO1,H2AZ1,HMGB2,MDM2,MKI67,PCLAF,SPDL1,TREM1	78 (9)
PSEN1		peptidase				0.0262	APP,ARF4,CFL2,DNAJC5,EGFR,EIF5A2,MTOR,NME1,SPTAN1,TUBA1B
PIN1		enzyme		-0.218		0.0174	BCL2A1,FN1,MDM2,TFAM
ONECUT1		transcription regulator				0.0246	ARL1,CXCL13,GBF1,HMGB2,NDUFAF4,PSMA1,SERPINB8,VCP
NFE2L2		transcription regulator		-1.86	bias	0.00359	FN1,GSTO1,HPRT1,PKIA,PSMA1,PSMA4,PSMA5,PSMA6,PSMB4,PTPRB,SRGN,TFAM,VCP
VDR		transcription regulator		-0.937		0.00295	CENPS/CENPS-CORT,COL4A1,EGFR,H2AZ1,IL18,LGALS1,NDUFV2,RAD51AP1,S100A8	41 (4)
HNF4A		transcription regulator				7.26e-08	APP,ARL1,BLOC1S6,CAPZA2,CCNG1,CDC42BPB,CDK1,CENPU,CETN2,CFL2,CHERP,CLDND1,CLPB,CRYZL1,DTWD1,FASTKD2,FKBP3,GBF1,GSTO1,HMGB2,IL15,JTB,KLRF1,MDM2,MRPL32,MSMB,NAA38,NCOR1,NME1,ORMDL1,PCMT1,PDCD10,PRRC2A,PSMA1,PSMA3,PSMA5,RANGAP1,RBM18,RSL24D1,SEC61B,SEPSECS,SERPINB8,SLIRP,SOX17,SPCS3,SPTSSA,SUMO2,TADA1,TAF11,TFB1M,TFB2M,TIA1,TPRKB,TSNAX,UBE2W,ZNF277
S100A6		transporter				0.00538	CDK1,CDKN3,EXOSC8
TIA1	-1.929	other				0.000488	CALM1 (includes others),HBB,TIAL1
NRAS		enzyme				0.0124	CCNG1,CDKN3,FN1,LGALS1,MKI67,PKIA,ZNF32
SP4		transcription regulator				0.00538	BIRC5,EGFR,FLT1
anatabine		chemical - endogenous non-mammalian				0.0485	IL18
namitecan		chemical drug				0.0124	EGFR
USP8		peptidase				0.00778	APP,EGFR
MYOD1		transcription regulator				0.0126	CADPS2,CDK1,COL4A1,EGFR,MKI67,PCLAF,PSMB4,SELENOW
S100A4	-1.67	other				0.016	FN1,MDM2,S100A8
GGA3		transporter				0.0485	APP
PTAFR		G-protein coupled receptor				0.0299	BIRC5,EGFR
E2F3		transcription regulator		-1.664	bias	0.0236	BIRC5,CDK1,HMGB2,PCLAF,S100A8,SPARCL1
TP63		transcription regulator		0.378	bias	0.0387	CCNG1,CDK1,COL4A1,EGFR,FN1,MDM2,MKI67,S100A4,S100A8,TIPIN,XPC
SRC		kinase		0.218	bias	0.0185	CDK1,CGA,EGFR,FN1,SUMO1
EZH2		transcription regulator		1.461		0.0112	CLDN10,COL4A1,EGFR,EP300,ERBB4,FLT1,NME1,NME5,S100A4,S100A8,SOX17
PLPP3		phosphatase				0.0246	FN1
CLN5		other				0.0124	APP
BACE2		peptidase				0.0124	APP
SNCA		enzyme		-1.982		0.111	AIF1,CCN3,EGFR,EP300,HLA-DQA1,PSMA3,PTPRB
LRIG1		other				0.00221	EGFR,ERBB4
DEGS1		enzyme				0.0124	EGFR
MMP7		peptidase				0.00778	ERBB4,FLT1
N6-methyl-(R)-roscovitine		chemical reagent				0.0124	APP
opaganib		chemical drug				0.0366	APP
NFE2L1		transcription regulator				0.00109	PSMA1,PSMA6,TFAM,XPC
archazolid B		chemical - endogenous non-mammalian				0.0124	GRN
RNASEH1		enzyme				0.0485	PSMB4
IGSF1		other				0.0485	CGA
AP2A1		transporter				0.0485	APP
E2F4		transcription regulator				0.00221	CALM1 (includes others),CDK1,ECT2,EXOSC8,H2AZ1,MKI67,PCLAF,RAD51AP1,XPC
RTN4R		transmembrane receptor				0.00149	APP,RTN4
FAS		transmembrane receptor		-1.974		0.00742	BCL2A1,BIRC5,CABIN1,COL4A1,COL6A3,CREB1,FLT1,IL18,S100A12,TIAL1,XPC
GNRHR		G-protein coupled receptor				0.00778	CGA,EGFR
NEK4		kinase				0.0246	MDM2
PIGT		enzyme				0.0366	PIGK
RB1		transcription regulator		-0.894		0.00742	BIRC5,CDK1,COL4A1,FLT1,FN1,GSTO1,HMGB2,MTOR,NDUFB8,NME1,PCLAF,RAD51AP1,TREM1	83 (9)
QPCT		enzyme				0.0124	APP
FGF2		growth factor		-0.599	bias	0.017	BIRC5,CAPZA2,CCN3,EGFR,FLT1,FN1,MDM2,MKI67,S100A4,S100A8,SOX17
NCAM1		other				0.0183	EGFR,NFYB
KLK6		peptidase				0.0485	APP
CTNNAL1		other				0.0485	FN1
CCN2		growth factor		1.994	bias	0.0103	BCL2A1,BIRC5,CCN3,FLNB,FN1
GATA6		transcription regulator		0.37		0.0369	BMPR1A,COL4A1,CXCL13,DSCC1,MYH9,SOX17
TGFB1		growth factor		0.565		0.00477	APP,ARF4,BIRC5,CALM1 (includes others),CCN3,CDK1,CDKN3,CNIH1,COL4A1,COL6A3,COL7A1,CXCL13,EGFR,FLNB,FLT1,FN1,HLA-DQA1,IL15,IL18,ITGAE,MDM2,MKI67,MSMB,MYH9,NME1,PRDX4,RAD51AP1,S100A4,SAR1A,SEC61B,SPARCL1,ST3GAL6,TIA1,TYW3,WDFY3,XPC	112 (14)
INSR		kinase		-1.982	bias	0.00233	ATP5MF,BCL2A1,BIRC5,CDK1,COL6A3,ETFA,GRN,LGALS1,MDM2,NDUFV2,RAD51AP1,RPL5,TFAM	70 (5)
LSM1		other				0.0485	CDK1
IND S1		chemical - kinase inhibitor				0.0299	ETFA,PSMA1
Ly6a (includes others)		other				0.0366	APP
WASHC1		other				0.0246	EGFR
CDKN3	-2.294	phosphatase				0.00518	CDK1,PEG3
DDX17		enzyme				0.0183	MDM2,S100A4
NOX1		enzyme				0.0299	EGFR,FLT1
GGT1		enzyme				0.0485	EGFR
BIRC5	-1.732	other				0.000636	BIRC5,CXCL13,FN1,HLA-DQA1,MDM2	78 (10)
APLP2		other				0.0485	EGFR
HNRNPH1		other				0.0181	ATP5PB,NDUFAF2,TMEM70
FKBP1B		enzyme				0.0366	MTOR
SORL1		transporter				0.0246	APP
SOX3		transcription regulator		-1	bias	0.0174	BMPR1A,KIF16B,PEG3,SOX17
SENP1		peptidase				0.00487	S100A8,SUMO1,TFAM
ADAMTS12		peptidase				0.0407	LGALS1,S100A8
BRD7		transcription regulator				0.00276	CCNG1,FN1,MDM2	75 (8)
VPS25		other				0.0124	EGFR
ANLN		other				0.0239	MDM2,TRIAP1,XPC
KLF7		transcription regulator				0.0485	HBB
IND S7		chemical - kinase inhibitor				0.0466	ETFA,PSMA1
SNX1		transporter				0.0366	EGFR
MEL S3		chemical - kinase inhibitor				0.0497	ETFA,PSMA1
ATXN3		peptidase				0.0109	APP,CREB1
RIPK1		kinase		-1.504	bias	0.000252	APP,BIRC5,EGFR,GRN,MDM2
HTT		transcription regulator				0.00154	APP,ARPP19,ATP5MF,COL4A1,COL6A3,CREB1,EP300,FN1,HMGB2,HUWE1,IL15,MTOR,NDUFB8,NFIC,PSMA5,PSMB4,PTPN23,SPTAN1,TFAM
UBE2M		enzyme				0.0246	ETFA
MME		peptidase				0.0485	APP
TCF4		transcription regulator		0.333		0.000531	ADAT2,BIRC5,BMPR1A,CDK1,CDKN3,CREB1,EXOSC1,FN1,HMGB2,IL15,MKI67,PRDX4,RPL22L1,TIA1
HSPA5		enzyme				0.0252	APP,BIRC5,EGFR
LETMD1		other				0.0485	MDM2
CASR		G-protein coupled receptor		-0.781	bias	5.34e-05	BIRC5,CENPS/CENPS-CORT,COL4A1,EGFR,H2AZ1,LGALS1,NDUFV2,RAD51AP1,S100A8	67 (4)
LPAR3		G-protein coupled receptor				0.0485	EGFR
PPP3CA		phosphatase				0.00332	APP,CGA,FN1,GRN,S100A4
CREB3		transcription regulator				0.0205	ANXA1,ARF4
RECQL		enzyme				0.0366	HBB
MTHFR		enzyme				0.0246	APP
MPG		enzyme				0.0124	HPRT1
NFKB1		transcription regulator		-0.174	bias	0.0108	APP,BCL2A1,EGFR,FN1,IL18,LGALS1,MDM2,SAR1A,TANK
NOS2		enzyme		-0.666		0.0311	APP,BCL2A1,BIRC5,COL4A1,HMGB2,S100A8
BIN1		other				0.0246	APP
S3I-1757		chemical reagent				0.0485	BIRC5
IL15	-2.705	cytokine				0.0497	ANXA1,CALM1 (includes others),ELOC,EXOSC8,IL15,MKI67,NME1,PRDX4,PSMA5,SRGN
BMP7		growth factor		-1.159	bias	0.00622	BIRC5,BMPR1A,EGFR,FN1,NUDT13,S100A4,TFAM
tazemetostat		chemical drug		0.36		0.00434	BMPR1A,CREB1,EGFR,FN1,KIF7,LGALS1,NCOR1,RCHY1,RTN4,SPTAN1
FOXO3		transcription regulator		-1.172		0.0103	ANXA1,BIRC5,CDKN3,COL4A1,FLNB,FN1,MKI67,PTPRB,RTN4,TIPIN
VSNL1		other				0.0485	CREB1
HNRNPD		transcription regulator				0.0126	FLT1,HBB
RPS9		translation regulator				0.0124	CDK1
GRN	1.645	growth factor				0.0299	APP,GRN
VDAC1		ion channel				0.0366	APP
PAX3		transcription regulator				0.0115	ANXA1,APP,MDM2,MED21,PKIA,SRGN,TIA1
CUL4B		other				0.0107	COL4A1,NME1,PSMA1
NECAB3		other				0.0124	APP
MMP1		peptidase				0.0292	FN1,MDM2,S100A4
BRCA1		transcription regulator		-0.296		0.00722	BIRC5,CCNG1,EGFR,EP300,HBB,MDM2,XPC	79 (9)
ARCN1		other				0.0124	APP
ROR2		kinase				0.016	BIRC5,CDKN3,MDM2,TPRKB
ribociclib		chemical drug				0.0124	MKI67
EPHA2		kinase				0.0227	EGFR,GRN
ABL1		kinase				0.0132	CGA,MDM2,NME1
HRAS		enzyme		-0.14		0.0226	APP,BIRC5,CCNG1,CDK1,CGA,COL4A1,EGFR,EIF5A2,FN1,GRN,ITGAE,MDM2,RTN4,S100A4,TMSB10/TMSB4X
GRID2		ion channel				0.0124	CDK1
ARAP1		other				0.0124	EGFR
cetuximab/radiotherapy		biologic drug				0.0366	FLT1
PARD6A		other				0.0366	ECT2
BACH1		transcription regulator				0.0227	CALM1 (includes others),HBB
ERBB2		kinase		-0.767		0.00162	BIRC5,CAPZA2,CDK1,CDKN3,COL4A1,COL6A3,COL7A1,EGFR,ERBB4,FLT1,FN1,HMGB2,LGALS1,MDM2,MKI67,MSMB,PEG3,PTPRB,RAD51AP1,S100A4,SPARCL1,ST3GAL6,TREM1	87 (12)
EDN1		cytokine		1.872	bias	0.000895	ANXA1,BCL2A1,CDK1,COL4A1,COL7A1,EGFR,FN1,GRN,IL18	111 (13)
TSN		other				0.0485	TSNAX
ITM2C		other				0.0124	APP
SJN 2511		chemical reagent				0.0366	SOX17
IL6		cytokine		-1.512	bias	0.0369	ANXA1,APP,BIRC5,CDK1,CDKN3,CXCL13,EGFR,FN1,HLA-DQA1,IL15,LGALS1,LY96,MKI67,MTOR,PCLAF,SNX10
ADAM15		peptidase				0.0126	EGFR,FLT1
troxerutin		chemical drug				0.0246	CDK1
BTA-EG4		chemical reagent				0.0124	APP
SMARCA4	1.772	transcription regulator		-1.839	bias	0.000961	BCL2A1,BIRC5,CLDND1,CLK1,COL7A1,FLNB,FN1,GSTO1,HBB,LGALS1,PKIA,RBP1,SERPINB8,SMARCA4,SOX17,TFB1M,TREM1,TWF1
VPS26A		transporter				0.0485	APP
NAB2		transcription regulator				0.025	FLT1,FN1
CK-666		chemical reagent				0.0246	IL18
SP110		transcription regulator		0		0.00827	GRN,IL18,LY96,MYH9,SMARCA4,TIA1
PLCD4		enzyme				0.0246	EGFR
CYP2J2		enzyme				0.0274	EGFR,NME1
NFKBIA		transcription regulator		-0.113		0.0491	ATP5MF,BCL2A1,CAPZA2,FN1,GRN,IL15,MDM2,RBP1,S100A8,UBA1
RARA		ligand-dependent nuclear receptor		-1.974		0.0156	BIRC5,CDK1,CDKN3,CENPU,EIF5A2,LGALS1,MND1,RBP1,SLC25A36,SOX17
ginsenoside Rg3		biologic drug				0.0124	APP
DYSF		other				0.0167	ANXA1,FN1,HLA-DQA1,S100A4
MTPN		transcription regulator		-1.342	bias	0.0035	ANXA1,BCL2A1,CDK1,FN1,S100A8
PICALM		other				0.0246	APP
EHMT2		transcription regulator				0.0306	BIRC5,FN1,MDM2
PAK3		kinase				0.0124	APP
ZBTB17		transcription regulator				0.0188	CDK1,ECT2,MKI67,SGO1
CTNNB1		transcription regulator		0.232	bias	0.0037	ANXA1,APP,BIRC5,BRMS1L,CALM1 (includes others),COL4A1,EGFR,FN1,ORC4,PEG3,PRRC2A,RPL5,RPL6,S100A4,S100A8,SELENOW,SOX17,SUMO1,TIA1,TIAL1,TPRKB,UBA1	77 (7)
Hbb-b1		transporter		-1.342	bias	0.00598	ATP5MF,FN1,NDUFB8,NDUFC1,NDUFV2
CBX3		transcription regulator				0.0274	BIRC5,CDK1
EEF1A1		translation regulator				0.0366	S100A4
SNRPE	-1.631	other				0.0246	MTOR
DIABLO		other				0.00406	BIRC5,MKI67
CCR2		G-protein coupled receptor		1.342	bias	0.00296	APP,COL4A1,COL6A3,CXCL13,FN1,IL18	86 (7)
EDA		cytokine				0.00518	EGFR,MKI67
HIC1		transcription regulator				0.0398	BBOF1,CCN3,SRGN
HMGA2		enzyme				0.0274	BCL2A1,IL15
LRRFIP1		transcription regulator				0.0485	EGFR
NAT8B		enzyme				0.0246	APP
NEDD4		enzyme				0.0183	FN1,MDM2
RANBP2		enzyme				0.0124	FN1
TBX2		transcription regulator		-1		0.0146	CDK1,PCGF6,SGO1,TIPIN
BRD4		kinase		-0.845	bias	0.00883	ADAT2,COL4A1,FN1,NME1,SLC19A1,SMARCA4
KLK5		peptidase				0.0183	IL18,S100A8
SNRPA		other				0.0246	APP
TREM2		transmembrane receptor				0.0227	APP,TREM1
H2BC3		other				0.0246	SOX17
GEMIN7		other				0.0124	SNRPE
NOLC1		transcription regulator				0.0366	MDM2
1-[2,3-bis(furan-2-yl)quinoxalin-6-yl]-3-(4-bromophenyl)urea		chemical reagent				0.0485	BIRC5
WASF1		other				0.0366	APP
(+)-R-3-(4-chlorophenyl)-3-(1-hydroxymethylcyclopropylmethoxy)-2-(4-nitrobenzyl)-2,3-dihydroisoindol-1-one		chemical reagent				0.0366	MDM2
RTC14		chemical reagent				0.0124	XPC
SHC3		kinase				0.0124	APP
napabucasin		chemical drug				0.0449	BIRC5,ETFA,HPRT1
carotuximab		biologic drug				0.0485	TFAM
SB-657510		chemical reagent				0.0366	MTOR
TP53		transcription regulator		0.507		5.95e-05	ANXA1,AP1B1,APP,ATP5PB,BCL2A1,BIRC5,CCNG1,CDK1,CDKN3,COL4A1,COL7A1,EGFR,ETFA,FKBP3,FN1,H2AZ1,HLA-DQA1,HMGB2,MDM2,MKI67,MYH9,NME1,PCLAF,PEG3,PLXNB2,PSMA1,RAD51AP1,RANGAP1,RCHY1,RPL5,S100A4,SEC61B,SH2D1A,SLC19A1,SPDL1,SUMO1,TANK,TFAM,TFB1M,TFB2M,TMSB10/TMSB4X,TRIAP1,UBA1,XPC	89 (11)
WT1		transcription regulator		-0.056		0.0273	BCL2A1,CMPK1,COL4A1,EGFR,ETFA,MDM2,NME1
LHX4		transcription regulator				0.0366	CGA
CD28		transmembrane receptor		-1.387	bias	0.000152	ANXA1,AP1B1,BCL2A1,BZW1,CLK1,CXCL13,HUWE1,PRDX4,PSMA5,PSMA6,RPL6,SEC61B,SRGN,XCL1
CNTNAP1		other				0.0124	APP
ESR1		ligand-dependent nuclear receptor		-0.601		0.0271	BIRC5,CCN3,CCNG1,CDC42BPB,CDK1,CDKN3,CENPU,CFL2,CGA,CREB1,EGFR,EIF5A2,EP300,ERBB4,LGALS1,MDM2,MKI67,MND1,NCOA1,NFYB,NME1,PRKAA1,RRBP1,SLC25A36,SPDL1,SPTAN1
COLQ		other		0		0.0105	COL4A1,COL6A3,COL7A1,FN1
PTGES		enzyme				0.0382	ANXA1,BIRC5,FLT1
SCGB1A1		cytokine				0.00211	COL4A1,FN1,S100A8
ECM1		transporter				0.0183	GRN,S100A4
NGB		transporter				0.0246	APP
SNRNP70		other				0.0366	APP
glycine ethyl ester		chemical reagent				0.0366	EGFR
3,6-bis(1-methyl-4-vinylpyridium)carbazole diiodide		chemical reagent				0.0485	BIRC5
BZ16		chemical reagent				0.0124	XPC
3,6-bis(4-methyl-2-vinylpyrazinium)carbazole		chemical reagent				0.0485	BIRC5
LY-2510924		biologic drug				0.00926	S100A12,TREM1
CKS2		kinase				0.0485	CDK1
STMN1		other				0.0163	BIRC5,TUBA1B
WTAP		other				0.0485	BIRC5
TOM1		transporter				0.0124	APP
E-c-HDMAPP		chemical reagent				0.0246	BCL2A1
sphingosine kinase inhibitor V		chemical - kinase inhibitor				0.0124	APP
LY5		chemical reagent				0.0485	BIRC5
tyrosine kinase inhibitor		chemical drug				0.0246	FN1
soluble gamma-secretase modulator 49		chemical reagent				0.0124	APP
soluble gamma-secretase modulator 41		chemical reagent				0.0124	APP
soluble gamma-secretase modulator 46		chemical reagent				0.0124	APP
HNRNPAB		enzyme				0.00926	HBB,S100A4
PDGFRbeta-recognizing cyclic peptide		chemical reagent				0.0485	FN1
costunolide		chemical - endogenous non-mammalian				0.0144	BIRC5,CDK1
NCGC00186528		chemical reagent				0.00149	COL4A1,FN1
CX-5461		chemical drug				0.0325	MDM2,XPC
1-(2-hydroxy-5-methylphenyl)-3-phenyl-1,3-propanedione		chemical reagent				0.0485	CREB1
EG443		chemical reagent				0.0124	APP
MC622		chemical reagent				0.0124	APP
MC55w21		chemical reagent				0.0124	APP
MC55w10		chemical reagent				0.0124	APP
benfur		chemical reagent				0.0485	MDM2
CRANAD-17		chemical reagent				0.0124	APP
metalloproteinase inhibitor		chemical drug				0.0124	EGFR
St. John's wort		chemical drug				0.0366	CABIN1
silibinin		chemical drug		0	bias	0.0122	BIRC5,CDK1,FLT1,FN1
gentamicin C		chemical drug				0.0449	ANXA1,PRTFDC1,TMSB10/TMSB4X
singlet oxygen		chemical - endogenous mammalian				0.0366	EGFR
PD 169316		chemical - kinase inhibitor				0.00211	ATP5MF,BIRC5,FN1
diethylstilbestrol		chemical drug		-1.964	bias	0.0402	EGFR,ITGAE,LGALS1,MDM2,MKI67,MSMB,S100A8,TANK
BO-653		chemical drug				7.41e-06	PSMA1,PSMA3,PSMA4
L-685,458		chemical - protease inhibitor				0.0144	APP,EGFR
sildenafil		chemical drug		-0.152		0.000885	AIF1,APP,CXCL13,FLT1
methylamine		chemical - endogenous mammalian				0.0485	FN1
apicularen A		chemical reagent				0.0485	GRN
Bay 11-7082		chemical - kinase inhibitor		1.067	bias	0.0153	BCL2A1,FLT1,IL15,S100A4
MW-III-36C		chemical - protease inhibitor				0.0124	APP
meclofenamic acid		chemical drug				0.0124	APP
imatinib		chemical drug		0.36		0.000271	APP,ATP5PB,BIRC5,ECT2,FN1,MDM2,MTOR,NDUFB8,NDUFC1,RTN4,SMARCA4,SNRPE,VCP	66 (6)
methyl methanesulfonate		chemical toxicant		-0.447	bias	0.000204	CCNG1,HPRT1,MDM2,PLXNB2,XPC	76 (8)
PD98059		chemical - kinase inhibitor		0.942	bias	0.0052	ANXA1,ARPP19,BIRC5,CGA,COL4A1,CREB1,EGFR,FN1,GRN,MDM2,MKI67,NFYB,S100A4,S100A8,SH2D1A	90 (12)
methylmercury		chemical toxicant				0.0484	CCNG1,MDM2,RTN4
tamoxifen		chemical drug		1.969		0.105	BIRC5,EGFR,ERBB4,FN1,MDM2,MKI67,SYNE1
phosphorylethanolamine		chemical - endogenous mammalian				0.0246	FLT1
niacinamide		chemical - endogenous mammalian		1.342		0.00497	BCL2A1,CDKN3,H2AZ1,IL15,NFYB
nitric oxide		chemical - endogenous mammalian		-0.179		0.000872	APP,BIRC5,CCNG1,FLT1,HPRT1,IL18,MDM2,MKI67	66 (6)
4-hydroxybutanoic acid		chemical drug				0.0124	APP
benzyl isothiocyanate		chemical - endogenous non-mammalian				0.0141	BIRC5,CDK1,EGFR
diphenyleneiodonium		chemical reagent				0.0382	EGFR,FN1,IL18
chloroquine		chemical drug				0.0398	APP,FN1,GRN
phenethyl isothiocyanate		chemical drug				0.00216	BIRC5,H2AZ1,PCLAF,PDCD10,PSMA6,RPL5
celecoxib		chemical drug				0.0203	APP,BCL2A1,BIRC5,MDM2,MKI67
1,10-phenanthroline		chemical toxicant				0.00926	FLT1,MDM2	24 (3)
methacholine		chemical drug				0.0366	FN1
raloxifene		chemical drug		0.816		0.0198	CLK1,FLNB,IL18,KYNU,MKI67,NCOA1
4-nitroquinoline-1-oxide		chemical toxicant				0.0163	CDK1,MDM2
nimesulide		chemical drug				0.0183	APP,BIRC5
thimerosal		chemical drug				0.0246	BIRC5
elenbecestat		chemical drug				0.0124	RTN4
bortezomib		chemical drug		-1.238		0.00386	BCL2A1,BIRC5,CXCL13,MDM2,PSMA1,PSMA3,PSMA5,PSMA6,PSMB4	56 (5)
BB-2116		chemical - protease inhibitor				0.0366	EGFR
diflunisal		chemical drug				0.0124	APP
Sb202190		chemical - kinase inhibitor		-0.692	bias	0.0249	ATP5MF,BIRC5,FN1,IL18,S100A8
metformin		chemical drug		-1.99		0.204	EGFR,FN1,MTOR,TFAM
TAS-103		chemical drug				0.0485	EP300
hoechst 33342		chemical reagent				0.0485	SOX17
phenylbutazone		chemical drug				0.0382	ANXA1,PRTFDC1,TMSB10/TMSB4X
indomethacin		chemical drug		-0.733		0.0314	ANXA1,APP,BIRC5,FLT1,PRTFDC1,S100A8,TMSB10/TMSB4X
trichostatin A		chemical drug		-0.815		0.00391	APP,BCL2A1,BMPR1A,CDK1,CLDN10,COL6A3,CREB1,EGFR,FLT1,FN1,HBB,KIF7,LGALS1,NCOR1,NME5,RCHY1,RTN4,SMARCA4,SPTAN1,TMSB10/TMSB4X,XCL1	87 (9)
geldanamycin		chemical - endogenous non-mammalian		-0.707		0.0274	ADAT2,ANXA1,BIRC5,CDK1,EGFR,HLA-DQA1,MDM2,MTOR
10-(6'-ubiquinonyl)decyltriphenylphosphonium		chemical drug				0.00221	EGFR,IL18
triflusal		chemical drug				0.0227	APP,XCL1
PQQ cofactor		chemical - endogenous non-mammalian				6.31e-05	TFAM,TFB1M,TFB2M
deferoxamine		chemical drug		-0.168	bias	0.0425	APP,CGA,EGFR,FLT1,MDM2,SERPINB8
4-methylnitrosoamino-1-(3-pyridinyl)-1-butanone		chemical toxicant				0.0141	ANXA1,EGFR,XPC
oxazolone		chemical reagent				0.0351	IL18,S100A8
W7		chemical reagent				0.0274	CGA,EGFR
bepridil		chemical drug				0.0246	GRN
necrostatin-1s		chemical reagent				0.0246	APP
hydroxyurea		chemical drug		-1.951	bias	0.00904	CGA,HBB,MDM2,SAR1A	48 (3)
azoxymethane		chemical toxicant				0.0484	IL18,MKI67,TANK
1,2-dithiol-3-thione		chemical reagent		-1.986	bias	0.0152	HPRT1,PSMA1,PSMA4,PSMA5,PSMA6,PSMB4,VCP
RS86		chemical reagent				0.0124	APP
H89		chemical - kinase inhibitor		1.789	bias	0.000623	ANXA1,APP,CGA,CREB1,EGFR,MKI67,S100A8,TREM1
methylselenic acid		chemical reagent				0.00429	BCL2A1,BIRC5,CDK1,CREB1,FN1,MKI67,NCOA1,PEG3,RGS10	92 (8)
concanamycin A		chemical drug				0.0163	BIRC5,GRN
oxaliplatin		chemical drug				0.00857	BIRC5,EGFR,MTOR,TMSB10/TMSB4X
pinacidil		chemical drug				0.0124	APP
CGP77675		chemical - kinase inhibitor				0.0246	FN1
phenylhydrazine		chemical toxicant				0.0485	SELENOW
WR 1065		chemical drug		-1.131	bias	0.000321	MDM2,NME1,S100A4,XPC	73 (7)
pifithrin alpha		chemical reagent				0.00276	CCNG1,MDM2,SH2D1A	73 (7)
trovafloxacin		chemical drug		0.447		0.00154	EGFR,GNPNAT1,MDM2,PSMA5,SUMO2
MALP-2s		chemical reagent				0.0466	BCL2A1,IL15
acetyl-L-carnitine		chemical - endogenous mammalian				0.0227	NDUFB8,TFAM
7-(4-fluorobenzylamino)-1,3,4,8-tetrahydropyrrolo[4,3,2-de]quinolin-8(1H)-one		chemical reagent				0.00778	CDK1,MDM2
cholecalciferol		chemical - endogenous mammalian		1.4	bias	0.0157	BIRC5,EGFR,NDUFAF4,PTPRB,SERPINB8
vitamin D		chemical drug				0.00687	BIRC5,CDK1,MKI67,S100A8
2-amino-1-methyl-6-phenylimidazo-4-5-b-pyridine		chemical toxicant		-1	bias	0.00229	PSMA6,PSMB4,SUMO1,UBA1
donepezil		chemical drug				0.0124	APP
triamterene		chemical drug				0.0484	ANXA1,PRTFDC1,TMSB10/TMSB4X
lomefloxacin		chemical drug				0.0485	MDM2
lomustine		chemical drug				0.0466	ANXA1,PRTFDC1,TMSB10/TMSB4X
N-methylsulfonyl-12,12-dibromododec-11-enamide		chemical reagent				0.000453	FN1,S100A8
letrozole		chemical drug				0.00538	ERBB4,MKI67,MTOR
9,10-dimethyl-1,2-benzanthracene		chemical toxicant				0.0252	BIRC5,EGFR,S100A8
sulindac		chemical drug				0.00126	APP,BIRC5,CCNG1,CDK1,EGFR	65 (4)
emodin		chemical drug				0.0366	BIRC5,FN1,MKI67
hedamycin		chemical reagent				0.0124	BIRC5
IC261		chemical - kinase inhibitor				0.0124	APP
mitomycin C		chemical drug				0.0398	BIRC5,MDM2,PEG3
PK 11195		chemical drug				0.0124	APP
pralnacasan		chemical drug				0.0246	IL18
cromolyn		chemical drug				0.0485	APP
nisoldipine		chemical drug				0.0246	CREB1
butyric acid		chemical - endogenous mammalian		-1.563		4.17e-08	ANXA1,BCL2A1,BIRC5,CALM1 (includes others),CCNG1,CDK1,CETN2,CGA,COL4A1,COL6A3,EP300,GRN,H2AZ1,HBB,HMGB2,MDM2,MKI67,NDUFAF4,NME1,PCMT1,SEC61B,TWF1	104 (13)
fenoprofen		chemical drug				0.0246	APP
4-tert-octylphenol		chemical toxicant				0.0065	ITGAE,MSMB,TANK
resveratrol		chemical drug		-0.646		0.00444	AIF1,APP,BCL2A1,BIRC5,EGFR,EP300,FN1,IL18,NDUFB8,TFAM	101 (10)
probucol		chemical drug				0.00242	PSMA1,PSMA3,PSMA4
epicatechin gallate		chemical drug				0.0325	CCNG1,MDM2
NSC63002		chemical - kinase inhibitor				0.0366	CDK1
NSC43067		chemical - kinase inhibitor				0.0366	CDK1
NSC269621		chemical - kinase inhibitor				0.0366	CDK1
SD-1008		chemical - kinase inhibitor				0.0246	BIRC5
4-amino-6-hydrazino-7-beta-D-ribofuranosyl-7H-pyrrolo[2,3-d]-pyrimidine-5-carboxamide		chemical reagent				0.0366	BIRC5
epigallocatechin-gallate		chemical drug		-0.152		0.0247	APP,BIRC5,EGFR,FN1,IL18,MDM2,MKI67
SKI-190986		chemical reagent				0.0124	APP
SKI-213271		chemical reagent				0.0124	APP
terameprocol		chemical drug				0.0124	CDK1
mycophenolate mofetil		chemical drug				0.0366	FN1
nitroprusside		chemical drug		0		0.00388	BIRC5,CREB1,FLT1,MDM2
ammonium chloride		chemical drug				0.025	APP,GRN
GSI34		chemical reagent				0.00221	BIRC5,MTOR
arsenic trioxide		chemical drug		-1.248		0.000263	ATP5PB,BCL2A1,CDK1,ECT2,FN1,NDUFB8,NDUFC1,RCHY1,RTN4,S100A8,SMARCA4,SUMO1,VCP
ruthenium red		chemical reagent				0.0485	CGA
cisplatin		chemical drug		-1.7		0.000978	ANXA1,BCL2A1,BIRC5,BLOC1S2,CCNG1,CDK1,CENPS/CENPS-CORT,ERBB4,FLT1,FN1,IL15,IL18,MDM2,PLXNB2,PRTFDC1,PSMA1,SH2D1A,SLC25A36,TMSB10/TMSB4X,TRIAP1,XPC	92 (12)
2-((4-(2-hydroxypropan2-yl)phenyl)amino)-1H-benzo[d]imidazole-6-carbonitrile		chemical - kinase inhibitor				0.0124	APP
CS-1		chemical reagent				0.0124	APP
bis-T-23		chemical reagent				0.0124	COL4A1
SP2509		chemical reagent		0.623		0.00179	BMPR1A,CREB1,EGFR,FN1,KIF7,LGALS1,MKI67,NCOR1,RCHY1,RTN4,SPTAN1
oleuropein aglycone		chemical - endogenous non-mammalian				0.0366	APP
iso-alpha acid		chemical reagent				0.0124	APP
E-cigarette smoke		chemical toxicant				0.0246	XPC
WZB117		chemical reagent				0.0485	S100A8
tretinoin		chemical - endogenous mammalian		-0.383		8.12e-07	AFDN,ANXA1,APP,BCL2A1,BIRC5,BMPR1A,CALM1 (includes others),CCN3,CCNG1,CDKN3,CGA,CLDN10,COL4A1,COL6A3,EGFR,ELOC,EP300,FLT1,FN1,HPRT1,IL15,ITGAE,LGALS1,MDM2,MYH9,NCOA1,NDUFAF4,RBP1,RPL5,RPL6,S100A8,SERPINB8,SLC25A36,SLCO2A1,SMARCA4,SNRPE,SOX17,SRGN,SUMO1,TIA1,TIAL1,TIMM8A,TMSB10/TMSB4X,UBA1	110 (11)
alitretinoin		chemical drug		-0.826		0.00346	APP,BCL2A1,CGA,CXCL13,FN1,MKI67,RBP1	76 (8)
folic acid		chemical - endogenous mammalian				0.0466	APP,EP300,FN1
cyanocobalamin		chemical - endogenous mammalian				0.00394	APP,EGFR,EP300
sertindole		chemical drug				0.0485	APP
formoterol		chemical drug				0.0144	PSMA3,PSMA4
4-hydroxynonenal		chemical toxicant				0.016	APP,CDK1,IL18
benzene		chemical toxicant				0.035	CCNG1,MDM2,RTN4
Ac-YVAD-CMK		chemical - protease inhibitor				0.0366	IL18
vancomycin		biologic drug		-1.98	bias	0.0237	ANXA1,PRTFDC1,RTN4,TMSB10/TMSB4X
microcystin		chemical toxicant				0.0246	CREB1
Phe-Pro-Arg-chloromethyl ketone		chemical - protease inhibitor				0.0485	FLT1
leucine-2-alanine enkephalin		chemical drug				0.0485	APP
Z-LLL-CHO		chemical - protease inhibitor		0.282	bias	0.00371	APP,BIRC5,CCNG1,EP300,HBB,HMGB2,NCOR1,PSMA3,RANGAP1,TREM1,XPC	71 (9)
Z-IL-CHO		chemical - protease inhibitor				0.0246	APP
zoptarelin doxorubicin		biologic drug				0.0246	EGFR
myristoylated protein kinase A inhibitor 14-22 amide		chemical - kinase inhibitor				0.00926	APP,CGA
Sn50 peptide		chemical toxicant				0.0449	BCL2A1,BIRC5,IL15
epoxomicin		chemical - protease inhibitor				0.00538	H2AZ1,PSMA6,PSMB4
octreotide		biologic drug				0.0436	BMPR1A,EGFR
Z-LEHD-FMK		chemical reagent				0.0366	EGFR
zVAD-FMK		chemical - protease inhibitor				0.0215	BCL2A1,BIRC5,MDM2
alvocidib		chemical drug				0.0107	AIF1,BIRC5,EGFR
doxorubicin		chemical drug		0.697		0.00373	ANXA1,APP,BCL2A1,BIRC5,CDK1,CDKN3,EGFR,EP300,MDM2,PCLAF,PRKAA1,PRTFDC1,TFAM	86 (13)
idarubicin		chemical drug				0.0227	MDM2,TRIAP1
verteporfin		chemical drug				0.000488	COL4A1,EGFR,FN1
geranylgeranyl pyrophosphate		chemical - endogenous mammalian				0.0407	APP,BIRC5
forskolin		chemical toxicant		0.855	bias	0.0225	APP,ATP6V1G1,BIRC5,CABIN1,CALM1 (includes others),CDKN3,CGA,CREB1,CXCL13,FN1,GRN,HLA-DQA1,MDM2,RANGAP1,S100A8,SOX17
farnesyl pyrophosphate		chemical - endogenous mammalian				0.0163	APP,BIRC5
wogonin		chemical - endogenous non-mammalian				0.0299	BIRC5,EGFR
kaempferol		chemical toxicant				0.0379	BIRC5,CDK1
daidzein		chemical drug		0		0.0314	AIF1,HLA-DQA1,NCOA1,NCOR1
taxifolin		chemical - endogenous non-mammalian				0.0205	AIF1,APP
lisofylline		chemical drug				0.0366	COL4A1
evodiamine		chemical - endogenous non-mammalian				0.0325	BCL2A1,BIRC5
camptothecin		chemical drug		-0.239		0.000629	BCL2A1,BIRC5,CABIN1,CCNG1,CDK1,CHCHD7,CREB1,EGFR,FKBP3,FLT1,HLA-DQA1,MDM2,PEG3,S100A12,SYNE1,TIAL1,WDFY3,XPC	85 (10)
caffeic acid phenethyl ester		chemical drug				0.0427	BIRC5,CCNG1,EGFR,MKI67
colchicine		chemical drug				0.0306	IL18,MDM2,TUBA1B
clofibrate		chemical drug		-1.982	bias	0.0345	CDK1,EGFR,RTN4,SLCO2A1
succinylacetone		chemical - endogenous mammalian				0.0485	HBB
palmitic acid		chemical - endogenous mammalian		1.932		0.32	ATP5MF,FN1,MTOR,PRKAA1
cyclosporin A		biologic drug		-0.696		0.00417	ANXA1,APP,CREB1,EGFR,FLT1,FN1,ITGAE,NME1,PRTFDC1,TAF11,TANK,TMSB10/TMSB4X,XCL1	89 (11)
AICAR		chemical - endogenous mammalian		-1.089		0.000653	EGFR,FN1,MDM2,MKI67,PEG3,TFAM	79 (8)
decitabine		chemical drug		-1.081		0.00112	BMPR1A,CDK1,COL6A3,COL7A1,CREB1,EGFR,FN1,HPRT1,KIF7,LGALS1,LY96,MKI67,NCOR1,NME1,RCHY1,RTN4,SLC19A1,SPTAN1,TMSB10/TMSB4X,UBA1,XCL1	81 (7)
puromycin aminonucleoside		chemical reagent		-1	bias	0.0478	ANXA1,ETFA,PRTFDC1,TMSB10/TMSB4X
GABA		chemical - endogenous mammalian				0.0379	CGA,FN1
becaplermin		biologic drug				0.0124	BIRC5
E64		chemical - endogenous non-mammalian				0.0366	APP
dichlorovinylcysteine		chemical toxicant				0.0497	EGFR,PSMA1
ilomastat		chemical drug				0.0325	EGFR,ERBB4
procysteine		chemical drug				0.0485	IL18
N(6)-carboxymethyl-L-lysine		chemical - endogenous mammalian				0.0246	FN1
betaine		chemical - endogenous mammalian				0.025	ATP5PB,TFAM
Hif1		complex				0.014	BIRC5,FN1,LGALS1,S100A8
KB-R7785		chemical - protease inhibitor				0.0246	EGFR
eflornithine		chemical drug				0.0141	APP,CDK1,FN1
lipopolysaccharide		chemical drug		-1.622	bias	0.0104	ANXA1,APP,BCL2A1,CALM1 (includes others),COL4A1,CXCL13,EP300,FLT1,FN1,HLA-DQA1,HMGB2,IL15,IL18,KDM4A,KYNU,LGALS1,LY96,MKI67,MYH9,NCOA1,NDUFV2,PRKAA1,PSMA6,PSMB4,PTPRB,S100A12,S100A8,SH2D1A,SLCO2A1,SUMO1,SUMO2,TANK,TFAM,TMSB10/TMSB4X,TREM1,UBA1,XCL1
D-glucose		chemical - endogenous mammalian		1.831		0.00904	ANXA1,APP,ARF4,CAPZA1,CAPZA2,CDK1,COL4A1,EP300,FN1,GRN,HPRT1,LY96,MTOR,S100A4,S100A8,SUMO1	77 (5)
medroxyprogesterone acetate		chemical drug		-0.038		0.014	BIRC5,CDK1,FN1,IL15,IL18,MSMB
methylprednisolone		chemical drug		-1.334		0.035	ANXA1,CCNG1,FN1,ITGAE,NDUFC1,NFYB,NME1,PKIA,PPIL3,SLC19A1,SLCO2A1,TMSB10/TMSB4X
mibolerone		chemical drug		-1.134		0.00175	ARF4,CDK1,COL6A3,EP300,HLA-DQA1,NME1,SPARCL1
testosterone		chemical - endogenous mammalian		-1.213	bias	0.00623	ANXA1,ATP5PB,BMPR1A,CGA,EGFR,ELOC,FN1,LGALS1,MSMB,PSMA1,TFAM	73 (4)
progesterone		chemical - endogenous mammalian		1.394		0.0125	CCNG1,CHERP,EGFR,EP400,FKBP3,FLT1,FN1,IL15,LGALS1,MDM2,MKI67,PEG3,RBP1,RTN4,S100A4
cannabidiol		chemical drug				0.0325	BIRC5,FN1
karenitecin		chemical drug				0.0485	CDK1
tetraethylammonium		chemical drug				0.0132	GSTO1,PSMA6,PSMB4
PC-SPES		chemical drug				0.00713	ANXA1,CCNG1,SELENOW,TIA1,TMSB10/TMSB4X
