# Supplementary material for: Prolonged Effect of Seminal Plasma on Global Gene Expression in Porcine Endometrium
Source: Genes (Basel). 2020 Nov 3;11(11):1302. doi: 10.3390/genes11111302 (PMC7692128; doi:10.3390/genes11111302)
Supplement: Supplementary file 1 [file genes-11-01302-s001.zip › Supplementary Table 7.xls]

## Sheet: Sheet0
© 2000-2020 QIAGEN. All rights reserved.
Upstream Regulator	Expr Fold Change	Molecule Type	Predicted Activation State	Activation z-score	p-value of overlap	Target Molecules in Dataset	Mechanistic Network
MRTFB	1.617	transcription regulator	Activated	2	0.04	ADM,CEBPE,RAB27B,S100A8,TPM1
RICTOR		other	Activated	2	0.197	ATP6V1C2,ATP6V1E2,G6PC,NDUFB4,PSME2
HSF1		transcription regulator	Activated	2.213	0.0964	B2M,ITGB5,JARID2,SLIT3,VCAN
GFI1		transcription regulator	Activated	2.219	0.0258	CEBPE,DGKG,GZMA,IL1R1,RIPK2
miR-146a-5p (and other miRNAs w/seed GAGAACU)		mature microRNA	Activated	2	0.0235	CCR3,CDKN3,IL1R1,S100A12
PGR		ligand-dependent nuclear receptor	Activated	2.049	0.0013	ATP1B1,FN1,G6PC,IL1R1,LHB,PPM1H,RAB27B,S100A8,STAT5B,VCAN	113 (20)
tetrachlorodibenzodioxin		chemical toxicant	Activated	2.376	0.0628	ADM,LHB,LRP2,PLAGL1,PTGFR,S100A8,STAR,TGFA
E. coli B5 lipopolysaccharide		chemical - endogenous non-mammalian	Inhibited	-2.157	0.00876	B2M,CYP7A1,G6PC,IL15,IL18,IL1R1,NCF2,TNFAIP3	94 (19)
prednisolone		chemical drug	Inhibited	-2	0.287	NXN,SRGN,TNFAIP3,TUBA4A
cardiotoxin		chemical - other	Inhibited	-2.236	0.0033	B2M,IL18,IL1R1,ITGB5,OSTF1,PLAGL1,S100A8
Pka		complex	Inhibited	-2	0.0745	DUOX1,NCOA2,NOS3,STAR
Ifn gamma		complex	Inhibited	-2	0.0243	FN1,MAPK1,MYH7,PSME2	37 (6)
NR1H3		ligand-dependent nuclear receptor	Inhibited	-2.167	0.00367	ANGPTL3,CCR3,CYP7A1,G6PC,PLTP,STAR,VCAN,VIPR1	67 (16)
TLR2		transmembrane receptor	Inhibited	-2.173	0.0202	FN1,IL15,IL18,LHB,MYH7,PTGFR	88 (21)
IL2		cytokine	Inhibited	-2.774	0.098	ATM,CCR3,CSN2,GCNT1,GZMA,HRH4,IL18,IL1R1,S100A8,STAT5B,TP53INP1
TICAM1		other	Inhibited	-2.236	0.0221	CXCL11,IL15,IL18,RIPK2,TNFAIP3	77 (16)
CST5		other	Inhibited	-2.646	0.0349	ABLIM1,CYBRD1,FHL1,FRAS1,NOP53,SNX30,VCAN
TO-901317		chemical reagent	Inhibited	-2.212	0.00138	ADM,ANGPTL3,CYP7A1,G6PC,LGALS3,NOS3,PLTP,PXMP2,STAR	61 (12)
cisplatin		chemical drug	Inhibited	-2.243	0.00343	ABCC4,ABHD4,DKK1,FN1,FNDC3B,G6PC,IL15,IL18,KCNK5,KLF12,LGALS3,LGR5,MAOA,NCF2,OAT,RAB27B,RRM2B,TP53INP1	99 (19)
PLX5622		chemical drug	Inhibited	-2	0.0115	B2M,CCR3,IL15,IL1R1
poly rI:rC-RNA		biologic drug	Inhibited	-2.772	0.00778	APOL3,ARID5A,B2M,CXCL11,CYP7A1,DUOX1,FN1,IL15,IL18,PSME2,SRGN,STAR,TGFA,THOC2,TNFAIP3	69 (16)
mifepristone		chemical drug	Inhibited	-2.358	0.154	ADM,CSN2,NOS3,S100G,STAR,VCAN
13(S)-hydroxyoctadecadienoic acid		chemical - endogenous mammalian			0.0435	MAPK1
epoprostenol		chemical - endogenous mammalian			0.0132	ANGPTL3,RGS18
dinoprost		chemical - endogenous mammalian		0.462	0.00164	ADM,ANGPTL3,PTGFR,STAR,TGFA	43 (7)
ATP-gamma-S		chemical reagent			0.0381	IL15,NCF2,TGFA
propylthiouracil		chemical drug			0.032	LGALS1,LHB,MYH7,S100G
S-nitroso-N-acetyl-DL-penicillamine		chemical reagent			0.0252	ADM,IL18,NOS3	59 (8)
heparin		chemical - endogenous mammalian			0.0472	DUOX1,FN1,IL1R1	94 (22)
isosorbide dinitrate		chemical drug			0.022	NOS3
streptozocin		chemical drug		0.765	0.000302	ATP1B1,CYP7A1,DNMT3B,FN1,G6PC,LGALS3,MYH7,NOS3,S100G,SLC1A1	109 (20)
beta-estradiol		chemical - endogenous mammalian		0.117	2.71e-08	ABLIM1,ADIRF,ADM,ATM,ATP1B1,CCR3,CDKN3,CKM,COL7A1,CSN2,CXCL11,DKK1,DNMT3B,FHL1,FN1,G6PC,GZMA,IL15,IL18,IL1R1,LGALS3,LGR5,LHB,LHFPL2,LUM,MAOA,MAPK1,MBTPS1,MYH7,MYO1B,NCF2,NCOA2,NOS3,NR5A1,OAT,OSTF1,PRSS35,PTGFR,RACK1,RASSF10,RGS18,RLIM,S100G,SMOC1,SSR1,STAR,TGFA,TNFAIP3,TP53INP1,TPM1,VCAN,VIPR1,ZNRF1	108 (21)
(6E,8Z,11Z,14Z)-(5S)-5-hydroperoxyeicosa-6,8,11,14-tetraenoic acid		chemical - endogenous mammalian			0.022	STAR
L-arginine		chemical - endogenous mammalian			0.0406	FN1,NOS3
E. coli lipopolysaccharide		chemical - endogenous non-mammalian			0.0488	IL15,IL18,S100A8	65 (9)
7alpha-hydroxycholesterol		chemical - endogenous mammalian			0.022	G6PC	39 (9)
cyclic AMP		chemical - endogenous mammalian		0.043	0.00976	FN1,G6PC,IL15,LHB,NR5A1,OAT,STAR,TGFA	85 (18)
doxifluridine		chemical drug			0.0148	RRM2B,TP53INP1
6-dimethylaminopurine		chemical - endogenous mammalian			0.0435	MAPK1
oxythiamine		chemical reagent			0.0111	G6PC
fulvestrant		chemical drug		-1.037	0.00374	CXCL11,EWSR1,MAPK1,MYO1B,S100G,STAR,TGFA,TUBA4A,VIPR1	50 (7)
L-glutamic acid		chemical - endogenous mammalian		0.447	0.00909	B2M,CYP7A1,IL18,SLC1A1,SLC25A38	75 (10)
taurocholic acid		chemical - endogenous mammalian			0.0406	CYP7A1,G6PC	66 (12)
chenodeoxycholic acid		chemical - endogenous mammalian		0.23	0.0165	CYP7A1,G6PC,LRP2,PLTP	67 (13)
cholic acid		chemical - endogenous mammalian		-0.529	0.00155	ABCC4,CYP7A1,G6PC,LRP2,PLTP
hydrogen peroxide		chemical - endogenous mammalian		-0.574	0.0123	BTRC,CKMT2,DKK1,FN1,GLRX,NOS3,SLC39A7,SRGN,STAR,TNFAIP3,TP53INP1,TUBA4A	97 (20)
chloride		chemical - endogenous mammalian			0.0328	STAR
collagenase		group			0.0486	ADM,IL1R1
linoleic acid		chemical - endogenous mammalian		-1.131	0.00833	G6PC,LHB,NOS3,S100A8	45 (10)
8-bromo-cAMP		chemical reagent		-1.38	0.00489	ADM,G6PC,LHB,MYH7,NR5A1,PTGFR,STAR	76 (19)
corticosterone		chemical - endogenous mammalian		0.707	0.0131	ATP1B1,CSN2,LHB,MAOA,NOS3	86 (13)
tert-butyl hydroperoxide		chemical toxicant			0.0166	BTK,FN1	41 (8)
nilotinib		chemical drug			0.0169	ABCC4,ATM,FN1
hydrocortisone		chemical - endogenous mammalian		-1.982	0.0233	ADM,CSN2,FN1,S100A8,TNFAIP3	105 (22)
cortodoxone		chemical - endogenous mammalian			0.0111	FN1
dexamethasone		chemical drug		1.228	2.17e-05	ADAM28,ADM,ATP1B1,B2M,CCNJ,CCR3,CLDN9,COL7A1,CSN2,DGKG,FN1,G6PC,GZMA,HLA-DOB,HOMER2,HRH4,IL15,IL18,IL1R1,ITGB5,JARID2,KCNK6,KLHL24,LGALS1,LGALS3,LHB,MAOA,MAOB,MAPK1,MS4A4A,N4BP2L1,NAGK,NECTIN2,NOS3,OSTF1,PSME2,S100A8,S100G,SRGN,STAR,TGFA,TNFAIP3,TPM1,VCAN,VIPR1,ZNRF1	111 (21)
dasatinib		chemical drug			0.0406	FN1,G6PC	69 (14)
darbepoetin alfa		biologic drug			0.0435	NOS3
AKAP5		other			0.0435	MYH7	7 (4)
sunitinib		chemical drug			0.0326	COL7A1,FN1,ITGB5
aliskiren		chemical drug			0.0328	FN1
asoprisnil		chemical drug			0.00728	DKK1,IL15,SLC3A1
celiprolol		chemical drug			0.0328	NOS3
aloe-emodin		chemical toxicant			0.0435	ATM
3-(methylthio)propionic acid		chemical - endogenous mammalian			0.022	G6PC
MAP3K		group			0.022	LHB	68 (16)
Notch		group		-1	0.0245	ABLIM1,ADM,GZMA,KBTBD11,KCNK6
SHP		group			0.0435	G6PC
TCR		complex		1.941	0.0238	ABLIM1,ADM,CCR3,CXCL11,GZMA,KCNK5,MAPK1,TNFAIP3,TUFM	78 (16)
RNA polymerase II		complex			0.0338	ARID5A,B2M,CKM,CYP7A1,DKK1,MAPK1,NOS3	59 (7)
Pkc(s)		group		-0.034	0.00329	ADM,FN1,KCNJ2,LHB,MAOB,MAPK1,S100A8,STAR	86 (20)
ITPR		group			0.0435	MAPK1
CD3		complex		-1.62	0.0021	ATM,CDK2AP1,EIF1B,EWSR1,FKBP3,GYS1,GZMA,HOMER2,IL1R1,ITGB5,MAPK1,NOS3,SRGN,TNFAIP3,TRA2A,VIPR1	58 (9)
Ryr		group			0.0111	KCNJ2
Pld		group			0.0435	FN1
glucocorticoid		chemical drug		-0.238	0.000526	CSN2,CYP7A1,FN1,G6PC,HLA-DOB,IL18,MAOA,NCF2,NOS3,RRM2B,VIPR1	104 (18)
colesevelam		chemical drug			0.022	CYP7A1
PI3K (complex)		complex		-1.601	0.00626	ABCC4,ADAM28,CYP7A1,DKK1,FN1,NOS3,OSTF1,SEMA6D,TNFAIP3	91 (19)
Tropomyosin		group			0.0328	TPM1
Jnk		group		1.131	0.0333	BTRC,DKK1,FN1,LHB,S100A12,VCAN	101 (19)
15-LOX		group			0.0328	MAOA
Calcineurin protein(s)		complex			0.0472	CKM,CKMT2,MYH7	7 (3)
Cbp/p300		group			0.0264	CKM,MYH7
PEPCK		group			0.0328	STAR	29 (5)
Cmtm2a		transcription regulator			0.0435	STAR	7 (2)
PDGF BB		complex		0.426	0.00386	ADM,FHL1,FN1,HOMER2,LGALS3,PRSS35,RACK1,SLC1A1,TNFAIP3,VCAN	99 (21)
Metalloprotease		group			0.0435	FN1	35 (7)
obeticholic acid		chemical drug			0.0151	CYP7A1,FN1,G6PC
LXR ligand-LXR-Retinoic acid-RXRα		complex			0.00876	CYP7A1,PLTP
Nr1h		group		-1.534	6.51e-05	ANGPTL3,ATP1B1,CYP7A1,G6PC,HLA-DOB,IL15,NOS3,PLTP,STAR	54 (13)
Mitochondrial complex 1		complex			0.022	MAOA
Cytochrome bc1		complex			0.0111	MAOA
cytochrome-c oxidase		complex			0.022	MAOA
Insulin		group		0.811	0.0451	CYP7A1,DUOX1,FN1,G6PC,MAOA,MAOB,NOS3,SLC3A1,STAR,TGFA	103 (17)
NCOR-LXR-Oxysterol-RXR-9 cis RA		complex			0.0309	CYP7A1,PLTP
Gm10768		other			0.0328	G6PC
PRKAA		group		0.068	0.00165	G6PC,LHB,NCF2,STAR	46 (14)
TR-RXR		complex			0.0435	G6PC
T3-TR-RXR		complex			0.0104	CYP7A1,G6PC,STRBP
dorsomorphin		chemical - kinase inhibitor			0.0219	G6PC,LHB,STAR	22 (4)
GnRH analog		biologic drug		1.242	0.0319	CLCN5,FN1,MAPK1,SSR1,TPBG,TPM1,TUBA1A,VPS26C
nebivolol		chemical drug			0.0435	NOS3
IL12 (complex)		complex		-1.954	0.0816	CXCL11,GCNT2,GZMA,IL15,IL18
nomegestrol acetate		chemical drug			0.0111	NOS3
Salmonella enterica serotype abortus equi lipopolysaccharide		chemical toxicant		0.555	0.04	ATP1B1,HECW2,IL18,KCNJ2,RIPK2
MBNL3		other			0.022	ABLIM1
IgG		complex		-0.2	0.00329	ADM,ATP1B1,B2M,CKM,FN1,LGALS1,LGALS3,TNFAIP3	84 (16)
FSH		complex		-1.331	0.0364	ADM,ITGB5,LGALS1,MYRF,NR5A1,STAR,TNFAIP3,TPM1,TUBA1A	73 (17)
EOMES		transcription regulator		1	0.0329	ADM,FZD8,GZMA,NAV2
DELEC1		other			0.0111	ATP1B1
FMOD		other			0.0111	LUM
SIGIRR		transmembrane receptor			0.0223	IL18,IL1R1
FREM1		other			0.000362	FRAS1,FREM2
NPC1		transporter			0.0165	CCR3,CYP7A1,LGALS3,S100A8	29 (8)
CREB3L3		transcription regulator			0.0286	CYP7A1,G6PC
PDLIM2		other		0	0.0205	CLCN4,HLA-DOB,RASGEF1A,SMOC1
SQSTM1		transcription regulator		0	0.00225	ARID5A,ATM,IL15,IL18	4 (2)
LDLRAP1		transporter			0.0328	LRP2
WWTR1		transcription regulator			0.023	CKM,FN1,NR5A1
E. coli serotype 0127B8 lipopolysaccharide		chemical - endogenous non-mammalian		0.816	0.0167	IL15,LGALS3,NOS3,RACK1,SLC16A9,VIPR1
FENDRR		other			0.0111	FN1
SNURF		other			0.0111	LHB
TET3		enzyme			0.0486	LRP2,MYH7
TET2		enzyme		0	0.00504	FN1,IL1R1,MYH7,S100A8,S100G,TGFA	61 (7)
RBM17		other			0.022	FN1
SLC33A1		transporter			0.022	IL18
cis-urocanic acid		chemical drug			0.00176	GLRX,NCF2,TNFAIP3
Il3r		complex			0.0328	NECTIN2
IL17R		complex			0.0166	CXCL11,S100A8
LIN28B		other			0.0381	GCNT2,LGR5
GALNT6		enzyme			0.0101	FN1,LGR5
ATG9B		other			0.0111	NOS3
MIR17HG		other		-1.195	0.000488	ATM,FNDC3B,FRAS1,MRTFB,PTK7,SMOC1,TNFAIP3
DOCK8		other		-1	0.00718	ARID5A,ATM,IL15,IL18
DEPDC1		transcription regulator			0.0111	TNFAIP3
SI		enzyme			0.022	S100G
IGF1R		transmembrane receptor		-1.673	0.0135	ABCC4,ATM,CSN2,IVNS1ABP,MYH7,NDUFB4,NOS3,STAR	92 (18)
FREM2	1.658	other			0.000362	FRAS1,FREM2
RTN2		other			0.022	SLC1A1
USP50		other			0.0111	IL18
NLRP9		other			0.0111	IL18
2-(3-chlorophenylamino)phenylacetic acid		chemical drug			0.0328	FN1
SLC51A		transporter			0.00627	ABCC4,CYP7A1
NDST2		enzyme			0.0435	FN1
C1QL3		other			0.022	G6PC	29 (5)
CLCN5	1.54	ion channel			0.0116	B2M,LRP2
GMCL1		other			0.0328	PRM2
WDR1		other			0.022	IL18
ZNF24		transcription regulator			0.0435	CDKN3
ASH1L		transcription regulator			0.0328	TNFAIP3
KLHL42		other			0.0328	FN1
cathepsin L inhibitor		chemical drug			0.0435	MYH7
CDCA7L		other			0.00627	MAOA,MAOB
FAM3B		cytokine			0.0264	FN1,LGALS1
TEAD1		transcription regulator		1.951	0.00833	ADM,MYH7,TGFA,TPM1
KDM6B		enzyme			0.0432	FN1,NOS3	59 (8)
FZD8	1.838	G-protein coupled receptor			0.0166	FN1,VCAN	72 (11)
ELOVL5		enzyme			0.0381	G6PC,PLTP	29 (5)
SEMA7A		transmembrane receptor			0.0264	FN1,IL18
SBDS		other			0.0165	LGR5,MAOA,PLAGL1,ZNRF1
DRAM1		other			0.0111	VRK1
Alpha catenin		group			0.0455	DKK1,LUM,S100A8,TNFAIP3	74 (11)
HISTONE		group			0.0459	MAPK1,NOS3	54 (7)
MBNL2		other			0.0111	ABLIM1
Ifn		group		-1.342	0.00229	B2M,CXCL11,IL15,IL1R1,S100A8,STAR	58 (12)
MEF2B		transcription regulator			0.022	CKM
CBP-ICSBP-IRF-1-PU.1		complex			0.022	NCF2
black raspberry extract		chemical drug			0.0369	H2AZ1,LRBA,RLIM,TGFA
Eotaxin		group			0.0328	MAPK1
hemoglobin		complex			0.0166	ADM,NOS3
CG		complex		-1.572	0.0208	ADM,B2M,FHL1,G6PC,ITGB5,NOS3,PTGFR,STAR,VCAN	71 (17)
TH17 Cytokine		group			0.0328	LGALS1
HMGA1		transcription regulator		-0.152	0.0251	ATM,B2M,CYP7A1,IL15,S100G	35 (6)
STAG1		other			0.00326	PCDH17,PCDHB15
AMH		growth factor			0.0356	LHB,STAR
deferasirox		chemical drug			0.0486	ANKRD22,GAS7
corticotropin		biologic drug			0.0328	NR5A1
ivabradine		chemical drug			0.0111	CXCL11
Immunoglobulin		complex		-0.324	0.00449	ADM,ATP6V1E2,BTK,CXCL11,FN1,G6PC,GAS7,GYS1,IL18,LGALS3,NCF2,NDUFB4,NOS3,S100A12,S100A8,VCAN	101 (19)
nintedanib		chemical drug			0.0435	FN1	59 (9)
eprotirome		chemical drug			0.0111	CYP7A1
glucuronyl glucosamine glycan sulfate		chemical drug			0.0435	FN1
proprotein convertase		group			0.0111	STAR
Tnf (family)		group		-1.097	0.00635	CXCL11,DKK1,DUOX1,IL1R1,NOS3,TNFAIP3	53 (9)
hyaluronidase		group			0.022	FN1	21 (4)
ZNF467		transcription regulator			0.0435	CSN2
Inflammasome		complex			0.0328	IL18
Inflammasome (Nalp3, Asc, Casp1)		complex			0.022	IL18
DMRT1		transcription regulator			0.000733	ADAMTS20,MAPK1,NCOA2,NR5A1,SLC1A1,VRK1
NR0B1		ligand-dependent nuclear receptor		0.914	8.58e-05	CYP7A1,G6PC,LHB,NR5A1,STAR	60 (12)
TEAD4		transcription regulator			0.0243	ADM,CKM,MYH7,TPM1
SRF		transcription regulator		0.277	0.00557	CEBPE,CKM,FHL1,IL15,MYH7,MYO1B,RAB27B,S100A8,SEMA6D,VCAN	12 (2)
TNFRSF1B		transmembrane receptor		-0.218	0.0284	CSN2,ITGB5,TGFA,TNFAIP3	65 (9)
TFAP2A		transcription regulator			0.0275	COL7A1,FREM2,RAB27B,TPM1
EGLN		group		-0.447	0.0343	ADM,ANGPTL3,CCDC58,GYS1,H2AC11
VCAN	1.734	other		-0.64	0.00229	ADM,FN1,GLIS3,LGALS3,SMOC1,TGFA,VCAN	78 (13)
STAT1		transcription regulator		-1.983	0.0521	B2M,CSN2,CXCL11,IL15,IL18,IL1R1,PCDH17,PSME2
IGF1		growth factor		-0.247	0.0199	ADM,ATM,FN1,IL18,IL1R1,ITGB5,KLHL24,MAPK1,NCF2,NR5A1,STAR	107 (20)
NFAT5		transcription regulator		0	0.0243	DKK1,HECW2,PRSS35,TNFAIP3
GSK0660		chemical reagent			0.0435	FN1
ALOX12		enzyme			0.00747	FN1,NOS3	46 (7)
cercosporin		chemical - endogenous non-mammalian			0.00517	DKK1,FN1
GATA2		transcription regulator		-1.406	0.0176	CCDC68,CCR3,CEBPE,CSTA,GZMA,MAOB,NOS3,RGS18,S100A8,S100G
PTEN		phosphatase		0.607	0.00535	ABCC4,ABHD4,ADM,BTRC,CSN2,CSNK1E,CXCL11,FN1,GYS1,KIAA0930,KLHL24,LGALS3,LGR5,NDUFB4,STAT5B,TGFA	86 (14)
TCF21		transcription regulator			0.00627	CKM,NR5A1
LHX1		transcription regulator		0.896	0.00106	ATP1B1,FZD8,GCNT1,LRP2,S100G,SEMA6D
KCNJ5		ion channel			0.022	STAR
VIP		other			0.032	LGALS1,STAR,TP53INP1,VIPR1	59 (7)
CSF1		cytokine		-1.026	0.0242	FN1,GAS7,IL18,ITGB5,NCF2,SYNGR1,TNFAIP3	98 (19)
OAS1		enzyme			0.022	CSN2
OAZ1		enzyme			0.022	CSN2
EPAS1		transcription regulator		-0.02	0.000273	ADM,CKM,CKMT2,CYBRD1,FHL1,FN1,NOS3,TGFA,TNFAIP3,TPP2	77 (15)
REL		transcription regulator		0	0.017	B2M,FN1,IL18,KCNK6,MYH7,STAT5B,TNFAIP3	16 (3)
PRKAA1		kinase		-0.059	0.00655	FN1,G6PC,ITGB5,NCF2,OAT,STAR	87 (19)
USF1		transcription regulator			0.0125	B2M,G6PC,NR5A1,TNFAIP3
PRL		cytokine		-0.947	0.0138	B2M,CSN2,CXCL11,FN1,NOS3,PSME2,PTGFR,STAR	98 (18)
CAP1		other			0.0111	LHB
MBNL1		other			0.0435	ABLIM1
MST1		growth factor			0.00287	G6PC,IL15,IL18
AGT		growth factor		-0.028	3.99e-05	ADM,ATP1B1,BTK,CACNA2D1,CFI,FN1,IL15,IL18,ITGB5,KCNJ2,MYH7,NCF2,NOS3,PTGFR,SLC1A1,STAR,TGFA	104 (20)
MAP2K1		kinase		-0.816	0.00595	CKM,CSTA,DKK1,LGALS3,LHB,MAOB,STAR	85 (16)
CIITA		transcription regulator			0.00975	B2M,GCNT2,HLA-DOB
ZNF224		transcription regulator			0.022	TNFAIP3
COL3A1		other			0.0328	FN1	39 (4)
NAB1		transcription regulator			0.0328	LHB
SMARCA5		transcription regulator		0.447	0.0149	B2M,KBTBD11,SMOC1,SNX10,SYNGR1
IL27		cytokine		-1.904	0.079	B2M,CXCL11,HLA-DOB,IL18
HOXA10		transcription regulator		0.956	0.00101	ADM,CSTA,DKK1,FKBP3,FN1,IL1R1,NCF2,S100A12
TLR4		transmembrane receptor		-1.504	3.1e-05	ADM,ARID5A,ATM,IL15,IL18,LHB,MYH7,NOS3,ORMDL1,PLAGL1,PTGFR,RGS18,RIPK2,TNFAIP3,TPM1	89 (17)
SLC10A2		transporter			0.0111	CYP7A1
SPZ1		transcription regulator			0.0223	FN1,MAPK1
MED7		transcription regulator			0.0111	TNFAIP3	34 (4)
KRT1		other			0.0111	IL18
RORA		ligand-dependent nuclear receptor			0.0211	ATP1B1,CKMT2,G6PC,IL18,KCNK5,S100A8	12 (4)
MYOCD		transcription regulator		0.339	0.0178	FN1,MYH7,TPM1,VCAN	13 (3)
TF		transporter			0.0264	CYBRD1,TGFA
MSTN		growth factor			0.041	CKM,FN1,MYH7	40 (7)
MGMT		enzyme			0.0328	ATM
CEBPA		transcription regulator		-0.404	0.00179	CEBPE,CSN2,CYP7A1,FHL1,G6PC,GLRX,ITGB5,LGALS1,PTGFR,S100A8,S100G,STAR,VCAN	58 (12)
FKBP4		enzyme			0.0148	G6PC,NOS3	70 (10)
SFRP1		transmembrane receptor			0.0219	DKK1,FN1,G6PC	84 (18)
LINC01370		other			0.0111	GLIS3
PKIA		other			0.0435	FN1
FABP7		transporter			0.022	CSN2
IFNAR1		transmembrane receptor			0.032	B2M,CXCL11,IL15,IL18,TNFAIP3	5 (2)
MAPK8		kinase		0.128	0.00309	BTRC,CSTA,CYP7A1,G6PC,LHB,MAOB,TNFAIP3	75 (14)
COL18A1		other		-0.218	0.0171	FN1,IL18,MAPK1,TUBA1A
IRF2		transcription regulator		0	0.00303	B2M,CMTM4,HGD,PSME2,SRGN,TPM1
ADAM17		peptidase			0.0488	DUOXA2,FN1,MYH7	61 (12)
LHB	-1.57	other			4.52e-05	LHB,NR5A1,STAR
PHLPP1		enzyme			0.0203	IL15,IL18
RCAN1		transcription regulator			0.0332	MYH7,NOS3	8 (4)
C1QTNF3		other			0.0435	G6PC
KLHL40		other			0.022	TP53INP1
GNAS		enzyme			0.0252	G6PC,LHB,STAR	61 (13)
PSMB8		peptidase			0.000809	KCNJ2,PTGFR,TNFAIP3
LGALS1	-1.822	other			0.0456	FN1,LGALS1,LGALS3
IL4		cytokine		0.315	0.00416	ABLIM1,ARID5A,CCR3,CSN2,CXCL11,DUOX1,DUOXA2,FN1,GZMA,HOMER2,IL15,IL18,IL1R1,LGALS1,LGALS3,MAOA,MAPK1,PCYOX1L,S100A8,STAT5B,VIPR1	105 (19)
SP1		transcription regulator		-0.799	0.00478	ATM,COL7A1,CYBRD1,FN1,IL15,ITGB5,LHB,MAOA,MAOB,MYH7,NCF2,NOS3,STAR,TNFAIP3	87 (17)
INHBA		growth factor		-0.739	0.00579	FN1,LHB,NR5A1,POGZ,S100A8,STAR,STRBP	81 (19)
SPP1		cytokine		-0.453	0.00105	ATM,CSN2,CYP7A1,FN1,GSTZ1,HOMER2,ITGB5,NOS3	91 (19)
FOXP3		transcription regulator			0.00422	GZMA,LGALS1,LGALS3,PLAGL1,RRM2B,TNFAIP3,VIPR1	12 (2)
MAP3K3		kinase			0.0286	MYH7,TNFAIP3	8 (4)
ESR2		ligand-dependent nuclear receptor		0	0.000264	ABLIM1,COL7A1,CSN2,DKK1,FHL1,FN1,GLRX,LHB,MAOA,MAPK1,MYH7,PTGFR,RASSF10,SMOC1,TGFA,TPM1	109 (21)
TEAD3		transcription regulator			0.0198	ADM,MYH7,TPM1
TRAK2		transporter			0.0111	KCNJ2
PRKCA		kinase		-0.927	0.0478	CSTA,FN1,S100A8,STAR	85 (18)
DSCAM		other		0.277	0.0041	KCNJ2,KCNK6,PCDH17,SLC1A1,TUBA4A
MIR129		group			0.0435	MAPK1
MIR320		group			0.00517	FN1,NR5A1
miR-29b-3p (and other miRNAs w/seed AGCACCA)		mature microRNA		-0.729	0.0165	DNMT3B,GAS7,TNFAIP3,VCAN
mir-29		microRNA		-0.13	0.0171	DKK1,DNMT3B,FN1,TNFAIP3	47 (7)
mir-17		microRNA		-0.283	0.013	ATM,FN1,TNFAIP3,TP53INP1	48 (7)
miR-424-3p (miRNAs w/seed AAAACGU)		mature microRNA			0.0328	LGALS3
mir-183		microRNA			0.0198	CYP7A1,FN1,SLC39A7
miR-293-3p (miRNAs w/seed GUGCCGC)		mature microRNA			0.0111	DKK1
miR-467a-5p (and other miRNAs w/seed AAGUGCC)		mature microRNA			0.0111	DKK1
miR-30a-3p (and other miRNAs w/seed UUUCAGU)		mature microRNA			0.0264	CC2D1B,TUBA1A
miR-129-5p (and other miRNAs w/seed UUUUUGC)		mature microRNA			0.0116	FNDC3B,TP53INP1
miR-101-5p (miRNAs w/seed AGUUAUC)		mature microRNA			0.022	ATM
mir-431		microRNA			0.000362	FN1,VCAN
mir-31		microRNA			0.0432	DKK1,NOS3
mir-214		microRNA			0.00256	ATM,G6PC,NOS3
miR-532-5p (and other miRNAs w/seed AUGCCUU)		mature microRNA			0.022	NCF2
mir-499		microRNA			0.0435	MYH7
mir-346		microRNA			0.022	BTK
miR-199a-3p (and other miRNAs w/seed CAGUAGU)		mature microRNA			0.0243	FN1,VCAN
mir-197		microRNA			0.0435	IL18
mir-96		microRNA			0.0112	CYP7A1,FN1,SLC39A7
miR-1-3p (and other miRNAs w/seed GGAAUGU)		mature microRNA		-1.969	0.164	KCNJ2,OAT,SLC16A9,TPM1
PPP2R5E		phosphatase			0.0111	FN1
AKT1		kinase		0.038	0.0491	CSN2,CYP7A1,FN1,G6PC,MYH7,SEMA6D,VCAN	91 (18)
TWIST1		transcription regulator		0.581	0.00263	CBX2,CSN2,FN1,FREM2,ITGB5,TLL2,VCAN
CD44		other			0.0296	BCAM,FN1,LGALS1,LGALS3,MYO1B,PRKRIP1	79 (15)
RGS19		enzyme			0.00326	DKK1,MYH7
FERMT2		other			0.022	FN1	37 (7)
ADCYAP1		other		-0.2	0.0478	BCAM,H2AZ1,LHB,LUM,NR5A1,PLAGL1	59 (10)
Id		group			0.022	CKM
JUN		transcription regulator		-0.287	0.0218	CSTA,CYP7A1,DKK1,FN1,LGALS3,LGR5,LHB,MAOB,NCF2,PLAGL1,STAR	86 (18)
RPS14		translation regulator			0.0328	S100A8
PRKCZ		kinase			0.0486	MAPK1,NOS3	41 (5)
SREBF1		transcription regulator		-1.06	0.000574	CAPZB,CFI,CYP7A1,FN1,G6PC,LGALS3,NCF2,OAT,PLTP,STAR	21 (5)
SFRP4		transmembrane receptor			0.0132	FN1,MYH7
POMC		other		-1.29	0.00509	IL18,NCOA2,NOS3,NR5A1,STAR	89 (16)
ARNT		transcription regulator			0.0466	ADM,G6PC,NOS3,TUBA4A
ZNF106		other		1	0.0014	GLRX,LGALS1,LGALS3,S100A8
SLC10A1		transporter			0.00517	ABCC4,CYP7A1
ADIPOQ		other		-0.808	0.0134	CXCL11,CYP7A1,FN1,G6PC,NCF2,TNFAIP3	86 (17)
NOSTRIN		transcription regulator			0.0486	FN1,NOS3
MERTK		kinase			0.00846	ATM,IL18,PLAGL1
THRB		ligand-dependent nuclear receptor		0.692	0.012	ANGPTL3,CSN2,CYP7A1,DKK1,FZD8,G6PC,MYH7,STAT5B	71 (20)
PDE4A		enzyme			0.0435	FN1	48 (7)
CLDN7		other		0.391	0.0119	ABLIM1,CBX2,DKK1,LGALS3,NMU
CD84		other			0.022	IL18
SAMSN1		other		-1	0.0184	ARID5A,ATM,IL15,IL18
CDKN2A		transcription regulator		-0.102	0.00181	GAS7,GTF3C1,IL15,ITGB5,LGALS3,PLAGL1,RRM2B,TP53INP1,TPM1,VRK1	73 (12)
atacicept		biologic drug			0.0111	IL15
PLAU		peptidase			0.041	FN1,ITGB5,S100A8	80 (19)
ATM	1.541	kinase			0.00833	ATM,FN1,PSME2,TNFAIP3	77 (18)
WNT5B		other			0.00416	FN1,VCAN	41 (7)
ANGPT1		growth factor			0.0127	IL1R1,MYH7,NOS3	63 (9)
APP		other		-1.301	0.00489	ATM,ATP1B1,DKK1,FN1,GLIS3,IL15,IL18,LGALS3,LHFPL2,MAPK1,NOS3,S100A8,SLC25A38,TP53INP1,TPM1,TUBA1A,TUBA4A,TUFM,VCAN,ZNRF1	101 (19)
CALM1 (includes others)		other			0.0435	TNFAIP3
CYP4A11		enzyme			0.00326	FN1,S100A8	18 (5)
NPR1		enzyme			0.0356	FN1,MYH7	7 (4)
COL5A1		other			0.0435	FN1
GRIP1		transcription regulator			0.00326	FRAS1,FREM2
PICK1		enzyme			0.0435	SLC1A1
ZBTB48		transcription regulator			0.0459	PXMP2,TUBA4A
PTGER4		G-protein coupled receptor		1.387	0.0278	GLIS3,IL18,LHFPL2,NCF2,TP53INP1	5 (2)
NKX2-3		transcription regulator		-1.992	0.229	ADM,CDKN3,CEP55,NOS3
IFNAR2		transmembrane receptor			0.0143	CXCL11,IL18,PSME2
TNF		cytokine		-0.711	0.000105	ADM,B2M,BTRC,CCR3,CKM,CSGALNACT1,CSN2,CXCL11,CYP7A1,DKK1,FN1,IL15,IL18,IL1R1,JARID2,KCNJ2,LGALS3,LGR5,MAPK1,MOB3C,MYH7,NCF2,NCOA2,NOS3,NR5A1,PPP2R1B,PSME2,PTGFR,PXMP2,RIPK2,RRM2B,S100A12,S100A8,STAR,TGFA,TNFAIP3,TP53INP1,TPP2,VIPR1	107 (21)
MET		kinase		-0.172	0.00394	ARID5A,ATM,FN1,IL15,IL18,TGFA	81 (11)
KRAS		enzyme		-0.104	0.0139	ABCC4,ATP1B1,B2M,BCAM,FN1,GCNT1,GCNT3,IVNS1ABP,LGALS3,NCF2,NOS3,NXN,PLAGL1,TGFA,TUBA4A,VCAN	104 (19)
PPARGC1A		transcription regulator		-0.581	5.36e-05	ADAMTS20,ANGPTL1,CKMT2,CYP7A1,G6PC,IL18,LUM,MAOB,MYH7,NR5A1,SEMA3G,SLIT3,STAR,VCAN	67 (20)
DUSP1		phosphatase		0.339	0.04	DKK1,LHB,LUM,MYH7	58 (15)
NR5A1	-4.96	ligand-dependent nuclear receptor			0.00648	CYP7A1,LHB,NR5A1,STAR	46 (7)
HFE		transmembrane receptor			0.0243	B2M,CYBRD1
CYP8B1		enzyme			0.0435	CYP7A1	22 (4)
IRF7		transcription regulator		-1.982	0.124	IL15,PSME2,RIPK2,S100A8
HPS1		other			0.022	LGALS3
NR1I3		ligand-dependent nuclear receptor		-0.97	0.0073	ABCC4,CYP7A1,G6PC,IL1R1,TUBA4A	55 (10)
LDB1		transcription regulator		-0.378	0.0416	BTK,FNDC3B,JARID2,LGALS1,LHFPL2,RIPK2,TNFAIP3
STAT5B	-1.544	transcription regulator		-1.944	0.0403	ATM,CKMT2,CSN2,MYH7,PLTP,S100G,STAT5B	48 (7)
ERN1		kinase			0.0198	G6PC,HOOK1,LGR5,MYH7,TCN1
SLC29A1		transporter			0.0184	RRM2B,TP53INP1
CDKN1A		kinase		0.931	0.00324	CDKN3,CEP55,FN1,H2AZ1,IL1R1,ITGB5,LGALS3,TGFA,ZBED5	55 (7)
LDLR		transporter			0.00287	CCR3,CYP7A1,G6PC,NOS3,PLTP,PSME2,VCAN,VIPR1	29 (5)
DNMT3A		enzyme		0.2	0.0408	CKM,DNMT3B,LRP2,MYH7,SLIT3
MYD88		other		-1.404	0.0326	ATM,IL15,IL18,MYH7,NOS3,S100A8,TNFAIP3	60 (11)
ONECUT1		transcription regulator			0.0135	CFI,CLCN4,CSN2,CYP7A1,G6PC,NDUFAF4,OAT,SGIP1	66 (7)
RAF1		kinase		-0.503	0.0107	CSTA,IL1R1,ITGB5,LHB,MAOB,PPP1R10,TUBA4A	70 (17)
VDR		transcription regulator		0.003	0.0494	ATM,H2AZ1,IL18,LGALS1,S100A8,S100G	55 (10)
CD86		transmembrane receptor			0.0169	GZMA,HOMER2,TNFAIP3	53 (9)
RXRA		ligand-dependent nuclear receptor		-0.325	0.002	ANGPTL3,CEBPE,CYP7A1,MAOB,NAV2,PLTP,S100A8,S100G,STAR,VCAN	73 (18)
FOXO1		transcription regulator		0.079	0.00197	CKMT2,CYP7A1,FN1,G6PC,GZMA,IL15,IL18,IL1R1,LHB,NDUFAF4,NOS3,SEMA6D,STAT5B	87 (18)
RAD50		enzyme			0.0328	ATM	22 (4)
S100A6		transporter			0.0406	CDKN3,TNFAIP3
SP3		transcription regulator			0.0333	COL7A1,ITGB5,MAOB,MYH7,NCF2,NOS3	68 (7)
CAPN3		peptidase			0.0116	GSTZ1,NCF2
AVP		other			0.016	ADM,CKM,NOS3	8 (3)
EID2		other			0.0328	CKM
MAP3K1		kinase			0.0219	CSTA,CYP7A1,MAOB	65 (16)
NRAS		enzyme		1	0.00178	B2M,CDKN3,CKM,FHL1,FN1,LGALS1,NCF2,PLTP	37 (3)
anatabine		chemical - endogenous non-mammalian			0.0435	IL18
IGFBP2		other			0.0208	FN1,LGR5,NMU	49 (9)
KDM1A		enzyme		0.57	0.00859	ADM,CSGALNACT1,DKK1,DNMT3B,LGR5,MYO1B,NOS3	57 (7)
SRC		kinase		-0.254	0.0478	CKM,CSN2,FN1,LHB	106 (20)
GRM2		G-protein coupled receptor			0.0328	SLC1A1
MAP2K7		kinase		-1.982	3.89e-05	BTRC,CSTA,FN1,IL1R1,MAOB,MYH7	68 (16)
LMNA		other			0.00259	FN1,GLIS3,LYSMD3,MYH7,NOS3,PCDHB15,POGZ,PPM1H,SEMA3G
CRH		cytokine			0.0367	IL18,NOS3,STAR	60 (11)
EP300		transcription regulator		-1.235	0.00128	ARID5A,B2M,BTK,CKM,CYP7A1,FN1,FNDC3B,G6PC,IL1R1,LHB,MBTPS1,SMOC1,TNFAIP3	89 (20)
NCOA2	2.272	transcription regulator		-0.816	0.00148	CYP7A1,G6PC,LHB,PLTP,SLC3A1,STAR	69 (18)
PLPP3		phosphatase			0.022	FN1
FANCC		other			0.000115	ATP1B1,DKK1,IL1R1,MYRF,OAT,PCLO
GUCY1A1		enzyme			0.0328	NOS3
TRAF6		enzyme			0.0425	IL15,NCF2,TNFAIP3	79 (9)
FBXO32		enzyme		-1.067	0.0141	ABCC4,HOOK1,IL1R1,OAT
MAPK14		kinase		-1	0.00548	CKM,CYP7A1,DKK1,FN1,G6PC,IL18,MAOB	97 (19)
AGTR1		G-protein coupled receptor			0.0104	FN1,MAPK1,NOS3	28 (6)
TRAF3IP2		other			0.0472	CCR3,IL18,S100A8
S100A1		other			0.0328	TUBA1A
PTPRJ		phosphatase			0.0208	ARID5A,IL18,PLAGL1	23 (3)
HNRNPA2B1		other			0.00127	FHL1,FN1,FZD8,PHACTR2,SLC1A1,SULT1A1,VCAN
APOE		transporter			0.0319	BCAM,CYP7A1,GAS7,MYO1B,NCF2,NOS3,PRKRIP1,S100A8	66 (14)
CHRM4		G-protein coupled receptor			0.0435	ITGB5
SMARCA2		transcription regulator			0.041	COL7A1,CYP7A1,G6PC
TRADD		other			0.00356	CXCL11,RIPK2,TNFAIP3
SND1		enzyme			0.0406	ADIRF,CSN2
FAS		transmembrane receptor		0.283	0.0246	BTK,CXCL11,IL18,LGALS3,LUM,S100A12,TNFAIP3,TPM1,TUBA4A	53 (9)
FGFR2		kinase		-1.039	0.00353	CYP7A1,DKK1,FN1,KBTBD11,LGR5,S100G
STEAP3		transporter			0.0435	MYH7
GNRHR		G-protein coupled receptor			0.00627	LHB,STAR	25 (6)
CNOT7		transcription regulator			0.0459	B2M,CSTA
ATF4		transcription regulator		0.478	0.0197	ANGPTL3,CSN2,CYP7A1,FN1,GYS1,LGALS3	20 (4)
USF2		transcription regulator			0.0326	B2M,NR5A1,STAR
TRPC6		ion channel			0.022	MYH7	46 (7)
HBEGF		growth factor			0.0127	CSN2,MAPK1,TGFA
Cyp2c70		enzyme			0.0435	CYP7A1
CTNNAL1		other			0.0435	FN1
MYRF	2.419	transcription regulator			0.041	CDK2AP1,CFI,IVNS1ABP
MEF2C		transcription regulator		1.231	0.0167	CKM,KCNJ2,MYH7,PLAGL1,TPM1
TGFB1		growth factor		1.027	4.47e-07	ADM,ATM,B2M,CCR3,CDK2AP1,CDKN3,CFI,CKM,COL7A1,CYP7A1,DNMT3B,FHL1,FN1,FNDC3B,FZD8,G6PC,GAS7,GCNT1,GZMA,HOOK1,IL15,IL18,IL1R1,ITGB5,LGALS3,LRBA,MAOA,MAPK1,MYH7,NCF2,NOS3,OSTF1,PLAGL1,RACK1,SLC16A9,SLIT3,STAR,STAT5B,TGFA,TNFAIP3,TPM1,TUBA1A,TUFM,VCAN,VIPR1	104 (19)
SMAD3		transcription regulator		0.627	2.43e-06	CKM,COL7A1,CYP7A1,FN1,FZD8,G6PC,GZMA,IL15,ITGB5,LHB,LUM,NR5A1,TGFA,TPM1	89 (19)
EREG		growth factor			0.0166	IL18,TGFA
INSR		kinase		-0.647	0.0189	CKMT2,FHL1,ITGB5,LGALS1,MAOA,MAOB,MYH7,NDUFB4,NOS3,PLAGL1	63 (14)
NR4A1		ligand-dependent nuclear receptor		-0.292	0.0361	ADM,ATP6V1E2,G6PC,GYS1,NDUFB4,NOS3,STAR	12 (4)
TRPV5		ion channel			0.0435	S100G
SLC27A1		transporter			0.0328	MYH7
GLB1		enzyme			0.0328	TGFA
ETS1		transcription regulator			0.038	BTRC,FN1,GZMA,NOS3,SRGN,TGFA	56 (7)
TBP		transcription regulator			0.000876	FN1,PRM2,S100G,TGFA,TNFAIP3	74 (13)
MED21		transcription regulator			0.0111	TNFAIP3
ADAMTS13		peptidase			0.022	LGALS3
DDX19B		enzyme			0.0435	ATM
CYP27B1		enzyme		1.916	0.000583	CCR3,IL15,IL18,S100G
TNC		other			0.0127	DKK1,LGR5,TPM1
COMP		other			0.022	LGALS3
FOXC2		transcription regulator			0.0288	DKK1,FN1,ITGB5
SIX5		transcription regulator			0.0286	FZD8,PLTP
RORC		ligand-dependent nuclear receptor			0.00862	ATP1B1,CKMT2,G6PC,IL1R1,KCNK5,S100A8	12 (4)
TLR1		transmembrane receptor			0.0203	IL15,TNFAIP3	13 (3)
SASH1		other		-1	0.00794	ARID5A,ATM,IL15,IL18
ADAMTS12		peptidase			0.0332	LGALS1,S100A8
MAPK3		kinase			0.0159	CSTA,FN1,LHB,MYRF	68 (15)
BRD7		transcription regulator			0.00201	FN1,RRM2B,VCAN	70 (12)
ABCB11		transporter			0.0328	CYP7A1
TAF4B		transcription regulator			0.0332	FN1,TNFAIP3
PLAGL2		transcription regulator			0.0435	NCF2
SETD3		enzyme			0.0435	CKM
EID1		transcription regulator			0.0111	CKM
CAVIN2		other			0.0111	NOS3
PFKFB1		kinase			0.0435	G6PC
SMPD1		enzyme			0.0198	CCR3,CXCL11,CYP7A1
TG		other			0.0459	CYP7A1,IL18
TBXAS1		enzyme			0.0111	STAR
LMO2		transcription regulator		-0.378	0.0423	BTK,FNDC3B,JARID2,LGALS1,LHFPL2,RIPK2,TNFAIP3
TNNT2		other			0.022	MYH7	34 (7)
PLK2		kinase			0.0332	ATM,IL15
IL13		cytokine		-0.218	0.00365	ADAM28,CFI,DUOX1,GAS7,HOMER2,IL18,IL1R1,MAOA,MS4A4A,RIPK2,S100A8,SCGB1D4	61 (7)
TAZ		enzyme			0.0275	FN1,LRP2,LUM,PCLO
PRKCB		kinase			0.0276	CYP7A1,FN1,MYH7	36 (6)
Csn1s1		other			0.0328	CSN2
MYCN		transcription regulator		-0.314	0.0149	ABCC4,B2M,FN1,JARID2,LGALS1,SLIT3,TPM1,TUFM
YY1		transcription regulator			0.00639	CSN2,IL1R1,LRP2,PLAGL1,RLIM,STAR,TBC1D14,TP53INP1,TRA2A
HDAC4		transcription regulator			0.0172	CACNA2D1,CKM,G6PC,HOMER2,MAPK1	34 (3)
EIF5A2		translation regulator			0.0111	PEAK1
EIF4E		translation regulator		0	0.029	B2M,CAPZB,FN1,FREM2,IL18,TGFA
ITPR1		ion channel			0.0148	G6PC,NOS3
RPA1		other			0.0203	NAV2,RASSF10
MTHFR		enzyme			0.022	NOS3	32 (3)
NFKB1		transcription regulator		-0.864	0.0163	B2M,CSN2,CXCL11,FN1,IL18,LGALS1,RACK1,TNFAIP3	61 (10)
RELA		transcription regulator		-0.691	0.0378	B2M,CSN2,CXCL11,DNMT3B,EWSR1,FN1,LGR5,LUM,STAR,TNFAIP3	83 (17)
mir-10		microRNA		-0.898	0.032	ABCC4,BTRC,CXCL11,FZD8
RUNX2		transcription regulator		-0.492	0.0127	FN1,LGALS3,LHB,LUM,TPM1	67 (11)
tazemetostat		chemical drug		-0.378	0.0498	ABCC4,FN1,LGALS1,MYO1B,STAT5B,VCAN,ZNF689
IFNG		cytokine		-1.493	0.00584	ADM,ATM,ATP1B1,B2M,CCR3,CXCL11,DKK1,DUOXA2,FN1,HLA-DOB,HRH4,IL15,IL18,IL1R1,LGALS3,NCF2,NOS3,PCDH17,PSME2,RACK1,RIPK2,S100A8,SCGB1D4,SLC16A9,SLC3A1,STAR,VIPR1	109 (20)
TBK1		kinase		-1.067	0.0219	ATM,CXCL11,IL15,IL18	5 (3)
TNFRSF1A		transmembrane receptor		1.982	0.105	CSN2,IL15,ITGB5,TGFA
FOS		transcription regulator		1.486	0.00208	CMTM4,CSTA,CYP7A1,FN1,G6PC,HOOK1,LGALS3,LHB,MAOA,NCF2,PLAGL1,S100A8,SEMA6D,STAR,TLL2	57 (13)
BRCA1		transcription regulator		-0.762	0.0152	ATM,NOS3,PLTP,RRM2B,STAT5B,VCAN	78 (12)
MAPK1	1.502	kinase		0.365	0.00132	ATP1B1,COL7A1,CSTA,CXCL11,FN1,LGALS1,LGALS3,LHB,MAOB,MYH7,MYRF,PSME2	60 (16)
CRP		other			0.0143	NOS3,PSME2,S100A12	34 (3)
PTPN1		phosphatase			0.0208	ARID5A,ATM,PLAGL1	23 (3)
capmatinib		chemical drug			0.022	TGFA	22 (3)
NR3C1		ligand-dependent nuclear receptor		0.14	2.99e-07	ADM,APOL3,ATP1B1,B2M,BTK,CHIC2,CSN2,CYP7A1,FN1,G6PC,GZMA,HGD,IL15,IL18,LHB,MAOA,MAPK1,NOS3,OAT,PLAGL1,PPP2R1B,RIPK2,TNFAIP3,TUBA4A,VIPR1	119 (20)
EGF		growth factor		-0.113	0.000129	ATM,CEBPE,CSN2,FN1,IL1R1,MAOA,MAPK1,NCOA2,NR5A1,PLAGL1,S100G,SLC9A2,STAR,TGFA,TNFAIP3,TUFM,VCAN	104 (23)
CAMK1		kinase			0.022	STAR
HRAS		enzyme		-0.762	0.0195	ADM,B2M,CBX2,CSN2,CSTA,DNMT3B,FHL1,FN1,ITGB5,MAOB,MAPK1,PLTP,SLIT3,VCAN	89 (19)
STAT5A		transcription regulator		-1.954	0.0157	ANKRD22,ATM,CSN2,GCNT3,GZMA,MYH7,RAB27B,STAT5B	51 (8)
TYROBP		transmembrane receptor			0.00492	ABCC4,IL18,LHFPL2,NCF2
CITED2		transcription regulator			0.0127	ADM,NR5A1,TNFAIP3
ACE2		peptidase			0.0332	FN1,NOS3	56 (7)
EPO		cytokine		-1.174	0.0172	B2M,G6PC,H2AZ1,IL18,KLHL24,N4BP2L1,NMU,NOS3	82 (13)
ADAMTS5		peptidase			0.022	VCAN
ARHGAP21		other		-1	0.00128	ARID5A,ATM,IL15,IL18
EHF		transcription regulator		0	0.0219	RHCG,S100A12,S100A8,STAT5B
ERBB2		kinase		-1.508	0.00903	BCAM,CDKN3,COL7A1,FN1,GCNT2,GSTZ1,HOMER2,LGALS1,LGALS3,LUM,MAOA,NCF2,SPAG1,STRBP,TGFA,TNFAIP3,TPM1,TUBA1A,VCAN	92 (17)
NOX4		enzyme			0.00975	FN1,NOS3,TGFA
CGA		other		-0.762	0.00106	CCR3,FHL1,HOMER2,NR5A1,STAR,TP53INP1	12 (3)
turofexorate isopropyl		chemical drug			0.0435	CYP7A1
IL6		cytokine		0.425	0.00696	ADM,CCR3,CDKN3,FN1,G6PC,GLRX,IL15,IL1R1,ITGB5,LGALS1,NCF2,NOS3,PSME2,PTGFR,SEMA6D,SNX10,TGFA	94 (20)
CDKN1B		kinase		1	0.0421	B2M,BTK,FHL1,LGALS3	57 (7)
SAFB		other			0.0219	B2M,CXCL11,S100A8
ITPR3		ion channel			0.022	G6PC	29 (5)
DIO2		enzyme		-1.091	0.0278	CARMIL1,DGKG,LUM,MYH7,PI15
IKZF3		transcription regulator			0.044	DKK1,FN1,LHFPL2
SMARCA4		transcription regulator		-0.239	0.00476	APOL3,CKM,COL7A1,DGKG,FN1,GYS1,KCNJ2,LGALS1,LGALS3,LUM,MAOB,MAPK1,MYRF,NOS3,TPM1	70 (12)
ILK		kinase			0.0127	FN1,MAPK1,MYH7	79 (15)
OSM		cytokine		-1.086	0.000193	ABCC4,B2M,CKM,FN1,GAS7,IL15,IL18,MAOA,NMB,S100A12,S100A8,SLC39A7,TCN1,TPBG,TPM1,TUBA1A,UAP1	91 (17)
NAB2		transcription regulator			0.0203	FN1,LHB
CK-666		chemical reagent			0.022	IL18
SP110		transcription regulator		0.378	0.000998	ATM,CXCL11,IL18,IL1R1,MAOA,MRTFB,RIPK2
RHOA		enzyme			0.0178	FN1,ITGB5,NOS3,STAR	94 (21)
EGLN3		enzyme			0.00176	ADM,LGR5,NOS3	42 (6)
IL1B		cytokine		-0.679	0.000217	ADM,B2M,BTRC,CCNJ,CXCL11,CYP7A1,FN1,GYS1,IL15,IL18,IL1R1,LHB,NCOA2,NOS3,PSME2,PTGFR,RIPK2,S100A8,SLC3A1,SRGN,STAR,TNFAIP3,UAP1,VCAN	90 (15)
SMO		G-protein coupled receptor			0.000362	LGR5,LUM,PRSS35,S100A8,TGFA,VCAN	77 (13)
RARA		ligand-dependent nuclear receptor		0.378	0.0204	ABLIM1,CDKN3,CEBPE,CYP7A1,IL1R1,LGALS1,MAOB,MAPK1,NAV2	63 (11)
LHX9		transcription regulator			0.0111	NR5A1
CORT		other			0.00522	CCR3,IL15,IL18
TGFB2		growth factor		0.229	0.0411	FN1,ITGB5,S100A8,VCAN	53 (12)
G6PC	1.606	phosphatase			0.00177	G6PC,STAR
MTPN		transcription regulator		0	0.013	FN1,MYH7,S100A8,TUBA1A
CREBBP		transcription regulator		-0.152	0.00461	ARID5A,B2M,CKM,CYP7A1,FNDC3B,G6PC,MBTPS1,MYH7,SMOC1,STAR,TNFAIP3	70 (17)
CTNNB1		transcription regulator		1.142	0.00952	ATM,CAPZB,CSN2,DKK1,FN1,G6PC,IL1R1,LGALS3,LGR5,LHB,MAOA,NOP53,OAT,PRSS35,S100A8,STAT5B,TGFA,TNFAIP3,VCAN	97 (20)
Hmgn3		other			0.0459	CSN2,LHB
Ncoa6		transcription regulator			0.00627	CYP7A1,TGFA
CUX1		transcription regulator			0.0353	CEBPE,CYP7A1,MYH7	28 (4)
CDC42		enzyme			0.0062	CKM,LHB,MYH7	50 (12)
CCR2		G-protein coupled receptor		0	0.0379	FN1,IL18,LUM,VCAN	72 (10)
COX7A2		enzyme			0.0111	STAR
Gcg		other			0.0264	ATP1B1,OAT,SLC3A1
RANBP2		enzyme			0.0111	FN1	42 (8)
BRD4		kinase		-0.16	0.00521	ABCC4,ABLIM1,FN1,ITGB5,JARID2,SLC16A9
KLK5		peptidase			0.0148	IL18,S100A8
CHTOP		other			0.0328	TGFA
RFX5		transcription regulator			0.0116	B2M,GCNT2
TIGAR		enzyme			0.0328	TNFAIP3	46 (7)
DSCAML1		other		1	0.0178	KCNJ2,PCDH17,RACK1,TUBA4A
PIN4		enzyme			0.022	G6PC
TP53COR1		other			0.0203	RRM2B,TP53INP1	54 (7)
pharmacoperone IN3		chemical reagent			0.0111	STAR
TP53		transcription regulator		-0.613	0.0143	ABHD4,APBB2,BTK,CDKN3,CEP55,CKM,CKMT2,COL7A1,DKK1,DNMT3B,FHL1,FKBP3,FN1,G6PC,GAS7,GLRX,H2AZ1,ITGB5,KCNJ2,LGALS3,LGR5,MAPK1,NMU,NOS3,OAT,PLTP,RLIM,RRM2B,TGFA,TP53INP1,VCAN,VRK1	87 (17)
OLR1		transmembrane receptor			0.016	FN1,NCF2,NOS3
PPP3R1		phosphatase			0.0326	ATP6V1C2,LRP2,MYH7	9 (4)
CD28		transmembrane receptor		-1	0.0065	ATM,EWSR1,GYS1,GZMA,HOMER2,IL1R1,NOS3,SRGN,TNFAIP3,VIPR1	90 (15)
ESR1		ligand-dependent nuclear receptor		1.224	0.00728	ABLIM1,ATP1B1,CDKN3,COG5,CSN2,CYP7A1,FHL1,GAS7,GLRX,KCNK6,KLHL24,LGALS1,LHB,MAPK1,NCF2,NOS3,OSTF1,S100G,SLC9A2,STAR,STAT5B,TGFA,TNFAIP3,TPM1,TPP2,VPS26C	102 (15)
COLQ		other		1	0.00718	COL7A1,FN1,FRAS1,VCAN
PTGES		enzyme			0.0288	G6PC,MYH7,NOS3
MYC		transcription regulator		1.816	0.053	ABCC4,ADM,CAPZB,CEBPE,CXCL11,DKK1,DNMT3B,FN1,G6PC,H2AZ1,ITGB5,JARID2,LGALS1,LGR5,LUM,MYH7,MYO1B,OAT,RRM2B,TPP2
SCGB1A1		cytokine			0.0223	FN1,S100A8
MEF2D		transcription regulator			0.0456	CKM,FN1,MYH7
RRM2B	-2.047	enzyme			0.0435	TP53INP1
GNA15		enzyme			0.00846	ADM,FHL1,LGALS3,PRSS35,VCAN	58 (7)
PLK4		kinase			0.0356	ATM,IL15
glycine ethyl ester		chemical reagent			0.0328	TGFA
LINC01410		other			0.022	NCF2
GTPL714		chemical reagent			0.022	MYH7
CARHSP1		transcription regulator			0.022	G6PC
GR-MD-02		chemical drug			0.0435	LGALS3
L-sulforaphane		chemical reagent			0.0111	SLC1A1
tyrosine kinase inhibitor		chemical drug			0.022	FN1	39 (4)
pterosin B		chemical reagent			0.0435	G6PC
PDGFRbeta-recognizing cyclic peptide		chemical reagent			0.0435	FN1
OSU-CG12		chemical reagent			0.0435	BTRC
lithocholic acid acetate		chemical reagent			0.0111	CYP7A1
cyclooxygenase inhibitor		chemical drug			0.0435	IL1R1
2,4,5,2',4',5'-hexachlorobiphenyl		chemical toxicant		-1	0.0349	PPP1R10,SMOC1,THOC2,TRA2A
paraquat		chemical toxicant		1.993	0.0432	FN1,MRTFB,PLTP,STRBP
5,6,7,8-tetrahydrobiopterin		chemical - endogenous mammalian			0.0435	NOS3
ciprofloxacin		chemical drug		0	0.0349	ABCC4,MAPK1,SGIP1,TUFM
candesartan		chemical drug		-1.387	0.000246	ADM,FN1,MAPK1,MYH7,NOS3	86 (17)
diethylstilbestrol		chemical drug		0.812	0.000192	DNMT3B,GLRX,LGALS1,LUM,MAOA,MAPK1,NR5A1,PTK7,S100A8,S100G,STAR,TGFA	75 (14)
sirolimus		chemical drug		-1.638	0.0473	ADM,B2M,CSN2,FN1,LGALS3,NOS3,RACK1,SLC25A38,TP53INP1,TUFM,ZNF689	102 (16)
temocapril		chemical reagent			0.0328	NOS3
diltiazem		chemical drug			0.00517	MYH7,NOS3	59 (7)
methylamine		chemical - endogenous mammalian			0.0435	FN1
lacidipine		chemical drug			0.0111	NOS3
methamphetamine		chemical drug		0	0.0041	CARMIL1,HOMER2,LGALS1,MAOA,PCLO
chloroform		chemical toxicant			0.0328	TGFA
PD98059		chemical - kinase inhibitor		0.285	0.00471	FN1,GAS7,ITGB5,LHB,MAPK1,MYH7,NOS3,NXN,PLAGL1,PPP1R10,S100A8,STAR,TUBA4A,VCAN	58 (13)
tamoxifen		chemical drug		1.463	0.00317	ADM,CYP7A1,DNMT3B,FN1,KLHL24,LHB,NOS3,S100G,SLC1A1,TGFA	82 (21)
tacrolimus		chemical drug		0.091	0.0216	ABLIM1,CCR3,FN1,GZMA,HOMER2,MYH7,NOS3	93 (14)
indapamide		chemical drug			0.022	NOS3
colestipol		chemical drug			0.022	CYP7A1
diphenyleneiodonium		chemical reagent			0.0288	DUOX1,FN1,IL18	43 (8)
N-(3-(aminomethyl)benzyl)acetamidine		chemical reagent			0.0486	ATM,RIPK2
1,4-bis[2-(3,5-dichloropyridyloxy)]benzene		chemical toxicant		-1.277	0.0104	ABCC4,CYP7A1,G6PC,IL1R1,TUBA4A	43 (8)
guanethidine		chemical drug			0.0111	STAR
AA-861		chemical reagent			0.0328	STAR
rosiglitazone		chemical drug		-0.194	0.0169	ANGPTL3,APOL3,CKM,CXCL11,FN1,IL18,LHB,NOS3,PLTP,PPP2R1B,S100A8	81 (16)
methacholine		chemical drug			0.0328	FN1
raloxifene		chemical drug		0.816	0.003	ADIRF,IL18,IL1R1,LUM,MYO1B,TGFA,TUBA4A	40 (7)
ethylene glycol tetraacetic acid		chemical reagent		1.067	0.000801	KCNJ2,LHB,NR5A1,STAR
acetaminophen		chemical drug		-1.961	0.145	ABCC4,IL18,NOS3,TUBA1A
coenzyme Q10		chemical drug			0.0243	IL15,NOS3
aminooxyacetic acid		chemical reagent			0.0328	G6PC
Sb202190		chemical - kinase inhibitor		1.109	0.0163	CKM,DKK1,FN1,IL18,S100A8	98 (19)
hexamethylene bisacetamide		chemical reagent			0.0143	CEBPE,FN1,RACK1
indomethacin		chemical drug		0.728	0.0184	CSN2,IL1R1,LGALS3,S100A8,STAR,UAP1,VCAN	104 (22)
trichostatin A		chemical drug		-1.213	0.0217	ABCC4,B2M,CCR3,DNMT3B,FN1,LGALS1,MYH7,MYO1B,NOS3,OAT,PLAGL1,RLIM,STAR,STAT5B,VCAN,ZNF689,ZNRF1	96 (21)
calphostin C		chemical - kinase inhibitor		1.067	0.00683	DKK1,MAOB,S100A8,STAR	79 (13)
oxazolone		chemical reagent			0.0286	IL18,S100A8
pioglitazone		chemical drug		0.447	0.0417	CKM,CYP7A1,FN1,NCF2,STAT5B	71 (16)
W7		chemical reagent			0.0223	MYH7,STAR
cycloheximide		chemical reagent		-0.389	0.00032	ADM,B2M,BTK,CKM,FN1,GAS7,ITGB5,LHB,S100A8,STAR,TGFA,TNFAIP3,TRA2A	93 (20)
SB203580		chemical - kinase inhibitor		0.643	0.0374	CXCL11,DKK1,FN1,G6PC,GLRX,IL18,NOS3,RIPK2,STAR,TMCC1	97 (15)
sulindac sulfide		chemical drug			0.044	BCAM,RRM2B,TUBA4A
fluvoxamine		chemical drug			0.0459	NOS3,RACK1
beta-lapachone		chemical drug			0.0328	NOS3
losartan potassium		chemical drug		-0.294	0.00177	FN1,IL18,ITGB5,MYH7,NOS3,STAR	105 (21)
ethanol		chemical - endogenous mammalian		-0.164	0.000175	ADM,CYP7A1,DKK1,G6PC,HOMER2,IL15,IL1R1,KLHL24,LGALS1,NCF2,NOS3,STAR,STAT5B,TP53INP1	104 (24)
U0126		chemical - kinase inhibitor		-0.493	0.00725	CXCL11,CYP7A1,FN1,ITGB5,LHB,MAPK1,MYH7,NR5A1,PLAGL1,STAR,TGFA,TPM1,TUBA4A	93 (19)
isoflurophate		chemical drug			0.022	VRK1
methylphenidate		chemical drug			0.0166	HOMER2,MAPK1
methotrexate		chemical drug		-0.447	0.000407	CFI,CXCL11,CYP7A1,FKBP3,GZMA,IL18,NXN,OSTF1,STAT5B,TP53INP1
troglitazone		chemical drug		0.083	0.0113	BTRC,CCNJ,CKM,CXCL11,CYP7A1,FN1,MAOB,NAGK,PXMP2,TPP2	94 (19)
pyridostigmine		chemical drug			0.0435	MYH7
GW3965		chemical reagent		-0.882	0.0112	ANGPTL3,CYP7A1,PLTP,STAR,VIPR1	23 (5)
CGP77675		chemical - kinase inhibitor			0.022	FN1	41 (7)
cilazapril		chemical drug			0.0435	MYH7
chlorothiazide		chemical drug			0.0435	S100G
levamisole		chemical drug			0.00517	IL18,NOS3
trovafloxacin		chemical drug		-1	0.00683	B2M,CYP7A1,G6PC,TNFAIP3	59 (7)
Hif		complex			0.0132	CKM,TGFA
sphingosine-1-phosphate		chemical - endogenous mammalian		-0.651	0.0191	CCR3,FN1,NOS3,STAR	71 (14)
cerivastatin		chemical drug			0.0105	FN1,MYH7,NOS3,S100A8	66 (8)
calcitriol		chemical drug		1.228	0.00113	ABLIM1,ATM,CCDC88C,CKM,CYP7A1,FN1,GLRX,H2AZ1,IL18,LGALS1,MAOA,OAT,PTGFR,S100A8,S100G,TNFAIP3	100 (19)
talniflumate		chemical drug			0.022	GCNT3
vanillin		chemical - endogenous non-mammalian			0.0286	DNMT3B,PPP1R10
sevelamer		chemical drug			0.00177	CYP7A1,TGFA
tramadol		chemical drug			0.0435	NOS3
lipoamide		chemical - endogenous mammalian			0.0111	NOS3
N-methylsulfonyl-12,12-dibromododec-11-enamide		chemical reagent			0.000362	FN1,S100A8
emodin		chemical drug			0.0276	FN1,G6PC,HLA-DOB
SP600125		chemical - kinase inhibitor		-0.05	0.00652	ADM,COL7A1,DKK1,FN1,IL15,ITGB5,MYH7,NOS3,TPM1	81 (17)
Go 6976		chemical - kinase inhibitor			0.0353	FN1,G6PC,MYH7	83 (19)
pralnacasan		chemical drug			0.022	IL18
TAN 67		chemical reagent			0.022	MAPK1
felodipine		chemical drug			0.022	NOS3
amlodipine		chemical drug			0.0116	MYH7,NOS3	13 (3)
nifedipine		chemical drug		-0.502	0.01	FN1,MYH7,NOS3,STAR	70 (16)
butyric acid		chemical - endogenous mammalian		1.677	0.0269	CCR3,G6PC,H2AZ1,IL1R1,ITGB5,MYH7,NDUFAF4,S100G,STAT5B,TUBA4A	48 (6)
propionic acid		chemical - endogenous mammalian			0.0166	G6PC,SMOC1
4-(octyloxy)phenol		chemical reagent			0.022	STAR
4-(heptyloxy)phenol		chemical reagent			0.022	STAR
trans-hydroxytamoxifen		chemical drug		0.453	0.000943	ADIRF,ADM,FN1,FZD8,IL1R1,LHFPL2,MYO1B,TPM1
salirasib		chemical drug			0.0219	ADM,LGALS1,TGFA
mycophenolate mofetil		chemical drug			0.0328	FN1
bisphenol A		chemical - endogenous mammalian		-0.647	0.00862	MAOA,NOS3,PPP1R10,S100G,SMOC1,TRA2A
sodium phosphate		chemical drug			0.0435	MYH7
cobalt chloride		chemical reagent		1.961	0.0141	ADM,CYBRD1,NCOA2,SLC1A1	44 (6)
magnesium chloride		chemical drug			0.0328	NOS3
calcium carbonate		chemical drug			0.0328	TGFA
Cavtratin		chemical - kinase inhibitor			0.022	NOS3
WZB117		chemical reagent			0.0435	S100A8
tretinoin		chemical - endogenous mammalian		0.537	0.0388	ABLIM1,ADM,CDKN3,CEBPE,CYP7A1,DKK1,FN1,FZD8,GAS7,GZMA,IL15,IL1R1,KCNJ2,LGALS1,LRP2,MAOB,MYH7,NAV2,NCF2,NCOA2,NDUFAF4,OAT,S100A8,SRGN,STAR,TNFAIP3	99 (20)
alitretinoin		chemical drug		-1.709	0.00812	ADAM28,ANGPTL3,CEBPE,CXCL11,FN1,PLTP	66 (16)
folic acid		chemical - endogenous mammalian			0.0353	DKK1,FN1,NOS3	60 (8)
gamma-tocotrienol		chemical drug			0.0116	IL18,TNFAIP3
sertindole		chemical drug			0.0435	MAPK1
trinitrobenzenesulfonic acid		chemical reagent		-1.972	0.0205	IL15,IL18,LUM,S100A8
fatty acid		chemical - endogenous mammalian			0.032	CYP7A1,G6PC,LHB,S100A8	73 (18)
aprotinin		biologic drug			0.022	VRK1
Ac-YVAD-CMK		chemical - protease inhibitor			0.0328	IL18
filgrastim		biologic drug		1.087	0.00393	ADAM28,B2M,CCR3,DGKG,GZMA,HRH4,IL1R1,JARID2,LGALS3,MS4A4A,NECTIN2,PSME2
GnRH-A		chemical reagent			0.0456	GCNT2,LHB,NOS3
octreotide		biologic drug			0.0356	NOS3,PLAGL1
C25-140		chemical reagent			0.0435	TNFAIP3
immethridine		chemical reagent			0.0332	BTK,CFI
doxorubicin		chemical drug		0.577	0.0265	ADM,ATM,BTK,CDKN3,CKM,LGALS3,MYH7,RRM2B,TGFA,TP53INP1	61 (10)
bisindolylmaleimide I		chemical - kinase inhibitor		-0.391	0.00816	FN1,LHB,MAPK1,MYH7,NR5A1	67 (17)
bisindolylmaleimide II		chemical - kinase inhibitor			0.0435	STAR	30 (5)
geranylgeranyl pyrophosphate		chemical - endogenous mammalian			0.0332	CYP7A1,NOS3	52 (7)
forskolin		chemical toxicant		-0.01	2.75e-06	ADM,ATP1B1,CDKN3,CEBPE,DUOX1,FN1,G6PC,ITGB5,LHB,MAPK1,NCOA2,NR5A1,OSTF1,PLAGL1,RGS18,S100A8,SEMA6D,SLC24A4,STAR,TNFAIP3,TPM1,TUBA1A,TUBA4A,VCAN	96 (18)
cafestol		chemical - endogenous non-mammalian			0.0264	CYP7A1,PLTP
genistein		chemical drug		0.265	0.0369	ADM,DKK1,KCNJ2,MAOA,NOS3,PCDH17,PLTP,S100G,STAR	114 (22)
isorhamnetin		chemical - endogenous non-mammalian			0.022	NOS3
monocrotaline		chemical toxicant			0.0169	FHL1,MYH7,NOS3
bromocriptine		chemical drug			0.0091	CSN2,LHB,TGFA	37 (7)
morphine		chemical drug		0.888	0.0239	ADM,IL18,MAPK1,NOS3,SLC1A1	64 (9)
camptothecin		chemical drug		-1.542	5.28e-05	APBB2,ATM,BTK,DKK1,FKBP3,FNDC3B,LGALS3,MRTFB,OSTF1,RIPK2,RRM2B,S100A12,STAT5B,TNFAIP3,TP53INP1,TPBG,TPM1,TRA2A,TUBA4A	73 (11)
fenofibrate		chemical drug		-0.425	0.0294	CYP7A1,G6PC,MYH7,NOS3,PLTP,STAR,TP53INP1	50 (13)
phosphorus		chemical reagent			0.0435	S100G
arsenic		chemical toxicant			0.0381	NOS3,TGFA	54 (7)
pentanoic acid		chemical - endogenous mammalian			0.0435	G6PC
hexanoic acid		chemical - endogenous mammalian			0.022	G6PC
(13S)-hydroperoxyoctadecadienoic acid		chemical - endogenous mammalian			0.022	MAOA
linolenic acid		chemical - endogenous mammalian			0.0332	G6PC,NOS3
5,8,11,14-eicosatetraynoic acid		chemical reagent			0.000444	CKM,CYP7A1,ITGB5
eicosapentenoic acid		chemical drug		-1	0.0235	CSN2,G6PC,IL1R1,NOS3
5-azacytidine		chemical drug		0.07	0.012	ATM,DKK1,MYH7,MYO1B,NOS3,PLAGL1	38 (7)
decitabine		chemical drug		0.402	0.000673	ABCC4,B2M,CCR3,COL7A1,FN1,GLRX,LGALS1,LGALS3,LUM,MAOB,MYO1B,NOS3,NR5A1,RASSF10,RRM2B,STAR,STAT5B,TUBA4A,VCAN,ZNF689	100 (19)
acolbifene		chemical drug			0.00246	NOS3,TGFA	45 (7)
pregabalin		chemical drug			0.0111	CACNA2D1
dichlorovinylcysteine		chemical toxicant			0.0406	TGFA,TUFM
N-nitro-L-arginine methyl ester		chemical drug		-0.232	0.00488	ADM,FN1,G6PC,MYH7,NOS3	88 (17)
procysteine		chemical drug			0.0435	IL18
2-amino-5-phosphonovaleric acid		chemical - other		0.816	0.00539	ARID5A,KCNK6,LHFPL2,NOS3,SLC25A38,TNFAIP3
N(6)-carboxymethyl-L-lysine		chemical - endogenous mammalian			0.022	FN1
Hif1		complex			0.0096	ADM,FN1,LGALS1,S100A8
lipopolysaccharide		chemical drug		-1.38	0.000218	ABCC4,ADM,ANGPTL3,ANKRD22,BTK,CCR3,CXCL11,CYP7A1,FN1,FNDC3B,GZMA,HLA-DOB,IL15,IL18,IL1R1,ITGB5,IVNS1ABP,KCNK5,LGALS1,LGALS3,LHB,LRBA,MAOA,MYH7,NCF2,NCOA2,NOS3,PSME2,PTGFR,RIPK2,RRM2B,S100A12,S100A8,SEMA3G,SSR1,STAR,TGFA,TNFAIP3,TPBG,VCAN	111 (21)
fructose-2,6-diphosphate		chemical - endogenous mammalian			0.022	G6PC
sucrose		chemical - endogenous mammalian			0.0091	G6PC,NOS3,PLAGL1
tetradecanoylphorbol acetate		chemical drug		-0.846	6.48e-05	ADAM28,ADM,ATM,BTK,CCR3,CKM,CSTA,CYP7A1,IL18,LHB,MAOB,MYH7,NAV2,NR5A1,PLAGL1,PTGFR,RACK1,S100A8,SLC9A2,SRGN,STAR,STAT5B,SULT1A1,TGFA,TNFAIP3,TPBG,TUFM,VCAN,VIPR1	99 (21)
wortmannin		chemical - kinase inhibitor		0.218	0.0262	CCR3,FN1,G6PC,NOS3,SLC1A1,TPM1	93 (20)
dehydroisoandrosterone		chemical - endogenous mammalian			0.0125	B2M,LGALS3,MYH7,RACK1
medroxyprogesterone acetate		chemical drug			0.00837	DNMT3B,FN1,IL15,IL18,NOS3,VCAN	92 (13)
methylprednisolone		chemical drug		-0.866	0.0364	ATP1B1,B2M,FN1,G6PC,IL1R1,ITGB5,IVNS1ABP,MAOB,MYO1B,PSME2,TUBA4A	76 (12)
R5020		chemical reagent		-0.927	0.000522	DKK1,IL1R1,LHB,S100G,STAT5B,VIPR1	43 (5)
17-epiestriol		chemical - endogenous mammalian			0.022	NOS3
metribolone		chemical reagent		-0.686	0.004	ABCC4,ATP1B1,B2M,CCDC58,FZD8,H2AZ1,HOMER2,MAOA,NCOA2,NOS3,UAP1,VCAN	53 (7)
dihydrotestosterone		chemical - endogenous mammalian		-0.155	0.015	ABCC4,ADM,B2M,CKM,FN1,HOMER2,LGALS1,LHB,NOS3,PLAGL1,STAR,UAP1,VCAN	109 (21)
22(R)-hydroxycholesterol		chemical - endogenous mammalian			0.0091	ANGPTL3,CYP7A1,PLTP	23 (5)
cholesterol		chemical - endogenous mammalian		0.149	0.0163	CYP7A1,FN1,LGALS3,NCF2,NOS3,PLTP,S100A8	91 (18)
eplerenone		chemical drug			0.0057	FN1,LGALS3,NOS3
testosterone		chemical - endogenous mammalian		0.043	0.00797	ATP1B1,FN1,LGALS1,LHB,MAOA,OAT,STAR,TGFA,VCAN,VIPR1	102 (19)
epiallopregnanolone		chemical - endogenous mammalian			0.0328	LGALS3
progesterone		chemical - endogenous mammalian		-0.642	2.31e-06	ADM,ATP1B1,CCR3,CSN2,CXCL11,DKK1,FKBP3,FN1,IL15,LGALS1,LGALS3,LGR5,LHB,LRP2,MAOA,NOS3,PPM1H,PRSS35,RAB27B,RACK1,S100G,STAT5B	98 (20)
cannabidiol		chemical drug			0.0264	FN1,NOS3	26 (5)
Ca2+		chemical - endogenous mammalian		-1.527	0.00316	DUOX1,FN1,LHB,MYH7,NOS3,NR5A1,S100A8,S100G,STAR	88 (19)
cadmium		chemical toxicant			0.0096	B2M,CLCN5,G6PC,LGALS3
